# Supplementary material for: De novo leaf and root transcriptome analysis identified novel genes involved in Steroidal sapogenin biosynthesis in Asparagus racemosus
Source: BMC Genomics. 2014 Aug 30;15(1):746. doi: 10.1186/1471-2164-15-746 (PMC4162912; doi:10.1186/1471-2164-15-746)
Supplement: Supplementary file 2 — Additional file 2: Table S3: List of SSRs identified in leaf tissues with their type, pattern, size, starting and end points in transcript. (XLS 3 MB) [file 12864_2014_6432_MOESM2_ESM.xls]

## Sheet: Sheet1
Supplemental Table S3		Leaf SSR Information
Transcript ID	Type of SSR	Pattern of SSR	Size	Transcript start	Transcript end
Locus_23_Transcript_1/5_Confidence_0.348_Length_781	c	(CCA)7tcatcatca(TC)7	44	82	125
Locus_23_Transcript_5/5_Confidence_0.478_Length_930	c	(CCA)7tcatcatca(TC)7	44	82	125
Locus_35_Transcript_7/12_Confidence_0.240_Length_3034	c	(A)10c(A)10	21	1339	1359
Locus_35_Transcript_8/12_Confidence_0.240_Length_2951	c	(T)10g(T)10	21	1676	1696
Locus_84_Transcript_2/9_Confidence_0.667_Length_2093	c	(AAT)6gggccgaaaggcagtgaatctccgcaggaataaggattgtcatttagttggtatatttatggacggtggtttatttagagaacag(T)12	115	1656	1770
Locus_84_Transcript_3/9_Confidence_0.625_Length_2093	c	(AAT)6gggccgaaaggcagtgaatctccgcaggaataaggattgtcatttagttggtatatttatggacggtggtttatttagagaacag(T)12	115	1656	1770
Locus_84_Transcript_6/9_Confidence_0.625_Length_2063	c	(AAT)6gggccgaaaggcagtgaatctccgcaggaataaggattgtcatttagttggtatatttatggacggtggtttatttagagaacag(T)12	115	1656	1770
Locus_84_Transcript_7/9_Confidence_0.625_Length_1936	c	(AAT)6gggccgaaaggcagtgaatctccgcaggaataaggattgtcatttagttggtatatttatggacggtggtttatttagagaacag(T)12	115	1499	1613
Locus_84_Transcript_8/9_Confidence_0.625_Length_2764	c	(AAT)6gggccgaaaggcagtgaatctccgcaggaataaggattgtcatttagttggtatatttatggacggtggtttatttagagaacag(T)12	115	2327	2441
Locus_84_Transcript_9/9_Confidence_0.625_Length_2093	c	(AAT)6gggccgaaaggcagtgaatctccgcaggaataaggattgtcatttagttggtatatttatggacggtggtttatttagagaacag(T)12	115	1656	1770
Locus_87_Transcript_1/2_Confidence_1.000_Length_3101	c	(ACA)8ggggaaagaaccgcggactagccacttgtgaatgcaaggggtgaaccgagggggtac(AACAA)7	116	436	551
Locus_87_Transcript_2/2_Confidence_1.000_Length_1292	c	(ACA)8ggggaaagaaccgcggactagccacttgtgaatgcaaggggtgaaccgagggggtac(AACAA)7	116	436	551
Locus_128_Transcript_6/11_Confidence_0.115_Length_2030	c	(TTA)6gtttgattcgggacatcttgttcgtagtattcgtaaacgacatcaatgactggttgcattctggagaaatttcatctaattagaaaaataaaagg(A)10	123	1309	1431
Locus_128_Transcript_10/11_Confidence_0.135_Length_2223	c	(TTA)6gtttgattcgggacatcttgttcgtagtattcgtaaacgacatcaatgactggttgcattctggagaaatttcatctaattagaaaaataaaagg(A)10	123	1502	1624
Locus_136_Transcript_1/1_Confidence_1.000_Length_2415	c	(CAG)5caacaacagcaggagctgagattaagagatgggattctctatttgaacaataacaataatagcagtaacagtaatccc(CAG)5	108	863	970
Locus_146_Transcript_2/8_Confidence_0.350_Length_1735	c	(GAG)5(GAT)5	30	1145	1174
Locus_146_Transcript_3/8_Confidence_0.450_Length_1303	c	(GAG)5(GAT)5	30	1145	1174
Locus_146_Transcript_4/8_Confidence_0.350_Length_1282	c	(GAG)5(GAT)5	30	1145	1174
Locus_146_Transcript_5/8_Confidence_0.300_Length_1573	c	(GAG)5(GAT)5	30	1145	1174
Locus_146_Transcript_6/8_Confidence_0.400_Length_1507	c	(GAG)5(GAT)5	30	1036	1065
Locus_146_Transcript_8/8_Confidence_0.400_Length_1616	c	(GAG)5(GAT)5	30	1145	1174
Locus_156_Transcript_1/9_Confidence_0.297_Length_959	c	(A)10ttgtgatatctttgtggattttatcgaagattgatctttcatctttctactatttt(A)11	77	446	522
Locus_156_Transcript_2/9_Confidence_0.297_Length_885	c	(A)10ttgtgatatctttgtggattttatcgaagattgatctttcatctttctactatttt(A)11	77	372	448
Locus_156_Transcript_9/9_Confidence_0.297_Length_885	c	(A)10ttgtgatatctttgtggattttatcgaagattgatctttcatctttctactatttt(A)11	77	372	448
Locus_166_Transcript_1/10_Confidence_0.344_Length_2175	c	(GA)7gtggtgggtgc(GA)15	55	2107	2161
Locus_166_Transcript_2/10_Confidence_0.344_Length_2313	c	(GA)7gtggtgggtgc(GA)15	55	2245	2299
Locus_166_Transcript_4/10_Confidence_0.406_Length_2425	c	(GA)7gtggtgggtgc(GA)15	55	2357	2411
Locus_166_Transcript_6/10_Confidence_0.469_Length_2148	c	(GA)7gtggtgggtgc(GA)15	55	2080	2134
Locus_166_Transcript_10/10_Confidence_0.344_Length_2074	c	(GA)7gtggtgggtgc(GA)15	55	2006	2060
Locus_170_Transcript_1/9_Confidence_0.269_Length_1875	c	(TTC)10(T)23	53	895	947
Locus_170_Transcript_6/9_Confidence_0.269_Length_1897	c	(TTC)10(T)23	53	917	969
Locus_187_Transcript_1/2_Confidence_1.000_Length_626	c	(AGA)8aaagaccgaccccacacgcagcgcaccgaatgcgatcagcgatctgtt(CGG)9	99	233	331
Locus_187_Transcript_2/2_Confidence_1.000_Length_598	c	(AGG)6(AGA)5aaagaccgaccccacacgcagcgcgccgaatgcgatcagcgatctgtt(CGG)9	108	196	303
Locus_191_Transcript_2/4_Confidence_0.545_Length_3762	c	(A)10ccaccaaccaccac(A)32	56	2241	2296
Locus_191_Transcript_4/4_Confidence_0.545_Length_4354	c	(A)10ccaccaaccaccac(A)32	56	2241	2296
Locus_206_Transcript_1/8_Confidence_0.696_Length_4171	c	(CT)15gc(GT)7	46	4008	4053
Locus_206_Transcript_2/8_Confidence_0.348_Length_1915	c	(CT)15gc(GT)7	46	1752	1797
Locus_206_Transcript_3/8_Confidence_0.696_Length_4383	c	(CT)15gc(GT)7	46	4220	4265
Locus_206_Transcript_4/8_Confidence_0.696_Length_4335	c	(CT)15gc(GT)7	46	4172	4217
Locus_206_Transcript_5/8_Confidence_0.174_Length_1933	c	(CT)15gc(GT)7	46	1770	1815
Locus_206_Transcript_6/8_Confidence_0.652_Length_4033	c	(CT)15gc(GT)7	46	3870	3915
Locus_206_Transcript_8/8_Confidence_0.696_Length_4244	c	(CT)15gc(GT)7	46	4081	4126
Locus_210_Transcript_11/54_Confidence_1.000_Length_232	c	(C)22(A)37	59	174	232
Locus_221_Transcript_4/6_Confidence_0.438_Length_1726	c	(AT)6tcaaggtgttgtgatttctttttagaacaacttcatgttggatgttgaagaaattgttacttgggagatg(AT)6	94	948	1041
Locus_221_Transcript_5/6_Confidence_0.438_Length_1684	c	(AT)6tcaaggtgttgtgatttctttttagaacaacttcatgttggatgttgaagaaattgttacttgggagatg(AT)6	94	948	1041
Locus_230_Transcript_5/10_Confidence_0.148_Length_2039	c	(CT)9ccccaacgccctcatcctctcccaaaaccttatcctccc(A)17	74	430	503
Locus_230_Transcript_7/10_Confidence_0.204_Length_1767	c	(CT)9ccccaacgccctcatcctctcccaaaaccttatcctccc(A)17	74	430	503
Locus_230_Transcript_9/10_Confidence_0.167_Length_1478	c	(CT)9ccccaacgccctcatcctctcccaaaaccttatcctccc(A)17	74	430	503
Locus_290_Transcript_1/9_Confidence_0.143_Length_335	c	(GCT)5actatggttatgttatgacgctatgcgtgtgcaatttgaag(T)10	66	250	315
Locus_290_Transcript_4/9_Confidence_0.476_Length_1686	c	(GCT)5actatggttatgttatgacgctatgcgtgtgcaatttgaag(T)10	66	1601	1666
Locus_290_Transcript_6/9_Confidence_0.143_Length_251	c	(A)12ggaaagaaagaaagaaaaaaccccccaattctcccctcctctcac(A)12	69	30	98
Locus_290_Transcript_7/9_Confidence_0.143_Length_336	c	(GCT)5actatggttatgttatgacgctatgcgtgtgcaatttgaag(T)10	66	251	316
Locus_290_Transcript_9/9_Confidence_0.476_Length_1686	c	(GCT)5actatggttatgttatgacgctatgcgtgtgcaatttgaag(T)10	66	1601	1666
Locus_308_Transcript_1/8_Confidence_0.650_Length_2844	c	(CTG)6ctctcctcttcatcctcatccttcaccaactcctcctcttccaatttccttaattctaaactcattttcagaagaaaataaaatacctctgc(CT)7	124	2525	2648
Locus_308_Transcript_2/8_Confidence_0.650_Length_2495	c	(CTG)6ctctcctcttcatcctcatccttcaccaactcctcctcttccaatttccttaattctaaactcattttcagaagaaaataaaatacctctgc(CT)7	124	2176	2299
Locus_308_Transcript_3/8_Confidence_0.650_Length_2933	c	(CTG)6ctctcctcttcatcctcatccttcaccaactcctcctcttccaatttccttaattctaaactcattttcagaagaaaataaaatacctctgc(CT)7	124	2614	2737
Locus_308_Transcript_4/8_Confidence_0.150_Length_1321	c	(CTG)6ctctcctcttcatcctcatccttcaccaactcctcctcttccaatttccttaattctaaactcattttcagaagaaaataaaatacctctgc(CT)7	124	1002	1125
Locus_308_Transcript_5/8_Confidence_0.600_Length_2490	c	(CTG)6ctctcctcttcatcctcatccttcaccaactcctcctcttccaatttccttaattctaaactcattttcagaagaaaataaaatacctctgc(CT)7	124	2171	2294
Locus_308_Transcript_6/8_Confidence_0.650_Length_3086	c	(CTG)6ctctcctcttcatcctcatccttcaccaactcctcctcttccaatttccttaattctaaactcattttcagaagaaaataaaatacctctgc(CT)7	124	2767	2890
Locus_308_Transcript_8/8_Confidence_0.650_Length_2844	c	(CTG)6ctctcctcttcatcctcatccttcaccaactcctcctcttccaatttccttaattctaaactcattttcagaagaaaataaaatacctctgc(CT)7	124	2525	2648
Locus_320_Transcript_19/62_Confidence_1.000_Length_1740	c	(GAC)5gaggtgaagagggaa(GAG)7	51	1324	1374
Locus_320_Transcript_19/62_Confidence_1.000_Length_1740	c	(GAT)5gagaatggcgtctgagagaaggagaacccccgcgtctgcgattgagttgaagccgaagttgaagat(GAC)6	99	1477	1575
Locus_320_Transcript_47/62_Confidence_1.000_Length_1740	c	(GTC)6atcttcaacttcggcttcaactcaatcgcagacgcgggggttctccttctctcagacgccattc(TCA)5	97	166	262
Locus_320_Transcript_47/62_Confidence_1.000_Length_1740	c	(CTC)7ttccctcttcacc(TCG)5	49	367	415
Locus_322_Transcript_2/10_Confidence_0.460_Length_1721	c	(ACA)5aaa(AC)10g(CA)10	59	1384	1442
Locus_322_Transcript_3/10_Confidence_0.440_Length_1634	c	(ACA)5aaa(AC)10g(CA)10	59	1297	1355
Locus_323_Transcript_2/6_Confidence_0.533_Length_854	c	(CTT)6gctgccgctcttgtctcctcccccagcttccttcgacggcagcctcttctccgc(CTT)6	90	740	829
Locus_328_Transcript_2/11_Confidence_0.125_Length_2524	c	(AAAT)7aaaat(A)10	43	365	407
Locus_328_Transcript_9/11_Confidence_0.125_Length_2261	c	(AAAT)7aaaat(A)10	43	365	407
Locus_331_Transcript_2/2_Confidence_1.000_Length_3459	c	(AG)9gttgttgtcgttctcggtgtcagaatttattttcc(T)10	63	3361	3423
Locus_344_Transcript_2/2_Confidence_1.000_Length_828	c	(ATA)6aattttt(A)11	36	776	811
Locus_349_Transcript_6/10_Confidence_0.465_Length_3378	c	(CG)6(CA)6	24	1063	1086
Locus_363_Transcript_1/2_Confidence_1.000_Length_1433	c	(A)10gaaagaagggaaataaaagttatcctttccgagctaaagtttgagttttttc(T)15	77	1172	1248
Locus_363_Transcript_2/2_Confidence_1.000_Length_1345	c	(A)10gaaagaagggaaataaaagttatcctttccgagctaaagtttgagttttttc(T)15	77	1084	1160
Locus_377_Transcript_2/10_Confidence_0.269_Length_5788	c	(A)10ttagtgcctgatgcggggaagggttctcctgtgagtggtcctttgattc(T)10	69	2732	2800
Locus_377_Transcript_4/10_Confidence_0.308_Length_6092	c	(A)10ttagtgcctgatgcggggaagggttctcctgtgagtggtcctttgattc(T)10	69	2732	2800
Locus_377_Transcript_7/10_Confidence_0.462_Length_6974	c	(A)10ttagtgcctgatgcggggaagggttctcctgtgagtggtcctttgattc(T)10	69	2732	2800
Locus_377_Transcript_9/10_Confidence_0.115_Length_5033	c	(A)10ttagtgcctgatgcggggaagggttctcctgtgagtggtcctttgattc(T)10	69	2732	2800
Locus_377_Transcript_10/10_Confidence_0.462_Length_6734	c	(A)10ttagtgcctgatgcggggaagggttctcctgtgagtggtcctttgattc(T)10	69	2732	2800
Locus_382_Transcript_2/6_Confidence_0.562_Length_2789	c	(TC)16tttcc(CT)7	51	13	63
Locus_382_Transcript_3/6_Confidence_0.562_Length_2787	c	(TC)16tttcc(CT)7	51	13	63
Locus_382_Transcript_4/6_Confidence_0.562_Length_3151	c	(TC)16tttcc(CT)7	51	13	63
Locus_382_Transcript_6/6_Confidence_0.562_Length_2805	c	(TC)16tttcc(CT)7	51	13	63
Locus_396_Transcript_1/1_Confidence_1.000_Length_232	c	(GCT)5gccatcgtgatgcttcccgtcctcgccgtgcttcttcttcttctc(CTT)5	75	71	145
Locus_421_Transcript_3/5_Confidence_0.182_Length_554	c	(A)10gcgaaaaagaaaaag(A)11	36	34	69
Locus_421_Transcript_4/5_Confidence_0.182_Length_291	c	(A)10gcgaaaaagaaaaag(A)11	36	34	69
Locus_432_Transcript_7/8_Confidence_0.182_Length_1928	c	(A)10t(TG)6cgcgcgcgtgcgtgtgtgttcgttgttgttg(TTA)7	75	1324	1398
Locus_457_Transcript_4/10_Confidence_0.125_Length_813	c	(A)10g(A)10	21	793	813
Locus_476_Transcript_1/7_Confidence_0.654_Length_1492	c	(CT)7gtagtcctaatggcccagctggaccaaaaattta(AG)8	64	428	491
Locus_476_Transcript_1/7_Confidence_0.654_Length_1492	c	(CAA)6gactccttcatctgctactgatcccctctcaatttttatatggggggcctcttttgggaagag(T)10gtcttcggtcaagagagagaaaattggggaaggaaccttccctt(TC)22	179	687	865
Locus_476_Transcript_2/7_Confidence_0.692_Length_1900	c	(CT)7gtagtcctaatggcccagctggaccaaaaattta(AG)8	64	428	491
Locus_476_Transcript_2/7_Confidence_0.692_Length_1900	c	(CAA)6gactccttcatctgctactgatcccctctcaatttttatatggggggcctcttttgggaagag(T)10gtcttcggtcaagagagagaaaattggggaaggaaccttccctt(TC)22	179	687	865
Locus_476_Transcript_3/7_Confidence_0.692_Length_1586	c	(CT)7gtagtcctaatggcccagctggaccaaaaattta(AG)8	64	428	491
Locus_476_Transcript_3/7_Confidence_0.692_Length_1586	c	(CAA)6gactccttcatctgctactgatcccctctcaatttttatatggggggcctcttttgggaagag(T)10gtcttcggtcaagagagagaaaattggggaaggaaccttccctt(TC)22	179	687	865
Locus_476_Transcript_4/7_Confidence_0.346_Length_866	c	(CT)7gtagtcctaatggcccagctggaccaaaaattta(AG)8	64	428	491
Locus_476_Transcript_4/7_Confidence_0.346_Length_866	c	(CAA)6gactccttcatctgctactgatcccctctcaatttttatatggggggcctcttttgggaagag(T)10gtcttcggtcaagagagagaaaattggggaaggaaccttccctt(TC)22	179	687	865
Locus_476_Transcript_5/7_Confidence_0.731_Length_2350	c	(CT)7gtagtcctaatggcccagctggaccaaaaattta(AG)8	64	428	491
Locus_476_Transcript_5/7_Confidence_0.731_Length_2350	c	(CAA)6gactccttcatctgctactgatcccctctcaatttttatatggggggcctcttttgggaagag(T)10gtcttcggtcaagagagagaaaattggggaaggaaccttccctt(TC)22	179	687	865
Locus_476_Transcript_6/7_Confidence_0.692_Length_1816	c	(CT)7gtagtcctaatggcccagctggaccaaaaattta(AG)8	64	428	491
Locus_476_Transcript_6/7_Confidence_0.692_Length_1816	c	(CAA)6gactccttcatctgctactgatcccctctcaatttttatatggggggcctcttttgggaagag(T)10gtcttcggtcaagagagagaaaattggggaaggaaccttccctt(TC)22	179	687	865
Locus_476_Transcript_7/7_Confidence_0.346_Length_867	c	(CT)7gtagtcctaatggcccagctggaccaaaaattta(AG)8	64	428	491
Locus_476_Transcript_7/7_Confidence_0.346_Length_867	c	(CAA)6gactccttcatctgctactgatcccctctcaatttttatatggggggcctcttttgggaagag(T)10gtcttcggtcaagagagagaaaattggggaaggaaccttccctt(TC)22	179	687	865
Locus_477_Transcript_2/8_Confidence_0.542_Length_2091	c	(CT)9atatgaataaaaccctacgggcaacaccagctac(TCTA)6	76	1691	1766
Locus_477_Transcript_3/8_Confidence_0.417_Length_646	c	(CT)9atatgaataaaaccctacgggcaacaccagctac(TCTA)7	80	242	321
Locus_477_Transcript_4/8_Confidence_0.542_Length_772	c	(CT)9atatgaataaaaccctacgggcaacaccagctac(TCTA)7	80	368	447
Locus_477_Transcript_7/8_Confidence_0.625_Length_2065	c	(CT)9atatgaataaaaccctacgggcaacaccagctac(TCTA)7	80	1691	1770
Locus_477_Transcript_8/8_Confidence_0.625_Length_2095	c	(CT)9atatgaataaaaccctacgggcaacaccagctac(TCTA)7	80	1691	1770
Locus_504_Transcript_2/3_Confidence_0.818_Length_2505	c	(TC)9c(CT)7ccccacgatctatcctcaaaaaaatcccg(A)11	73	33	105
Locus_504_Transcript_3/3_Confidence_0.818_Length_2643	c	(TC)9c(CT)7ccccacgatctatcctcaaaaaaatcccg(A)11	73	33	105
Locus_508_Transcript_1/10_Confidence_0.462_Length_2332	c	(GT)10gcgtgtgc(GT)9	46	846	891
Locus_508_Transcript_2/10_Confidence_0.308_Length_2168	c	(GT)10gcgtgtgc(GT)9	46	801	846
Locus_508_Transcript_3/10_Confidence_0.462_Length_2330	c	(GT)10gcgtgtgc(GT)9	46	846	891
Locus_508_Transcript_4/10_Confidence_0.333_Length_2213	c	(GT)10gcgtgtgc(GT)9	46	846	891
Locus_508_Transcript_5/10_Confidence_0.359_Length_2811	c	(GT)10gcgtgtgc(GT)9	46	1444	1489
Locus_508_Transcript_6/10_Confidence_0.385_Length_2481	c	(GT)10gcgtgtgc(GT)9	46	846	891
Locus_508_Transcript_7/10_Confidence_0.436_Length_2422	c	(GT)10gcgtgtgc(GT)9	46	846	891
Locus_508_Transcript_10/10_Confidence_0.333_Length_2213	c	(GT)10gcgtgtgc(GT)9	46	846	891
Locus_566_Transcript_3/3_Confidence_0.600_Length_1070	c	(CCG)5ctgctc(CCG)5	36	379	414
Locus_572_Transcript_17/25_Confidence_0.165_Length_2299	c	(A)16gaagaacccgctaggttgaaaacccgtaatgggcggcctaggcaaaagtggggtacaaaattc(A)15caaaattc(A)13ggaaaaaaagaaag(A)10	139	811	949
Locus_572_Transcript_20/25_Confidence_0.157_Length_2349	c	(A)16gaagaacccgctaggttgaaaacccgtaatgggcggcctaggcaaaagtggggtacaaaattc(A)15caaaattc(A)13ggaaaaaaagaaag(A)10	139	811	949
Locus_572_Transcript_25/25_Confidence_0.365_Length_5236	c	(A)16gaagaacccgctaggttgaaaacccgtaatgggcggcctaggcaaaagtggggtacaaaattc(A)15caaaattc(A)13ggaaaaaaagaaag(A)10	139	811	949
Locus_576_Transcript_3/4_Confidence_0.800_Length_2039	c	(TTC)6c(T)12	31	365	395
Locus_642_Transcript_1/5_Confidence_0.391_Length_221	c	(GAA)5(GCA)6	33	136	168
Locus_642_Transcript_2/5_Confidence_0.348_Length_287	c	(CT)7t(TC)7	29	33	61
Locus_642_Transcript_4/5_Confidence_0.087_Length_277	c	(GAA)5(GCA)6	33	192	224
Locus_677_Transcript_4/10_Confidence_0.375_Length_1771	c	(TC)9cccccctccctttttcttctcccttttctatagtttagagagcttgttacaacgacaacctaaaaacccatcaaagaagaga(TC)22	144	1627	1770
Locus_677_Transcript_6/10_Confidence_0.438_Length_1873	c	(TC)9cccccctccctttttcttctcccttttctatagtttagagagcttgttacaacgacaacctaaaaacccatcaaagaagaga(TC)21	142	1520	1661
Locus_677_Transcript_8/10_Confidence_0.375_Length_3063	c	(TC)9cccccctccctttttcttctcccttttctatagtttagagagcttgttacaacgacaacctaaaaacccatcaaagaagaga(TC)22	144	2919	3062
Locus_677_Transcript_9/10_Confidence_0.396_Length_1950	c	(TC)9cccccctccctttttcttctcccttttctatagtttagagagcttgttacaacgacaacctaaaaacccatcaaagaagaga(TC)22	144	1806	1949
Locus_686_Transcript_1/10_Confidence_0.579_Length_1460	c	(CT)9atatgaataaaaccctacgggcaacaccagctac(TCTA)6	76	1384	1459
Locus_686_Transcript_2/10_Confidence_0.632_Length_1500	c	(CT)9atatgaataaaaccctacgggcaacaccagctac(TCTA)6	76	1424	1499
Locus_686_Transcript_3/10_Confidence_0.553_Length_1458	c	(CT)9atatgaataaaaccctacgggcaacaccagctac(TCTA)6	76	1382	1457
Locus_686_Transcript_4/10_Confidence_0.658_Length_1491	c	(CT)9atatgaataaaaccctacgggcaacaccagctac(TCTA)6	76	1415	1490
Locus_686_Transcript_5/10_Confidence_0.184_Length_659	c	(CT)9atatgaataaaaccctacgggcaacaccagctac(TCTA)6	76	583	658
Locus_686_Transcript_6/10_Confidence_0.105_Length_405	c	(CT)9atatgaataaaaccctacgggcaacaccagctac(TCTA)6	76	329	404
Locus_686_Transcript_9/10_Confidence_0.632_Length_2258	c	(CT)9atatgaataaaaccctacgggcaacaccagctac(TCTA)6	76	2182	2257
Locus_686_Transcript_10/10_Confidence_0.658_Length_1495	c	(CT)9atatgaataaaaccctacgggcaacaccagctac(TCTA)6	76	1419	1494
Locus_722_Transcript_4/6_Confidence_0.222_Length_1949	c	(TTTG)5(T)11	31	382	412
Locus_722_Transcript_5/6_Confidence_0.167_Length_1850	c	(TTTG)5(T)11	31	382	412
Locus_795_Transcript_1/1_Confidence_1.000_Length_2333	c	(CGC)5cttccctcccctctt(CGC)5	45	2079	2123
Locus_805_Transcript_1/1_Confidence_1.000_Length_684	c	(A)10gaggaa(AAT)6	34	510	543
Locus_806_Transcript_14/15_Confidence_0.064_Length_478	c	(CAT)5t(TTC)5	31	208	238
Locus_848_Transcript_2/3_Confidence_0.714_Length_1226	c	(A)10cctacccctctcagtaaaactataaaaagaactctcacta(T)16	66	701	766
Locus_875_Transcript_20/35_Confidence_1.000_Length_697	c	(AC)6gcacg(CA)6	29	593	621
Locus_893_Transcript_1/6_Confidence_0.150_Length_348	c	(T)13nnnnnnnnnnc(T)23	47	302	348
Locus_914_Transcript_4/13_Confidence_0.232_Length_2127	c	(CT)15cg(CT)6	44	1196	1239
Locus_914_Transcript_5/13_Confidence_0.377_Length_2776	c	(CT)15cg(CT)6	44	1196	1239
Locus_914_Transcript_6/13_Confidence_0.507_Length_3046	c	(CT)15cg(CT)6	44	1196	1239
Locus_914_Transcript_7/13_Confidence_0.188_Length_1762	c	(CT)15cg(CT)6	44	1196	1239
Locus_914_Transcript_8/13_Confidence_0.174_Length_1755	c	(CT)15cg(CT)6	44	1196	1239
Locus_914_Transcript_9/13_Confidence_0.493_Length_3405	c	(CT)15cg(CT)6	44	1713	1756
Locus_914_Transcript_11/13_Confidence_0.391_Length_3389	c	(CT)15cg(CT)6	44	1196	1239
Locus_914_Transcript_12/13_Confidence_0.449_Length_3303	c	(CT)15cg(CT)6	44	1196	1239
Locus_914_Transcript_13/13_Confidence_0.493_Length_2888	c	(CT)15cg(CT)6	44	1196	1239
Locus_931_Transcript_1/3_Confidence_0.667_Length_1452	c	(T)15aacttgtgaattgttctctgtcttggaga(T)10caaaaaaactaattttcttccttgcttatgtatttgctctgtccccataagaggttg(GA)6	123	1199	1321
Locus_931_Transcript_2/3_Confidence_0.333_Length_1064	c	(T)15aacttgtgaattgttctctgtcttggaga(T)10caaaaaaactaattttcttccttgcttatgtatttgctctgtccccataagaggttg(GA)6	123	811	933
Locus_931_Transcript_3/3_Confidence_0.667_Length_1811	c	(T)15aacttgtgaattgttctctgtcttggaga(T)10caaaaaaactaattttcttccttgcttatgtatttgctctgtccccataagaggttg(GA)6	123	1558	1680
Locus_933_Transcript_1/10_Confidence_0.059_Length_917	c	(TC)6(T)10	22	836	857
Locus_933_Transcript_8/10_Confidence_0.118_Length_1275	c	(TC)6(T)10	22	1194	1215
Locus_954_Transcript_7/10_Confidence_0.140_Length_7843	c	(A)14gaaaaaataag(A)10	35	6474	6508
Locus_1004_Transcript_1/6_Confidence_0.706_Length_1425	c	(A)15gaaaaggaaaaacatcgtggag(A)10	47	127	173
Locus_1004_Transcript_2/6_Confidence_0.706_Length_1225	c	(A)15gaaaaggaaaaacatcgtggag(A)10	47	127	173
Locus_1004_Transcript_3/6_Confidence_0.706_Length_1509	c	(A)15gaaaaggaaaaacatcgtggag(A)10	47	127	173
Locus_1004_Transcript_4/6_Confidence_0.706_Length_1543	c	(A)15gaaaaggaaaaacatcgtggag(A)10	47	127	173
Locus_1004_Transcript_5/6_Confidence_0.706_Length_1512	c	(A)15gaaaaggaaaaacatcgtggag(A)10	47	127	173
Locus_1004_Transcript_6/6_Confidence_0.706_Length_1420	c	(A)15gaaaaggaaaaacatcgtggag(A)10	47	127	173
Locus_1007_Transcript_6/16_Confidence_1.000_Length_540	c	(T)10cccaactaggttataaattagacattaaaaataccactttcagcatataattgcatgttcaaagtgacaatttataacc(A)10	99	288	386
Locus_1019_Transcript_3/5_Confidence_0.636_Length_1043	c	(CT)6cgagctaacccctgttacctttaagtaccc(CT)8	58	28	85
Locus_1019_Transcript_4/5_Confidence_0.364_Length_910	c	(CT)6cgagctaacccctgttacctttaagtaccc(CT)8	58	28	85
Locus_1019_Transcript_5/5_Confidence_0.636_Length_1067	c	(CT)6cgagctaacccctgttacctttaagtaccc(CT)8	58	28	85
Locus_1031_Transcript_16/25_Confidence_0.108_Length_630	c	(AGA)6gtgatatttgtaaaaattatttgga(T)10	53	541	593
Locus_1073_Transcript_1/4_Confidence_0.222_Length_777	c	(A)14ccctaaaaaccaaaaaaataaaat(A)10	48	1	48
Locus_1073_Transcript_3/4_Confidence_0.556_Length_1040	c	(A)14ccctaaaaaccaaaaaaataaaat(A)10	48	1	48
Locus_1073_Transcript_4/4_Confidence_0.667_Length_1893	c	(A)14ccctaaaaaccaaaaaaataaaat(A)10	48	1	48
Locus_1091_Transcript_1/5_Confidence_0.714_Length_2565	c	(AG)8gtgagagtgctttctcgctcgatctcttcatcaacatcgccgcc(CT)7	74	87	160
Locus_1091_Transcript_2/5_Confidence_0.714_Length_2621	c	(AG)8gtgagagtgctttctcgctcgatctcttcatcaacatcgccgcc(CT)7	74	87	160
Locus_1091_Transcript_3/5_Confidence_0.714_Length_2739	c	(AG)8gtgagagtgctttctcgctcgatctcttcatcaacatcgccgcc(CT)7	74	87	160
Locus_1091_Transcript_4/5_Confidence_0.714_Length_2718	c	(AG)8gtgagagtgctttctcgctcgatctcttcatcaacatcgccgcc(CT)7	74	87	160
Locus_1091_Transcript_5/5_Confidence_0.714_Length_2625	c	(AG)8gtgagagtgctttctcgctcgatctcttcatcaacatcgccgcc(CT)7	74	87	160
Locus_1095_Transcript_3/10_Confidence_0.239_Length_2914	c	(TAA)7tatgtacgcaaagaacggactcccgataaatt(A)11	64	1767	1830
Locus_1095_Transcript_7/10_Confidence_0.196_Length_2875	c	(TAA)7tatgtacgcaaagaacggactcccgataaatt(A)11	64	1767	1830
Locus_1095_Transcript_9/10_Confidence_0.152_Length_2127	c	(TAA)7tatgtacgcaaagaacggactcccgataaatt(A)11	64	1767	1830
Locus_1113_Transcript_13/20_Confidence_0.093_Length_736	c	(T)10acgagtctaatttcagtttaacaaagagtcttaactcaagacc(T)11	64	334	397
Locus_1113_Transcript_17/20_Confidence_0.065_Length_1102	c	(T)10acgagtctaatttcagtttaacaaagagtcttaactcaagacc(T)11	64	334	397
Locus_1113_Transcript_20/20_Confidence_0.093_Length_1010	c	(T)10acgagtctaatttcagtttaacaaagagtcttaactcaagacc(T)11	64	334	397
Locus_1133_Transcript_1/3_Confidence_0.667_Length_1746	c	(CT)6cc(CT)16	46	1701	1746
Locus_1133_Transcript_2/3_Confidence_0.500_Length_1818	c	(CT)6cc(CT)16	46	1773	1818
Locus_1152_Transcript_1/6_Confidence_0.542_Length_1379	c	(TC)6ctctctgtactctt(TC)7actcctctccctgtggtttgtgggtatctgggatttatttgtatttatcaatgcctccaattttccaatggtttcctcgaatttgggttcagcattcc(CT)6cnnnnnnnnnnnnnnnnnnnnnnnnnnnnnnnnnnnccagaacaaatgccaccaatgtccac(CT)9	230	1078	1307
Locus_1152_Transcript_5/6_Confidence_0.583_Length_1853	c	(TC)6ctctctgtactctt(TC)7actcctctccctgtggtttgtgggtatctgggatttatttgtatttatcaatgcctccaattttccaatggtttcctcgaatttgggttcagcattcc(CT)21	180	1671	1850
Locus_1152_Transcript_6/6_Confidence_0.583_Length_1260	c	(TC)6ctctctgtactctt(TC)7actcctctccctgtggtttgtgggtatctgggatttatttgtatttatcaatgcctccaattttccaatggtttcctcgaatttgggttcagcattcc(CT)21	180	1078	1257
Locus_1163_Transcript_1/2_Confidence_1.000_Length_2080	c	(CT)10aga(TC)6	35	1859	1893
Locus_1195_Transcript_1/5_Confidence_0.667_Length_2332	c	(T)10aatgatcgatatcagtttacgacaattttcaatagttcagggagattttgtataattttgaaagttcaaggggtttttctctaattataaa(T)12	113	1410	1522
Locus_1195_Transcript_4/5_Confidence_0.667_Length_2213	c	(T)10aatgatcgatatcagtttacgacaattttcaatagttcagggagattttgtataattttgaaagttcaaggggtttttctctaattataaa(T)12	113	1390	1502
Locus_1195_Transcript_5/5_Confidence_0.667_Length_2312	c	(T)10aatgatcgatatcagtttacgacaattttcaatagttcagggagattttgtataattttgaaagttcaaggggtttttctctaattataaa(T)12	113	1390	1502
Locus_1211_Transcript_1/10_Confidence_0.377_Length_2270	c	(TC)19tnnnnnnnnnncc(CT)7	65	170	234
Locus_1211_Transcript_4/10_Confidence_0.443_Length_3253	c	(TC)19tnnnnnnnnnncc(CT)7	65	170	234
Locus_1211_Transcript_6/10_Confidence_0.279_Length_2135	c	(TC)19tnnnnnnnnnncc(CT)7	65	170	234
Locus_1211_Transcript_8/10_Confidence_0.443_Length_3477	c	(TC)19tnnnnnnnnnncc(CT)7	65	170	234
Locus_1229_Transcript_1/9_Confidence_0.370_Length_1920	c	(GT)8gcgtgcgcgtgcgtgcgtgc(GT)7	50	518	567
Locus_1229_Transcript_2/9_Confidence_0.148_Length_1363	c	(GT)8gcgtgcgcgtgcgtgcgtgc(GT)7	50	518	567
Locus_1229_Transcript_3/9_Confidence_0.296_Length_1593	c	(GT)8gcgtgcgcgtgcgtgcgtgc(GT)7	50	518	567
Locus_1229_Transcript_7/9_Confidence_0.444_Length_2167	c	(GT)8gcgtgcgcgtgcgtgcgtgc(GT)7	50	518	567
Locus_1229_Transcript_9/9_Confidence_0.407_Length_1983	c	(GT)8gcgtgcgcgtgcgtgcgtgc(GT)7	50	518	567
Locus_1246_Transcript_4/11_Confidence_0.182_Length_1608	c	(T)11ggtttgaa(G)15	34	1329	1362
Locus_1261_Transcript_1/2_Confidence_1.000_Length_2498	c	(AAG)6aaagt(A)15	38	156	193
Locus_1273_Transcript_4/5_Confidence_0.328_Length_706	c	(T)11ggcaactaaggggtagttttgcc(T)23	57	409	465
Locus_1296_Transcript_1/11_Confidence_1.000_Length_325	c	(T)12ggttacgggaataaaatgtctaaataatttatttaccagcgacggatc(A)22	82	244	325
Locus_1296_Transcript_3/11_Confidence_0.469_Length_1940	c	(TC)21acatcaaaataattttctgtaagttgg(T)11	80	1	80
Locus_1296_Transcript_6/11_Confidence_0.469_Length_1935	c	(TC)19caaaataattttctgtaagttgg(T)11	72	4	75
Locus_1315_Transcript_8/10_Confidence_0.385_Length_3149	c	(CT)21(TC)9	60	2748	2807
Locus_1324_Transcript_1/4_Confidence_0.667_Length_1238	c	(A)10tatagagagagaggcgaaaacgagacgcaacctaaaataaataataataattattgaataaataaacctccaccgcaacctaaaataaataa(ATT)5	117	11	127
Locus_1324_Transcript_2/4_Confidence_0.833_Length_1653	c	(A)10tatagagagagaggcgaaaacgagacgcaacctaaaataaataataataattattgaataaataaacctccaccgcaacctaaaataaataa(ATT)5	117	11	127
Locus_1324_Transcript_3/4_Confidence_0.750_Length_1486	c	(A)10tatagagagagaggcgaaaacgagacgcaacctaaaataaataataataattattgaataaataaacctccaccgcaacctaaaataaataa(ATT)5	117	11	127
Locus_1324_Transcript_4/4_Confidence_0.750_Length_1145	c	(A)10tatagagagagaggcgaaaacgagacgcaacctaaaataaataataataattattgaataaataaacctccaccgcaacctaaaataaataa(ATT)5	117	11	127
Locus_1407_Transcript_1/7_Confidence_0.389_Length_4018	c	(TG)7tcttttcc(T)16	38	2594	2631
Locus_1407_Transcript_2/7_Confidence_0.333_Length_4029	c	(TG)7tcttttcc(T)16	38	2393	2430
Locus_1407_Transcript_6/7_Confidence_0.333_Length_4230	c	(TG)7tcttttcc(T)16	38	2594	2631
Locus_1439_Transcript_1/8_Confidence_0.625_Length_2721	c	(CTG)6ccgctg(CTT)5	39	465	503
Locus_1439_Transcript_2/8_Confidence_0.625_Length_2614	c	(CTG)6ccgctg(CTT)5	39	465	503
Locus_1439_Transcript_5/8_Confidence_0.708_Length_2711	c	(CTG)6ccgctg(CTT)5	39	465	503
Locus_1439_Transcript_6/8_Confidence_0.667_Length_2417	c	(CTG)6ccgctg(CTT)5	39	465	503
Locus_1439_Transcript_6/8_Confidence_0.667_Length_2417	c	(A)12gtttttccaatagttaggacccaattaacaacatggactagctagattgcaatacatatttagg(T)10	86	2124	2209
Locus_1439_Transcript_7/8_Confidence_0.667_Length_2978	c	(CTG)6ccgctg(CTT)5	39	465	503
Locus_1439_Transcript_8/8_Confidence_0.708_Length_2619	c	(CTG)6ccgctg(CTT)5	39	465	503
Locus_1467_Transcript_1/2_Confidence_1.000_Length_2035	c	(A)10taccgaaaaattgaagaaaatcgatcgatctgaaggagataatgagagagtgaagttt(GA)6	80	1877	1956
Locus_1467_Transcript_2/2_Confidence_1.000_Length_2023	c	(A)10taccgaaaaattgaagaaaatcgatcgatctgaaggagataatgagagagtgaagttt(GA)6	80	1865	1944
Locus_1507_Transcript_2/3_Confidence_0.750_Length_2312	c	(GA)16(AG)7	46	1	46
Locus_1507_Transcript_3/3_Confidence_0.750_Length_1612	c	(GA)16(AG)7	46	1	46
Locus_1533_Transcript_3/6_Confidence_0.462_Length_1140	c	(AAC)6acagactgagacaactgtcacttgtcacttctgcaaccactgacaatcaacaaagtcttagctatagcttcttttagaaaatagtgaagataattaaccg(T)11	129	934	1062
Locus_1622_Transcript_2/9_Confidence_0.478_Length_1916	c	(T)20nnnnnnnnnn(T)20	50	1867	1916
Locus_1623_Transcript_1/10_Confidence_0.464_Length_1361	c	(AG)11(GA)7	36	27	62
Locus_1623_Transcript_2/10_Confidence_0.429_Length_1408	c	(AG)11(GA)7	36	27	62
Locus_1623_Transcript_3/10_Confidence_0.500_Length_1503	c	(AG)11(GA)7	36	27	62
Locus_1623_Transcript_4/10_Confidence_0.357_Length_1448	c	(AG)11(GA)7	36	27	62
Locus_1623_Transcript_5/10_Confidence_0.143_Length_390	c	(AG)11(GA)7	36	27	62
Locus_1623_Transcript_6/10_Confidence_0.536_Length_1554	c	(AG)11(GA)7	36	27	62
Locus_1623_Transcript_8/10_Confidence_0.357_Length_1359	c	(AG)11(GA)7	36	27	62
Locus_1623_Transcript_9/10_Confidence_0.536_Length_1635	c	(AG)11(GA)7	36	27	62
Locus_1623_Transcript_10/10_Confidence_0.393_Length_1359	c	(AG)11(GA)7	36	27	62
Locus_1630_Transcript_1/4_Confidence_0.500_Length_1023	c	(GGA)8ggggagtttggggagtgtgacatggggctacttagattttcgtcggggacgaa(GAG)8	101	901	1001
Locus_1630_Transcript_4/4_Confidence_0.375_Length_548	c	(CCT)8cttcgtccccgacgaaaatctaagtagccccatgtcacactccccaaactcc(CCT)8	100	22	121
Locus_1647_Transcript_1/7_Confidence_0.333_Length_4819	c	(A)12gaaaaagaaaaag(A)10	35	55	89
Locus_1647_Transcript_2/7_Confidence_0.611_Length_4909	c	(A)12gaaaaagaaaaag(A)10	35	55	89
Locus_1647_Transcript_4/7_Confidence_0.167_Length_657	c	(A)12gaaaaagaaaaag(A)10	35	55	89
Locus_1647_Transcript_5/7_Confidence_0.500_Length_4826	c	(A)12gaaaaagaaaaag(A)10	35	55	89
Locus_1647_Transcript_6/7_Confidence_0.333_Length_1469	c	(A)12gaaaaagaaaaag(A)10	35	55	89
Locus_1647_Transcript_7/7_Confidence_0.611_Length_4836	c	(A)12gaaaaagaaaaag(A)10	35	55	89
Locus_1665_Transcript_1/4_Confidence_0.667_Length_1293	c	(AT)8aagagt(A)11	33	50	82
Locus_1665_Transcript_3/4_Confidence_0.667_Length_1579	c	(AT)8aagagt(A)11	33	50	82
Locus_1665_Transcript_4/4_Confidence_0.667_Length_1215	c	(AT)8aagagt(A)11	33	50	82
Locus_1667_Transcript_5/5_Confidence_0.312_Length_2193	c	(GA)7ggattgaagggaagaggatgggagggcttagggttttgcgaggagagcgaaagttc(AG)8	86	1980	2065
Locus_1676_Transcript_1/6_Confidence_0.609_Length_2091	c	(GA)21ggattaattttactgtttgatatttatttt(GA)10	92	1968	2059
Locus_1676_Transcript_5/6_Confidence_0.391_Length_2065	c	(GA)8ggattaattttactgtttgatatttatttt(GA)10	66	1968	2033
Locus_1699_Transcript_1/4_Confidence_0.500_Length_1951	c	(TTC)6tcctctttcttgcttggctcttcaatttgttctgcctcttcagcttctgccttcttt(TTC)5ttttccttgtcttccttgacttctttagcttcggcaacttgatcatcatcttgtgcattgccattctctacctcgg(TCT)5	181	370	550
Locus_1699_Transcript_2/4_Confidence_0.500_Length_1527	c	(TTC)6tcctctttcttgcttggctcttcaatttgttctgcctcttcagcttctgccttcttt(TTC)5ttttccttgtcttccttgacttctttagcttcggcaacttgatcatcatcttgtgcattgccattctctacctcgg(TCT)5	181	370	550
Locus_1699_Transcript_4/4_Confidence_0.500_Length_1598	c	(TTC)6tcctctttcttgcttggctcttcaatttgttctgcctcttcagcttctgccttcttt(TTC)5ttttccttgtcttccttgacttctttagcttcggcaacttgatcatcatcttgtgcattgccattctctacctcgg(TCT)5	181	370	550
Locus_1714_Transcript_1/1_Confidence_1.000_Length_1059	c	(CT)11cattactcgcgcattcagacacttccagcttcccccaccaccc(TAAA)7	93	5	97
Locus_1756_Transcript_1/2_Confidence_1.000_Length_826	c	(AAG)5aaaaacaagcccaaaaaccccttcaaactctctctagtctactagaagaaggg(CT)10	88	86	173
Locus_1756_Transcript_2/2_Confidence_1.000_Length_1249	c	(AAG)5aaaaacaagcccaaaaaccccttcaaactctctctagtctactagaagaaggg(CT)10	88	86	173
Locus_1764_Transcript_3/4_Confidence_0.500_Length_1581	c	(ATC)5attgacttggattaggtggtgtctttaaatagatacagccattgacttggattaggtggtgtctttaaatagaaatcatgaacaataaaatttt(ATC)5	124	1060	1183
Locus_1799_Transcript_3/10_Confidence_0.458_Length_695	c	(TC)12ttcatctacaaaacttcccaactga(AG)18	85	1	85
Locus_1799_Transcript_4/10_Confidence_0.125_Length_2265	c	(T)12ctttcttttttgaatattcttgatgtagttggagattctgtagcagcttcctgcaccgaaacgagagagggg(GA)7	98	2136	2233
Locus_1799_Transcript_5/10_Confidence_0.354_Length_726	c	(TC)12ttcatctacaaaacttcccaactga(AG)18	85	1	85
Locus_1799_Transcript_6/10_Confidence_0.438_Length_663	c	(TC)12ttcatctacaaaacttcccaactga(AG)18	85	1	85
Locus_1799_Transcript_7/10_Confidence_0.312_Length_2808	c	(T)12ctttcttttttgaatattcttgatgtagttggagattctgtagcagcttcctgcaccgaaacgagagagggg(GA)7	98	2210	2307
Locus_1799_Transcript_8/10_Confidence_0.479_Length_816	c	(TC)12ttcatctacaaaacttcccaactga(AG)18	85	1	85
Locus_1799_Transcript_10/10_Confidence_0.438_Length_589	c	(TC)12ttcatctacaaaacttcccaactga(AG)18	85	1	85
Locus_1829_Transcript_2/3_Confidence_0.714_Length_2259	c	(TGT)5ttataacttcaaatttttaccatagttaattgaatacaagtggt(A)10	69	1568	1636
Locus_1832_Transcript_1/1_Confidence_1.000_Length_2132	c	(GGA)6tgattcttcgagtgatggc(TCT)5	52	389	440
Locus_1856_Transcript_1/2_Confidence_1.000_Length_3032	c	(TC)6c(CT)6	25	3	27
Locus_1856_Transcript_2/2_Confidence_1.000_Length_3032	c	(TC)6c(CT)6	25	3	27
Locus_1877_Transcript_1/10_Confidence_0.634_Length_2777	c	(GA)7g(GA)6	27	1636	1662
Locus_1877_Transcript_4/10_Confidence_0.585_Length_2521	c	(GA)7g(GA)6	27	1566	1592
Locus_1877_Transcript_5/10_Confidence_0.317_Length_2613	c	(GA)7g(GA)6	27	1472	1498
Locus_1877_Transcript_6/10_Confidence_0.634_Length_2633	c	(GA)7g(GA)6	27	1566	1592
Locus_1877_Transcript_7/10_Confidence_0.634_Length_3348	c	(GA)7g(GA)6	27	1566	1592
Locus_1877_Transcript_8/10_Confidence_0.610_Length_2639	c	(GA)7g(GA)6	27	1566	1592
Locus_1877_Transcript_10/10_Confidence_0.634_Length_2707	c	(GA)7g(GA)6	27	1566	1592
Locus_1889_Transcript_1/2_Confidence_0.750_Length_466	c	(TGG)5taggactgtaggtggtggtggaggtttgacctttggtggtggcagtggcggtttgatcgt(TGG)5	90	37	126
Locus_1889_Transcript_2/2_Confidence_0.875_Length_974	c	(TGG)5taggactgtaggtggtggtggaggtttgacctttggtggtggcagtggcggtttgatcgt(TGG)5	90	545	634
Locus_1892_Transcript_4/5_Confidence_0.636_Length_1941	c	(T)10cttttgctgcccatgcttaagtcatgattcatga(T)11	55	654	708
Locus_1920_Transcript_5/10_Confidence_0.286_Length_2925	c	(T)13gggtc(T)12	30	425	454
Locus_1920_Transcript_6/10_Confidence_0.286_Length_2940	c	(T)13gggtc(T)12	30	425	454
Locus_1920_Transcript_8/10_Confidence_0.286_Length_2942	c	(T)13gggtc(T)12	30	425	454
Locus_1955_Transcript_2/4_Confidence_0.500_Length_1674	c	(CA)12(AC)7	38	1	38
Locus_1958_Transcript_5/8_Confidence_0.583_Length_1454	c	(TC)9tgatcactcttgtctttagtaaaagattgtattttgattgccagtttgttgaaaagattggattttgagttttggg(T)12	106	245	350
Locus_2038_Transcript_1/5_Confidence_0.364_Length_2098	c	(T)15ccagaacctagaaacaaacattttttaatacatcaacataataagcagattatcatatggaataacgaagtccaaccaccata(T)10	108	1962	2069
Locus_2115_Transcript_1/4_Confidence_0.769_Length_1140	c	(AG)11gaattagagaattattaaagagagagagg(GA)8	67	801	867
Locus_2115_Transcript_2/4_Confidence_0.769_Length_1140	c	(AG)11gaattagagaattattaaagagagagagg(GA)8	67	801	867
Locus_2115_Transcript_3/4_Confidence_0.615_Length_968	c	(AG)11gaattagagaattattaaagagagagagg(GA)8	67	899	965
Locus_2115_Transcript_4/4_Confidence_0.692_Length_1056	c	(AG)11gaattagagaattattaaagagagagagg(GA)8	67	717	783
Locus_2130_Transcript_1/9_Confidence_0.241_Length_2418	c	(TCC)5tactatatgaagc(TA)11	50	467	516
Locus_2130_Transcript_3/9_Confidence_0.379_Length_2424	c	(TCC)5tactatatgaagc(TA)12	52	467	518
Locus_2130_Transcript_4/9_Confidence_0.379_Length_546	c	(TCC)5tactatatgaagc(TA)12	52	467	518
Locus_2130_Transcript_7/9_Confidence_0.345_Length_541	c	(TCC)5tactatatgaagc(TA)12	52	467	518
Locus_2130_Transcript_9/9_Confidence_0.379_Length_2420	c	(TCC)5tactatatgaagc(TA)12	52	467	518
Locus_2142_Transcript_13/22_Confidence_0.189_Length_2253	c	(A)43tttcaacagattacttcgatctcagttccttcatcgatatcc(GA)8	101	1	101
Locus_2142_Transcript_14/22_Confidence_0.090_Length_2034	c	(T)25gagttagtttagtcgttctgaacttactactactctagttttatttttacgagtttaaaatttttgagactcttttattctaggaggtcca(T)15	131	407	537
Locus_2142_Transcript_15/22_Confidence_0.148_Length_2467	c	(A)43tttcaacagattacttcgatctcagttccttcatcgatatcc(GA)8	101	1	101
Locus_2142_Transcript_16/22_Confidence_0.139_Length_2262	c	(A)43tttcaacagattacttcgatctcagttccttcatcgatatcc(GA)8	101	1	101
Locus_2142_Transcript_18/22_Confidence_0.123_Length_1562	c	(A)43tttcaacagattacttcgatctcagttccttcatcgatatcc(GA)8	101	1	101
Locus_2142_Transcript_20/22_Confidence_0.066_Length_1154	c	(T)25gagttagtttagtcgttctgaacttactactactctagttttatttttacgagtttaaaatttttgagactcttttattctaggaggtcca(T)15	131	407	537
Locus_2142_Transcript_22/22_Confidence_0.049_Length_1139	c	(A)43tttcaacagattacttcgatctcagttccttcatcgatatcc(GA)8	101	1	101
Locus_2145_Transcript_3/3_Confidence_0.300_Length_301	c	(CT)21cgcacacaaacacaa(AC)13	83	1	83
Locus_2156_Transcript_1/3_Confidence_0.429_Length_640	c	(AAT)6(A)11	29	424	452
Locus_2156_Transcript_2/3_Confidence_0.714_Length_1533	c	(AAT)6(A)11	29	424	452
Locus_2156_Transcript_3/3_Confidence_0.714_Length_1273	c	(AAT)6(A)11	29	424	452
Locus_2224_Transcript_7/10_Confidence_0.289_Length_2089	c	(GA)6agacgacggcgaggtcgaggcgagcgagagagaggacgagggcgagggctaggcgagcgagagaggatgaaggccgaggtcagggcgaggcgagc(GA)9	125	1950	2074
Locus_2224_Transcript_8/10_Confidence_0.184_Length_1799	c	(GA)6agacgacggcgaggtcgaggcgagcgagagagaggacgagggcgagggctaggcgagcgagagaggatgaaggccgaggtcagggcgaggcgagc(GA)9	125	1660	1784
Locus_2226_Transcript_1/1_Confidence_1.000_Length_815	c	(CCG)6cccccgatcaaaatctaaagctcccacttctttcttcttcagaatcacgaaaaggtaacaatgaccctaataa(GGC)8	115	204	318
Locus_2227_Transcript_6/10_Confidence_0.257_Length_1470	c	(TA)8attttta(TTTAT)6	53	1381	1433
Locus_2229_Transcript_5/6_Confidence_0.625_Length_2965	c	(T)11gttttgttttgttttgtttttttgatttgtttttgtc(TTGTTT)5	78	2532	2609
Locus_2231_Transcript_1/5_Confidence_0.583_Length_2076	c	(AG)9aaacggagatct(AG)12	54	1902	1955
Locus_2231_Transcript_3/5_Confidence_0.583_Length_2172	c	(AG)9aaacggagatct(AG)10	50	2002	2051
Locus_2231_Transcript_5/5_Confidence_0.583_Length_2072	c	(AG)9aaacggagatct(AG)10	50	1902	1951
Locus_2244_Transcript_3/10_Confidence_0.467_Length_2048	c	(TC)6actctctctcactctctctctt(TC)9	52	11	62
Locus_2244_Transcript_5/10_Confidence_0.222_Length_1414	c	(TC)6actctctctcactctctctctt(TC)9	52	11	62
Locus_2244_Transcript_6/10_Confidence_0.089_Length_948	c	(TC)6actctctctcactctctctctt(TC)9	52	11	62
Locus_2266_Transcript_3/10_Confidence_0.278_Length_3045	c	(T)11aaaaaaagtggaagcgagcaatgttggatctgaacgtggcgtcgtcgggggagtcgtcgtcgtcggccgcggcggcggagaa(GGC)5	108	377	484
Locus_2266_Transcript_4/10_Confidence_0.352_Length_2985	c	(T)11aaaaaaagtggaagcgagcaatgttggatctgaacgtggcgtcgtcgggggagtcgtcgtcgtcggccgcggcggcggagaa(GGC)5	108	377	484
Locus_2266_Transcript_6/10_Confidence_0.185_Length_1691	c	(T)11aaaaaaagtggaagcgagcaatgttggatctgaacgtggcgtcgtcgggggagtcgtcgtcgtcggccgcggcggcggagaa(GGC)5	108	377	484
Locus_2266_Transcript_7/10_Confidence_0.370_Length_3196	c	(T)11aaaaaaagtggaagcgagcaatgttggatctgaacgtggcgtcgtcgggggagtcgtcgtcgtcggccgcggcggcggagaa(GGC)5	108	377	484
Locus_2266_Transcript_8/10_Confidence_0.370_Length_4443	c	(T)11aaaaaaagtggaagcgagcaatgttggatctgaacgtggcgtcgtcgggggagtcgtcgtcgtcggccgcggcggcggagaa(GGC)5	108	377	484
Locus_2266_Transcript_10/10_Confidence_0.352_Length_3090	c	(T)11aaaaaaagtggaagcgagcaatgttggatctgaacgtggcgtcgtcgggggagtcgtcgtcgtcggccgcggcggcggagaa(GGC)5	108	377	484
Locus_2269_Transcript_2/10_Confidence_0.176_Length_707	c	(AC)7(AG)22	58	650	707
Locus_2269_Transcript_9/10_Confidence_0.118_Length_705	c	(AC)7(AG)21	56	650	705
Locus_2315_Transcript_1/1_Confidence_1.000_Length_697	c	(T)10aaggtttggagattttgggga(T)10	41	610	650
Locus_2357_Transcript_1/1_Confidence_1.000_Length_864	c	(GA)7gg(GA)7	30	831	860
Locus_2412_Transcript_1/5_Confidence_0.389_Length_1494	c	(T)10acattgatcccctcaccgaccgttactttctttgagtttttcactctctcttcttcattctttctcacccttaaaaaccaaaccaaacacctc(CT)15	133	322	454
Locus_2412_Transcript_2/5_Confidence_0.500_Length_1506	c	(T)10acattgatcccctcaccgaccgttactttctttgagtttttcactctctcttcttcattctttctcacccttaaaaaccaaaccaaacacctc(CT)21	145	322	466
Locus_2412_Transcript_3/5_Confidence_0.667_Length_1591	c	(T)10acattgatcccctcaccgaccgttactttctttgagtttttcactctctcttcttcattctttctcacccttaaaaaccaaaccaaacacctc(CT)15	133	322	454
Locus_2412_Transcript_4/5_Confidence_0.667_Length_2551	c	(T)10acattgatcccctcaccgaccgttactttctttgagtttttcactctctcttcttcattctttctcacccttaaaaaccaaaccaaacacctc(CT)15	133	322	454
Locus_2412_Transcript_5/5_Confidence_0.667_Length_1506	c	(T)10acattgatcccctcaccgaccgttactttctttgagtttttcactctctcttcttcattctttctcacccttaaaaaccaaaccaaacacctc(CT)15	133	322	454
Locus_2437_Transcript_5/9_Confidence_0.185_Length_394	c	(TC)11c(CT)10	43	3	45
Locus_2437_Transcript_8/9_Confidence_0.074_Length_313	c	(TC)11c(CT)10	43	3	45
Locus_2479_Transcript_1/1_Confidence_1.000_Length_1064	c	(AG)12aagggaaagtg(T)11	46	1019	1064
Locus_2488_Transcript_8/11_Confidence_0.195_Length_2393	c	(TG)8(CG)7	30	1427	1456
Locus_2504_Transcript_1/6_Confidence_0.625_Length_1934	c	(A)10cag(AC)7	27	211	237
Locus_2504_Transcript_2/6_Confidence_0.625_Length_1855	c	(A)10cag(AC)7	27	211	237
Locus_2504_Transcript_4/6_Confidence_0.375_Length_1034	c	(A)10cag(AC)7	27	211	237
Locus_2504_Transcript_5/6_Confidence_0.750_Length_2119	c	(A)10cag(AC)7	27	211	237
Locus_2504_Transcript_6/6_Confidence_0.625_Length_1852	c	(A)10cag(AC)7	27	211	237
Locus_2549_Transcript_4/13_Confidence_0.247_Length_1888	c	(T)10atctggatgttcaattgagcagattgaagagtccatgaaaagctcttttcaagctctacaaaatgacatataatcaaggatttaagg(T)10	107	1345	1451
Locus_2622_Transcript_14/15_Confidence_0.338_Length_4224	c	(T)10ctcaagaggggtggaagcagttttccagttg(T)12	53	3962	4014
Locus_2655_Transcript_1/2_Confidence_1.000_Length_1316	c	(AGA)5aaaagaaagcagagcaaattgcagaaccaggagctgaagaaacagcgagcaagaaag(AGA)7agcatacagaaggagaggatgaagctcaagatgacagtaaagaagaagaagatgcagtagagagcaagaaggac(AAG)5	182	944	1125
Locus_2655_Transcript_2/2_Confidence_1.000_Length_1244	c	(AGA)5aaaagaaagcagagcaaattgcagaaccaggagctgaagaaacagcgagcaagaaag(AGA)7agcatacagaaggagaggatgaagctcaagatgacagtaaagaagaagaagatgcagtagagagcaagaaggac(AAG)5	182	872	1053
Locus_2677_Transcript_1/4_Confidence_0.700_Length_1268	c	(CT)11ttctctctctccctag(A)10	48	1172	1219
Locus_2677_Transcript_2/4_Confidence_0.700_Length_1653	c	(CT)11ttctctctctccctag(A)10	48	1557	1604
Locus_2677_Transcript_3/4_Confidence_0.700_Length_1707	c	(CT)11ttctctctctccctag(A)10	48	1611	1658
Locus_2677_Transcript_4/4_Confidence_0.700_Length_1151	c	(CT)11ttctctctctccctag(A)10	48	1055	1102
Locus_2708_Transcript_2/4_Confidence_0.462_Length_2339	c	(GA)6gc(GA)14	42	1010	1051
Locus_2708_Transcript_3/4_Confidence_0.692_Length_2879	c	(GA)6gc(GA)14	42	1010	1051
Locus_2708_Transcript_4/4_Confidence_0.769_Length_3181	c	(GA)6gc(GA)14	42	1010	1051
Locus_2713_Transcript_1/6_Confidence_0.154_Length_2609	c	(GA)6actgggttctttga(T)10ccccttttttttaa(T)10	60	2519	2578
Locus_2713_Transcript_6/6_Confidence_0.385_Length_2954	c	(GA)6actgggttctttga(T)10ccccttttttttaa(T)10	60	2864	2923
Locus_2717_Transcript_2/4_Confidence_0.200_Length_1133	c	(GAT)8aaatgagctacgtagaagcctgtggatggggaatagttgcatttctagcaa(TAT)6	93	712	804
Locus_2717_Transcript_3/4_Confidence_0.700_Length_3453	c	(GAT)8aaatgagctacgtagaagcctgtggatggggaatagttgcatttctagcaa(TAT)6	93	3032	3124
Locus_2717_Transcript_4/4_Confidence_0.600_Length_1994	c	(GAT)8aaatgagctacgtagaagcctgtggatggggaatagttgcatttctagcaa(TAT)6	93	1573	1665
Locus_2749_Transcript_1/2_Confidence_0.714_Length_754	c	(TC)17gctagttgaacaaatcgaaccttctctctttctttcttcatccattactataaattctcaaaaaaatactcacttaatctta(AG)14	144	13	156
Locus_2749_Transcript_2/2_Confidence_0.857_Length_865	c	(TC)17gctagttgaacaaatcgaaccttctctctttctttcttcatccattactataaattctcaaaaaaatactcacttaatctta(AG)14	144	13	156
Locus_2777_Transcript_4/5_Confidence_0.545_Length_3484	c	(GAG)5gcggaggcggcagaggagaacgt(GGA)6	56	365	420
Locus_2777_Transcript_5/5_Confidence_0.545_Length_3284	c	(GAG)5gcggaggcggcagaggagaacgt(GGA)6	56	365	420
Locus_2802_Transcript_2/2_Confidence_1.000_Length_1753	c	(TC)7g(CT)9	33	43	75
Locus_2835_Transcript_1/1_Confidence_1.000_Length_2163	c	(TC)9atggcgacctccgaagaccaaaaccctaaccctaacccccaaaaaccccctgaagaagaagaacaagatcccgaagaagacatcgacgatgacctcgaat(ACG)5	133	25	157
Locus_2848_Transcript_2/2_Confidence_1.000_Length_302	c	(GAA)12actcaaagctcaaagctcaaagctcaaagcnnnnnnnnnnnnnnnnnaggaaaggaaagaaagaaga(AAG)8	127	123	249
Locus_2858_Transcript_1/10_Confidence_0.344_Length_1185	c	(T)10ccttctgtttttcttcctgcgggctgcagctgctgctgctgtagtatctgctctcccttctttttctacttcctc(T)10	95	465	559
Locus_2858_Transcript_4/10_Confidence_0.469_Length_1357	c	(T)10ccttctgtttttcttcctgcgggctgcagctgctgctgctgtagtatctgctctcccttctttttctacttcctc(T)10	95	465	559
Locus_2858_Transcript_6/10_Confidence_0.406_Length_1194	c	(T)10ccttctgtttttcttcctgcgggctgcagctgctgctgctgtagtatctgctctcccttctttttctacttcctc(T)10	95	465	559
Locus_2858_Transcript_7/10_Confidence_0.438_Length_1139	c	(T)10ccttctgtttttcttcctgcgggctgcagctgctgctgctgtagtatctgctctcccttctttttctacttcctc(T)10	95	465	559
Locus_2890_Transcript_1/5_Confidence_0.529_Length_1433	c	(GAA)6agggagagatgataaagatcgcatctcggatgt(GA)7	65	1319	1383
Locus_2890_Transcript_2/5_Confidence_0.647_Length_1526	c	(GAA)6agggagagatgataaagatcgcatctcggatgt(GA)7	65	1412	1476
Locus_2890_Transcript_4/5_Confidence_0.588_Length_1519	c	(GAA)6agggagagatgataaagatcgcatctcggatgt(GA)7	65	1405	1469
Locus_2890_Transcript_5/5_Confidence_0.588_Length_1437	c	(GAA)6agggagagatgataaagatcgcatctcggatgt(GA)7	65	1323	1387
Locus_2968_Transcript_1/5_Confidence_0.545_Length_699	c	(T)10atctcaggaagataattgtaaattag(T)13	49	266	314
Locus_2968_Transcript_3/5_Confidence_0.636_Length_1811	c	(T)10atctcaggaagataattgtaaattag(T)13	49	266	314
Locus_2968_Transcript_4/5_Confidence_0.545_Length_1027	c	(T)10atctcaggaagataattgtaaattag(T)13	49	266	314
Locus_2968_Transcript_5/5_Confidence_0.545_Length_1465	c	(T)10atctcaggaagataattgtaaattag(T)13	49	266	314
Locus_2969_Transcript_1/1_Confidence_1.000_Length_1134	c	(AAC)5aataataatatgggtgtttgacaaaagagttatcagaagtattgaattatatagaag(GA)16	104	888	991
Locus_2987_Transcript_5/7_Confidence_0.579_Length_2430	c	(G)22acacacagaagaaa(T)10	46	680	725
Locus_3015_Transcript_1/1_Confidence_1.000_Length_1405	c	(CGC)5tgttaccgccggatccggatccgttgttgttgttatcggatccggatcc(GTT)5	79	1106	1184
Locus_3030_Transcript_14/15_Confidence_0.233_Length_3090	c	(GA)13ggcga(AG)7cgt(GA)10	68	1639	1706
Locus_3111_Transcript_1/10_Confidence_0.576_Length_2051	c	(TA)7tggagctcattcattcagtaactcaacagggttctttccttttttaaaatcaatgg(CTT)6catctcctttcctctttcttctcctcctcattcctctg(TTC)5	141	212	352
Locus_3111_Transcript_2/10_Confidence_0.515_Length_1954	c	(TA)7tggagctcattcattcagtaactcaacagggttctttccttttttaaaatcaatgg(CTT)6catctcctttcctctttcttctcctcctcattcctctg(TTC)5	141	212	352
Locus_3111_Transcript_4/10_Confidence_0.576_Length_2063	c	(TA)7tggagctcattcattcagtaactcaacagggttctttccttttttaaaatcaatgg(CTT)6catctcctttcctctttcttctcctcctcattcctctg(TTC)5	141	212	352
Locus_3111_Transcript_5/10_Confidence_0.576_Length_1997	c	(TA)7tggagctcattcattcagtaactcaacagggttctttccttttttaaaatcaatgg(CTT)11catctcctttcctctttcttctcctcctcattcctctg(TTC)5	156	212	367
Locus_3111_Transcript_6/10_Confidence_0.576_Length_1915	c	(TA)7tggagctcattcattcagtaactcaacagggttctttccttttttaaaatcaatgg(CTT)6catctcctttcctctttcttctcctcctcattcctctg(TTC)5	141	212	352
Locus_3111_Transcript_8/10_Confidence_0.394_Length_1716	c	(TA)7tggagctcattcattcagtaactcaacagggttctttccttttttaaaatcaatgg(CTT)6catctcctttcctctttcttctcctcctcattcctctg(TTC)5	141	212	352
Locus_3111_Transcript_9/10_Confidence_0.606_Length_2971	c	(TA)7tggagctcattcattcagtaactcaacagggttctttccttttttaaaatcaatgg(CTT)6catctcctttcctctttcttctcctcctcattcctctg(TTC)5	141	212	352
Locus_3111_Transcript_10/10_Confidence_0.576_Length_1982	c	(TA)7tggagctcattcattcagtaactcaacagggttctttccttttttaaaatcaatgg(CTT)6catctcctttcctctttcttctcctcctcattcctctg(TTC)5	141	212	352
Locus_3150_Transcript_1/2_Confidence_1.000_Length_1017	c	(CTC)5cgtagtgcgaataaacagagagggggaaaaaaacaacaccacaataaatatagtgaaattcttt(AG)8	95	26	120
Locus_3150_Transcript_2/2_Confidence_1.000_Length_934	c	(CTC)5cgtagtgcgaataaacagagagggggaaaaaaacaacaccacaataaatatagtgaaattcttt(AG)8	95	26	120
Locus_3229_Transcript_1/3_Confidence_0.714_Length_3488	c	(TA)8(AT)6	28	577	604
Locus_3229_Transcript_2/3_Confidence_0.714_Length_3804	c	(TA)8(AT)6	28	577	604
Locus_3229_Transcript_3/3_Confidence_0.714_Length_3511	c	(TA)8(AT)6	28	577	604
Locus_3274_Transcript_4/5_Confidence_0.571_Length_3102	c	(TTTA)5(T)18	38	3065	3102
Locus_3351_Transcript_1/5_Confidence_0.368_Length_744	c	(AG)7ttctagagagagagggagaagttttagagagagggaagagagagatttagaa(AG)6	78	617	694
Locus_3374_Transcript_1/6_Confidence_0.263_Length_933	c	(TCT)5tttattattgtca(T)10	38	583	620
Locus_3395_Transcript_2/4_Confidence_0.500_Length_591	c	(TC)9c(CT)7	33	529	561
Locus_3395_Transcript_3/4_Confidence_0.357_Length_662	c	(TC)9c(CT)7	33	600	632
Locus_3395_Transcript_4/4_Confidence_0.500_Length_591	c	(TC)9c(CT)7	33	529	561
Locus_3403_Transcript_2/3_Confidence_0.750_Length_1556	c	(C)11atgcg(CA)6	28	1528	1555
Locus_3423_Transcript_1/2_Confidence_1.000_Length_3241	c	(T)12c(T)10	23	2952	2974
Locus_3423_Transcript_2/2_Confidence_1.000_Length_3242	c	(T)12c(T)10	23	2952	2974
Locus_3445_Transcript_2/2_Confidence_1.000_Length_2022	c	(TC)6(CT)10	32	935	966
Locus_3478_Transcript_1/4_Confidence_0.700_Length_1935	c	(AGG)8aagacagggttctagcacgcttgctcctcttggacttcagtacgggg(GGA)5ggttgatgttggcggcgggtgagtttctccactaataaattgggggcctcggcagcagccatagttgt(TGC)6	172	1365	1536
Locus_3478_Transcript_1/4_Confidence_0.700_Length_1935	c	(CTCCAA)5cttcaactcccacaatctctttccctctttgttcttcttcgtctcctcctccttgtcctagtccttgtagttgggtttccttgtggcgc(TCA)5	134	1653	1786
Locus_3478_Transcript_2/4_Confidence_0.700_Length_1920	c	(AGG)8aagacagggttctagcacgcttgctcctcttggacttcagtacgggg(GGA)5ggttgatgttggcggcgggtgagtttctccactaataaattgggggcctcggcagcagccatagttgt(TGC)6	172	1365	1536
Locus_3478_Transcript_3/4_Confidence_0.700_Length_1935	c	(AGG)8aagacagggttctagcacgcttgctcctcttggacttcagtacgggg(GGA)5ggttgatgttggcggcgggtgagtttctccactaataaattgggggcctcggcagcagccatagttgt(TGC)6	172	1365	1536
Locus_3478_Transcript_3/4_Confidence_0.700_Length_1935	c	(CTCCAA)5cttcaactcccacaatctctttccctctttgttcttcttcgtctcctcctccttgtcctagtccttgtagttgggtttccttgtggcgc(TCA)5	134	1653	1786
Locus_3478_Transcript_4/4_Confidence_0.700_Length_1935	c	(AGG)8aagacagggttctagcacgcttgctcctcttggacttcagtacgggg(GGA)5ggttgatgttggcggcgggtgagtttctccactaataaattgggggcctcggcagcagccatagttgt(TGC)6	172	1365	1536
Locus_3478_Transcript_4/4_Confidence_0.700_Length_1935	c	(CTCCAA)5cttcaactcccacaatctctttccctctttgttcttcttcgtctcctcctccttgtcctagtccttgtagttgggtttccttgtggcgc(TCA)5	134	1653	1786
Locus_3485_Transcript_1/2_Confidence_1.000_Length_1567	c	(AC)7aggatgataaggaaaaagaaaatcaggattagcgttaacttaaatacacaattacaaacgtatagggataggtagcg(A)12	103	214	316
Locus_3485_Transcript_2/2_Confidence_1.000_Length_1328	c	(AC)7aggatgataaggaaaaagaaaatcaggattagcgttaacttaaatacacaattacaaacgtatagggataggtagcg(A)12	103	214	316
Locus_3527_Transcript_1/3_Confidence_0.778_Length_2066	c	(GAT)6gaaaggggaaaagaggaaagaatcatttccatgaaaatgaatgtatgagggaatgaatacaactcaagtc(T)19	107	1483	1589
Locus_3527_Transcript_2/3_Confidence_0.778_Length_2061	c	(GAT)6gaaaggggaaaagaggaaagaatcatttccatgaaaatgaatgtatgagggaatgaatacaactcaagtc(T)19	107	1478	1584
Locus_3527_Transcript_3/3_Confidence_0.778_Length_1957	c	(GAT)6gaaaggggaaaagaggaaagaatcatttccatgaaaatgaatgtatgagggaatgaatacaactcaagtc(T)19	107	1374	1480
Locus_3550_Transcript_1/10_Confidence_0.133_Length_665	c	(A)35g(A)10	46	620	665
Locus_3571_Transcript_3/4_Confidence_0.300_Length_3471	c	(CTC)5ttcctcgagatct(TCC)6	46	3289	3334
Locus_3586_Transcript_3/5_Confidence_0.545_Length_1735	c	(TCCAAG)7tccaaactacagcattggtttaaaaataaaacaacaatgattata(ATG)10	117	1391	1507
Locus_3589_Transcript_1/1_Confidence_1.000_Length_858	c	(A)12g(A)10	23	617	639
Locus_3593_Transcript_5/6_Confidence_0.643_Length_1719	c	(TAT)5t(A)10	26	1694	1719
Locus_3609_Transcript_1/6_Confidence_0.562_Length_3356	c	(TCA)5cttcattttatcttgttcccttcagaggcgacgatgtaacgaaccctagggcaccaa(TC)8	88	67	154
Locus_3609_Transcript_2/6_Confidence_0.500_Length_3351	c	(TCA)5cttcattttatcttgttcccttcagaggcgacgatgtaacgaaccctagggcaccaa(TC)8	88	67	154
Locus_3609_Transcript_3/6_Confidence_0.562_Length_3147	c	(TCA)5cttcattttatcttgttcccttcagaggcgacgatgtaacgaaccctagggcaccaa(TC)8	88	67	154
Locus_3609_Transcript_4/6_Confidence_0.562_Length_3141	c	(TCA)5cttcattttatcttgttcccttcagaggcgacgatgtaacgaaccctagggcaccaa(TC)8	88	67	154
Locus_3609_Transcript_5/6_Confidence_0.500_Length_2420	c	(TCA)5cttcattttatcttgttcccttcagaggcgacgatgtaacgaaccctagggcaccaa(TC)8	88	67	154
Locus_3609_Transcript_6/6_Confidence_0.562_Length_3151	c	(TCA)5cttcattttatcttgttcccttcagaggcgacgatgtaacgaaccctagggcaccaa(TC)8	88	67	154
Locus_3618_Transcript_1/6_Confidence_0.571_Length_1609	c	(CCG)5attcttgatcctcagcgccttcagaagggggtagggcttcttctggggatt(GAG)7	87	1425	1511
Locus_3618_Transcript_2/6_Confidence_0.571_Length_1663	c	(CCG)5attcttgatcctcagcgccttcagaagggggtagggcttcttctggggatt(GAG)7	87	1479	1565
Locus_3618_Transcript_3/6_Confidence_0.500_Length_1531	c	(CCG)5attcttgatcctcagcgccttcagaagggggtagggcttcttctggggatt(GAG)7	87	1347	1433
Locus_3618_Transcript_4/6_Confidence_0.500_Length_1609	c	(CCG)5attcttgatcctcagcgccttcagaagggggtagggcttcttctggggatt(GAG)7	87	1425	1511
Locus_3618_Transcript_6/6_Confidence_0.500_Length_1500	c	(CCG)5attcttgatcctcagcgccttcagaagggggtagggcttcttctggggatt(GAG)7	87	1316	1402
Locus_3619_Transcript_1/10_Confidence_0.231_Length_1621	c	(CT)7catca(TCG)6	37	956	992
Locus_3619_Transcript_2/10_Confidence_0.577_Length_2604	c	(CT)7catca(TCG)6	37	956	992
Locus_3619_Transcript_3/10_Confidence_0.654_Length_3245	c	(CT)7catca(TCG)6	37	956	992
Locus_3619_Transcript_4/10_Confidence_0.538_Length_3667	c	(CT)7catca(TCG)6	37	956	992
Locus_3619_Transcript_5/10_Confidence_0.154_Length_1341	c	(CT)7catca(TCG)6	37	956	992
Locus_3619_Transcript_6/10_Confidence_0.154_Length_1150	c	(AC)18aggcgcgtgcgcac(TG)6	62	265	326
Locus_3619_Transcript_7/10_Confidence_0.500_Length_2282	c	(CT)7catca(TCG)6	37	956	992
Locus_3619_Transcript_8/10_Confidence_0.577_Length_3095	c	(CT)7catca(TCG)6	37	956	992
Locus_3619_Transcript_9/10_Confidence_0.423_Length_2819	c	(CT)7catca(TCG)6	37	956	992
Locus_3619_Transcript_10/10_Confidence_0.577_Length_2525	c	(CT)7catca(TCG)6	37	956	992
Locus_3623_Transcript_2/6_Confidence_0.385_Length_2312	c	(A)13gaaaaag(A)10	30	1524	1553
Locus_3623_Transcript_3/6_Confidence_0.231_Length_1841	c	(A)13gaaaaag(A)10	30	1053	1082
Locus_3623_Transcript_6/6_Confidence_0.385_Length_1991	c	(A)13gaaaaag(A)10	30	1203	1232
Locus_3625_Transcript_1/6_Confidence_0.722_Length_1361	c	(GA)7gccgaaaggttctagagagagaaagtaactgagttggtgat(GA)13	81	1	81
Locus_3625_Transcript_2/6_Confidence_0.722_Length_1385	c	(GA)7gccgaaaggttctagagagagaaagtaactgagttggtgat(GA)13	81	1	81
Locus_3625_Transcript_5/6_Confidence_0.722_Length_1900	c	(GA)7gccgaaaggttctagagagagaaagtaactgagttggtgat(GA)13	81	1	81
Locus_3625_Transcript_6/6_Confidence_0.722_Length_1284	c	(GA)7gccgaaaggttctagagagagaaagtaactgagttggtgat(GA)13	81	1	81
Locus_3627_Transcript_3/6_Confidence_0.143_Length_243	c	(T)10gtctctgtttcaggataataagcatagcattatatgcctgtacttattctttatgttca(TTAT)5	89	77	165
Locus_3630_Transcript_1/5_Confidence_0.538_Length_2487	c	(T)12atcctacctgta(GC)6	36	111	146
Locus_3630_Transcript_2/5_Confidence_0.462_Length_2228	c	(T)12atcctacctgta(GC)6	36	111	146
Locus_3630_Transcript_3/5_Confidence_0.615_Length_2745	c	(T)12atcctacctgta(GC)6	36	111	146
Locus_3630_Transcript_3/5_Confidence_0.615_Length_2745	c	(A)12(T)11	23	1904	1926
Locus_3630_Transcript_4/5_Confidence_0.615_Length_3204	c	(T)12atcctacctgta(GC)6	36	111	146
Locus_3630_Transcript_5/5_Confidence_0.615_Length_2233	c	(T)12atcctacctgta(GC)6	36	111	146
Locus_3719_Transcript_1/5_Confidence_0.615_Length_1121	c	(AATAA)5aaagttgccatgctcatctctctcttatttacacgtacatctttaattacaaattcttagagaggtagagcccc(A)11	110	174	283
Locus_3719_Transcript_2/5_Confidence_0.615_Length_1121	c	(AATAA)5aaagttgccatgctcatctctctcttatttacacgtacatctttaattacaaattcttagagaggtagagcccc(A)11	110	174	283
Locus_3719_Transcript_3/5_Confidence_0.615_Length_1138	c	(AATAA)5aaagttgccatgctcatctctctcttatttacacgtacatctttaattacaaattcttagagaggtagagcccc(A)11	110	174	283
Locus_3719_Transcript_4/5_Confidence_0.385_Length_834	c	(AATAA)5aaagttgccatgctcatctctctcttatttacacgtacatctttaattacaaattcttagagaggtagagcccc(A)11	110	174	283
Locus_3719_Transcript_5/5_Confidence_0.615_Length_1053	c	(AATAA)5aaagttgccatgctcatctctctcttatttacacgtacatctttaattacaaattcttagagaggtagagcccc(A)11	110	174	283
Locus_3753_Transcript_1/10_Confidence_0.533_Length_2548	c	(T)11c(T)11	23	2491	2513
Locus_3753_Transcript_4/10_Confidence_0.167_Length_1165	c	(T)11c(T)11	23	1108	1130
Locus_3753_Transcript_7/10_Confidence_0.533_Length_2389	c	(T)11c(T)11	23	2332	2354
Locus_3753_Transcript_10/10_Confidence_0.533_Length_2477	c	(T)11c(T)11	23	2420	2442
Locus_3769_Transcript_1/1_Confidence_1.000_Length_475	c	(A)10gg(A)18	30	13	42
Locus_3780_Transcript_1/1_Confidence_1.000_Length_591	c	(A)10ggagg(A)14	29	290	318
Locus_3796_Transcript_1/2_Confidence_1.000_Length_2462	c	(CCG)5t(CTC)5	31	124	154
Locus_3796_Transcript_2/2_Confidence_1.000_Length_2462	c	(CCG)5t(CTC)5	31	124	154
Locus_3824_Transcript_1/3_Confidence_0.400_Length_791	c	(CTT)5ttaattctgttgtttctag(A)10	44	33	76
Locus_3903_Transcript_1/6_Confidence_0.250_Length_1338	c	(CT)14ccttccctcccccaacttccctctctttctctctctaaagctag(CT)7	86	1	86
Locus_3903_Transcript_2/6_Confidence_0.500_Length_1172	c	(CT)14ccttccctcccccaacttccctctctttctctctctaaagctag(CT)7	86	1	86
Locus_3903_Transcript_3/6_Confidence_0.562_Length_2015	c	(CT)14ccttccctcccccaacttccctctctttctctctctaaagctag(CT)7	86	1	86
Locus_3903_Transcript_4/6_Confidence_0.312_Length_999	c	(CT)14ccttccctcccccaacttccctctctttctctctctaaagctag(CT)7	86	1	86
Locus_3903_Transcript_5/6_Confidence_0.250_Length_1343	c	(CT)14ccttccctcccccaacttccctctctttctctctctaaagctag(CT)7	86	1	86
Locus_3903_Transcript_6/6_Confidence_0.312_Length_1456	c	(CT)14ccttccctcccccaacttccctctctttctctctctaaagctag(CT)7	86	1	86
Locus_3935_Transcript_1/3_Confidence_0.714_Length_1871	c	(CAG)6caatacatggcgatgatgaggcagcaa(CAG)8	69	1638	1706
Locus_3935_Transcript_2/3_Confidence_0.714_Length_1848	c	(CAG)6caatacatggcgatgatgaggcagcaa(CAG)8	69	1615	1683
Locus_3935_Transcript_3/3_Confidence_0.714_Length_1867	c	(CAG)6caatacatggcgatgatgaggcagcaa(CAG)8	69	1634	1702
Locus_4018_Transcript_1/1_Confidence_1.000_Length_1423	c	(CCG)8aacccccctgctaacttctgttaattttgc(T)11	65	67	131
Locus_4023_Transcript_1/1_Confidence_1.000_Length_1748	c	(TC)11tgtctcgccgccctttcccgccgcccgccggattttgagttgccgaccatctct(CGC)5	91	791	881
Locus_4034_Transcript_5/9_Confidence_0.476_Length_2190	c	(GA)19(GT)10	58	1877	1934
Locus_4034_Transcript_6/9_Confidence_0.333_Length_1834	c	(GA)19(GT)10	58	1521	1578
Locus_4034_Transcript_8/9_Confidence_0.119_Length_314	c	(GA)19(GT)10	58	1	58
Locus_4106_Transcript_2/3_Confidence_0.667_Length_1284	c	(T)11c(T)11	23	930	952
Locus_4133_Transcript_1/5_Confidence_0.500_Length_1828	c	(TC)10c(CT)6cc(CT)6catcgtgctttcaagtttcaacatctccctc(CT)17nnnnnnnnnnnngaatataatattactataatcac(CAT)7	168	27	194
Locus_4133_Transcript_2/5_Confidence_0.500_Length_1894	c	(TC)10c(CT)6cc(CT)6catcgtgctttcaagtttcaacatctccctc(CT)17aaaagaatataatattactataatcac(CAT)7	160	27	186
Locus_4133_Transcript_4/5_Confidence_0.500_Length_1880	c	(TC)10c(CT)6cc(CT)6catcgtgctttcaagtttcaacatctccctc(CT)17aaaagaatataatattactataatcac(CAT)7	160	27	186
Locus_4133_Transcript_5/5_Confidence_0.500_Length_1820	c	(TC)10c(CT)6cc(CT)6catcgtgctttcaagtttcaacatctccctc(CT)17aaaagaatataatattactataatcac(CAT)7	160	27	186
Locus_4165_Transcript_7/14_Confidence_0.211_Length_984	c	(AC)21a(AT)9	61	851	911
Locus_4165_Transcript_13/14_Confidence_0.282_Length_1141	c	(TTG)5aaattttcccataggtaatttaggtagaaacaaagaagaaaaacccaaaa(AAG)10	95	921	1015
Locus_4176_Transcript_1/2_Confidence_1.000_Length_3296	c	(TGC)5attactaatgatggtgagctaacctgagactgctgcaacggtgagcttatttgttgctgcaat(TGC)5	93	607	699
Locus_4176_Transcript_2/2_Confidence_1.000_Length_3287	c	(TGC)5attactaatgatggtgagctaacctgagactgctgcaacggtgagcttatttgttgctgcaat(TGC)5	93	607	699
Locus_4188_Transcript_1/3_Confidence_0.500_Length_1470	c	(GA)11g(GA)6	35	1428	1462
Locus_4188_Transcript_3/3_Confidence_0.500_Length_2251	c	(GA)11g(GA)6	35	2209	2243
Locus_4209_Transcript_5/10_Confidence_0.083_Length_624	c	(TC)6cactatcccccttctcaga(TC)6	43	30	72
Locus_4209_Transcript_6/10_Confidence_0.167_Length_1746	c	(TC)6cactatcccccttctcaga(TC)6	43	30	72
Locus_4217_Transcript_1/2_Confidence_1.000_Length_2836	c	(A)10ccccccctctccct(TC)8	40	2696	2735
Locus_4217_Transcript_2/2_Confidence_1.000_Length_2106	c	(A)10ccccccctctccct(TC)8	40	1966	2005
Locus_4220_Transcript_1/1_Confidence_1.000_Length_2610	c	(TC)9t(TC)8	35	26	60
Locus_4272_Transcript_1/1_Confidence_1.000_Length_1058	c	(T)10caccacagaaagta(T)11	35	768	802
Locus_4309_Transcript_1/1_Confidence_1.000_Length_1367	c	(TTC)5tttttcttc(GA)12	48	1320	1367
Locus_4351_Transcript_6/7_Confidence_0.593_Length_5442	c	(CT)15tcccctctcctccgcctcctctctcgaaaccctaatttctcctctctcgaaaccctaatttctc(CT)15	124	17	140
Locus_4373_Transcript_1/1_Confidence_1.000_Length_4188	c	(C)11(A)10	21	3925	3945
Locus_4382_Transcript_1/3_Confidence_0.400_Length_740	c	(CT)10cctccgaaggaatcgggg(T)10	48	677	724
Locus_4382_Transcript_3/3_Confidence_0.600_Length_1793	c	(CT)10cctccgaaggaatcgggg(T)10	48	1730	1777
Locus_4395_Transcript_1/9_Confidence_0.292_Length_2013	c	(A)17gcaaaaacaaaaaaagc(A)43	77	1937	2013
Locus_4395_Transcript_4/9_Confidence_0.333_Length_2392	c	(A)17gcaaaaacaaaaaaagc(A)30	64	1937	2000
Locus_4395_Transcript_5/9_Confidence_0.417_Length_2392	c	(A)17gcaaaaacaaaaaaagc(A)30	64	1937	2000
Locus_4395_Transcript_8/9_Confidence_0.458_Length_2397	c	(A)17gcaaaaacaaaaaaagc(A)30	64	1937	2000
Locus_4395_Transcript_9/9_Confidence_0.375_Length_2003	c	(A)17gcaaaaacaaaaaaagc(A)31	65	1937	2001
Locus_4572_Transcript_1/2_Confidence_0.857_Length_1237	c	(GA)13tt(GA)7	42	1167	1208
Locus_4572_Transcript_2/2_Confidence_0.857_Length_1234	c	(GA)13tt(GA)7	42	1164	1205
Locus_4611_Transcript_1/4_Confidence_0.600_Length_1722	c	(TC)6c(CT)13	39	1	39
Locus_4611_Transcript_2/4_Confidence_0.600_Length_1791	c	(TC)6c(CT)13	39	1	39
Locus_4611_Transcript_4/4_Confidence_0.600_Length_1679	c	(TC)6c(CT)13	39	1	39
Locus_4618_Transcript_1/1_Confidence_1.000_Length_1409	c	(TC)20ttttgatatggaagcagatgatcaagctaccatagaagaagacacagagatcaaaactaagctaggatcaattatata(AT)6	130	160	289
Locus_4640_Transcript_1/3_Confidence_0.750_Length_2552	c	(T)19gtgg(T)23	46	817	862
Locus_4642_Transcript_1/3_Confidence_0.667_Length_702	c	(T)11g(A)10	22	681	702
Locus_4642_Transcript_2/3_Confidence_0.556_Length_706	c	(T)11g(A)10	22	685	706
Locus_4642_Transcript_3/3_Confidence_0.667_Length_689	c	(T)11g(A)10	22	668	689
Locus_4679_Transcript_1/7_Confidence_0.579_Length_2423	c	(AG)8(GA)8	32	2362	2393
Locus_4679_Transcript_2/7_Confidence_0.579_Length_2612	c	(AG)8(GA)8	32	2551	2582
Locus_4679_Transcript_3/7_Confidence_0.579_Length_2633	c	(AG)8(GA)8	32	2572	2603
Locus_4679_Transcript_5/7_Confidence_0.421_Length_1809	c	(AG)8(GA)8	32	1748	1779
Locus_4679_Transcript_6/7_Confidence_0.684_Length_3563	c	(AG)8(GA)8	32	3502	3533
Locus_4679_Transcript_7/7_Confidence_0.579_Length_2521	c	(AG)8(GA)8	32	2460	2491
Locus_4705_Transcript_1/3_Confidence_0.667_Length_1655	c	(T)10ctttttcccccctctttttctcgcggattaatctcagggg(A)10	60	157	216
Locus_4705_Transcript_2/3_Confidence_0.667_Length_1667	c	(T)10ctttttcccccctctttttctcgcggattaatctcagggg(A)10	60	169	228
Locus_4705_Transcript_3/3_Confidence_0.667_Length_1667	c	(T)10ctttttcccccctctttttctcgcggattaatctcagggg(A)10	60	169	228
Locus_4717_Transcript_6/10_Confidence_0.615_Length_4079	c	(TC)11taaaagctttactcaatatcttatctatccttactctctctctatctctctctctaaaaaagctttactcaatatcttatctatcctt(TC)19	148	1146	1293
Locus_4754_Transcript_2/7_Confidence_0.188_Length_383	c	(TCT)6tcggtctcgactgtctccaatggaggagctgcttcaaccg(AGC)6	76	158	233
Locus_4754_Transcript_4/7_Confidence_0.625_Length_1759	c	(TCT)6tcggtctcgactgtctccaatggaggagctgcttcaaccg(AGC)6	76	306	381
Locus_4754_Transcript_5/7_Confidence_0.625_Length_1739	c	(TCT)6tcggtctcgactgtctccaatggaggagctgcttcaaccg(AGC)6	76	306	381
Locus_4754_Transcript_6/7_Confidence_0.625_Length_1741	c	(TCT)6tcggtctcgactgtctccaatggaggagctgcttcaaccg(AGC)6	76	306	381
Locus_4754_Transcript_7/7_Confidence_0.625_Length_1741	c	(TCT)6tcggtctcgactgtctccaatggaggagctgcttcaaccg(AGC)6	76	306	381
Locus_4808_Transcript_2/2_Confidence_0.833_Length_1063	c	(AC)19atacatacatgtgagtgtggg(GA)6	71	1	71
Locus_4843_Transcript_3/3_Confidence_0.600_Length_1410	c	(TCC)5tcgtcctttttataaaccctcagccctcacctcgtcagatccaaagctctcctccccgccccccctctctcttttatcag(CT)11	117	63	179
Locus_4854_Transcript_1/6_Confidence_0.400_Length_2322	c	(C)19(A)14	33	969	1001
Locus_4854_Transcript_3/6_Confidence_0.667_Length_2762	c	(C)19(A)14	33	969	1001
Locus_4855_Transcript_1/5_Confidence_0.312_Length_584	c	(CT)20ttctctatagataacgtttcactcctccaattccctctccggctcgtctctcttc(TCT)14	137	1	137
Locus_4855_Transcript_2/5_Confidence_0.625_Length_1762	c	(CT)20ttctctatagataacgtttcactcctccaattccctctccggctcgtctctcttc(TCT)14	137	1	137
Locus_4855_Transcript_4/5_Confidence_0.625_Length_2023	c	(CT)20ttctctatagataacgtttcactcctccaattccctctccggctcgtctctcttc(TCT)14	137	1	137
Locus_4855_Transcript_5/5_Confidence_0.625_Length_1616	c	(CT)20ttctctatagataacgtttcactcctccaattccctctccggctcgtctctcttc(TCT)14	137	1	137
Locus_4894_Transcript_1/4_Confidence_0.600_Length_4101	c	(CAG)6(CCG)5	33	3115	3147
Locus_4894_Transcript_2/4_Confidence_0.600_Length_2212	c	(CAG)6(CCG)5	33	1226	1258
Locus_4894_Transcript_3/4_Confidence_0.700_Length_3992	c	(CAG)6(CCG)5	33	3006	3038
Locus_4894_Transcript_4/4_Confidence_0.700_Length_4567	c	(CAG)6(CCG)5	33	3581	3613
Locus_4895_Transcript_1/4_Confidence_0.545_Length_1195	c	(GA)7(AG)16	46	1	46
Locus_4895_Transcript_4/4_Confidence_0.545_Length_1277	c	(GA)7(AG)16	46	1	46
Locus_4903_Transcript_1/2_Confidence_1.000_Length_2535	c	(A)15gaattgtccctagagtctcgactttcatttgg(CGA)5ctctgttcaattgatcaaattcagttgccaacg(CAT)5	110	28	137
Locus_4903_Transcript_2/2_Confidence_1.000_Length_1295	c	(A)15gaattgtccctagagtctcgactttcatttgg(CGA)5ctctgttcaattgatcaaattcagttgccaacg(CAT)5	110	28	137
Locus_4923_Transcript_2/4_Confidence_0.571_Length_1473	c	(TC)8tttacttcaaatattgctttctctctct(A)10	54	13	66
Locus_4923_Transcript_4/4_Confidence_0.571_Length_1473	c	(TC)8tttacttcaaatattgctttctctctct(A)10	54	13	66
Locus_4931_Transcript_5/6_Confidence_0.154_Length_1094	c	(T)10cc(T)14	26	583	608
Locus_4962_Transcript_1/1_Confidence_1.000_Length_2788	c	(T)18gggttccc(CTTT)6	50	2546	2595
Locus_4975_Transcript_2/3_Confidence_0.556_Length_1475	c	(TC)15ct(TC)9	50	590	639
Locus_4975_Transcript_3/3_Confidence_0.556_Length_1475	c	(TC)15ct(TC)9	50	590	639
Locus_4989_Transcript_1/5_Confidence_0.250_Length_647	c	(A)11taaacagctgattaattttttttattgagatttactcatttcagctcctaaatttagtgtccgggcaaattaatacattatgtgcaaactt(AG)21	144	500	643
Locus_4989_Transcript_2/5_Confidence_0.417_Length_656	c	(A)11taaacagctgattaattttttttattgagatttactcatttcagctcctaaatttagtgtccgggcaaattaatacattatgtgcaaactt(AG)21	144	500	643
Locus_4989_Transcript_3/5_Confidence_0.333_Length_646	c	(A)11taaacagctgattaattttttttattgagatttactcatttcagctcctaaatttagtgtccgggcaaattaatacattatgtgcaaactt(AG)22	146	500	645
Locus_4989_Transcript_4/5_Confidence_0.250_Length_694	c	(A)11taaacagctgattaattttttttattgagatttactcatttcagctcctaaatttagtgtccgggcaaattaatacattatgtgcaaactt(AG)21	144	500	643
Locus_5077_Transcript_1/2_Confidence_1.000_Length_2865	c	(CT)8acactccagcttcgggagctccgatccctaatctcacttacctatttcctctccgaatctccga(TC)10	100	29	128
Locus_5077_Transcript_2/2_Confidence_1.000_Length_2702	c	(CT)8acactccagcttcgggagctccgatccctaatctcacttacctatttcctctccgaatctccga(TC)10	100	29	128
Locus_5093_Transcript_2/4_Confidence_0.625_Length_2832	c	(CAA)6cag(A)11	32	9	40
Locus_5162_Transcript_1/3_Confidence_0.462_Length_1222	c	(GA)9gg(GA)6g(GAA)5	48	204	251
Locus_5162_Transcript_2/3_Confidence_0.692_Length_1597	c	(GA)9gg(GA)6g(GAA)5	48	204	251
Locus_5162_Transcript_3/3_Confidence_0.692_Length_1363	c	(GA)9gg(GA)6g(GAA)5	48	204	251
Locus_5232_Transcript_1/3_Confidence_0.667_Length_1300	c	(A)14tctgaaaccctaaccctagaaaaaatcaacggagaaaaacc(AG)8	71	26	96
Locus_5232_Transcript_3/3_Confidence_0.667_Length_2249	c	(A)14tctgaaaccctaaccctagaaaaaatcaacggagaaaaacc(AG)8	71	26	96
Locus_5296_Transcript_3/6_Confidence_0.154_Length_375	c	(A)10cccgaaagaatttgatgggggagagagagaagcgatcggatgagtgaaacaacctctcctccagcgatcggacaagcatccaaactgctttc(T)13	115	47	161
Locus_5328_Transcript_1/6_Confidence_0.474_Length_823	c	(ATT)5t(TTA)5	31	409	439
Locus_5328_Transcript_3/6_Confidence_0.526_Length_1198	c	(ATT)5t(TTA)5	31	521	551
Locus_5328_Transcript_5/6_Confidence_0.579_Length_1191	c	(ATT)5t(TTA)5	31	409	439
Locus_5328_Transcript_6/6_Confidence_0.579_Length_1086	c	(ATT)5t(TTA)5	31	409	439
Locus_5343_Transcript_1/3_Confidence_0.667_Length_1641	c	(TTG)5(T)31	46	1596	1641
Locus_5343_Transcript_2/3_Confidence_0.667_Length_1063	c	(TTG)5(T)31	46	1018	1063
Locus_5343_Transcript_3/3_Confidence_0.667_Length_1524	c	(TTG)5(T)31	46	1479	1524
Locus_5350_Transcript_1/5_Confidence_0.667_Length_3141	c	(TGC)6tcctcctcctccattcttgtcaatc(TCT)9	70	1	70
Locus_5350_Transcript_2/5_Confidence_0.667_Length_3225	c	(TGC)6tcctcctcctccattcttgtcaatc(TCT)9	70	1	70
Locus_5350_Transcript_3/5_Confidence_0.667_Length_3783	c	(TGC)6tcctcctcctccattcttgtcaatc(TCT)9	70	1	70
Locus_5350_Transcript_4/5_Confidence_0.667_Length_2996	c	(TGC)6tcctcctcctccattcttgtcaatc(TCT)9	70	1	70
Locus_5350_Transcript_5/5_Confidence_0.667_Length_3201	c	(TGC)6tcctcctcctccattcttgtcaatc(TCT)9	70	1	70
Locus_5353_Transcript_1/1_Confidence_1.000_Length_1116	c	(T)10cctttttcttttttc(T)10	35	752	786
Locus_5457_Transcript_3/8_Confidence_0.211_Length_628	c	(A)10(T)12	22	255	276
Locus_5526_Transcript_4/6_Confidence_0.533_Length_1139	c	(CTG)5cccgttgaagtcgtcgtgtgacttcttttgcggttgctgctgctgtaacc(GCT)6	83	454	536
Locus_5655_Transcript_2/11_Confidence_0.212_Length_767	c	(TC)17gccctcagccctcgtc(CT)7cgctcgcctcaccctcgccgtcgtc(CT)6	101	15	115
Locus_5655_Transcript_5/11_Confidence_0.115_Length_468	c	(TC)17gccctcagccctcgtc(CT)7cgctcgcctcaccctcgccgtcgtc(CT)6	101	15	115
Locus_5655_Transcript_6/11_Confidence_0.212_Length_722	c	(TC)17gccctcagccctcgtc(CT)7cgctcgcctcaccctcgccgtcgtc(CT)6	101	15	115
Locus_5655_Transcript_7/11_Confidence_0.250_Length_755	c	(TC)17gccctcagccctcgtc(CT)7cgctcgcctcaccctcgccgtcgtc(CT)6	101	15	115
Locus_5655_Transcript_8/11_Confidence_0.231_Length_709	c	(TC)17gccctcagccctcgtc(CT)7cgctcgcctcaccctcgccgtcgtc(CT)6	101	15	115
Locus_5655_Transcript_11/11_Confidence_0.212_Length_714	c	(TC)17gccctcagccctcgtc(CT)7cgctcgcctcaccctcgccgtcgtc(CT)6	101	15	115
Locus_5669_Transcript_2/6_Confidence_0.333_Length_3026	c	(GCA)6(ACA)5	33	1024	1056
Locus_5669_Transcript_3/6_Confidence_0.333_Length_3032	c	(GCA)6(ACA)5	33	1024	1056
Locus_5669_Transcript_5/6_Confidence_0.333_Length_2953	c	(GCA)6(ACA)5	33	1024	1056
Locus_5737_Transcript_1/5_Confidence_0.417_Length_1544	c	(TC)9acaaaaatatctctttttct(TC)6	50	96	145
Locus_5737_Transcript_2/5_Confidence_0.417_Length_733	c	(TC)9acaaaaatatctctttttct(TC)6	50	96	145
Locus_5737_Transcript_4/5_Confidence_0.583_Length_2866	c	(TC)9acaaaaatatctctttttct(TC)6	50	96	145
Locus_5737_Transcript_5/5_Confidence_0.417_Length_1795	c	(TC)9acaaaaatatctctttttct(TC)6	50	96	145
Locus_5747_Transcript_4/10_Confidence_0.500_Length_2514	c	(AAC)7aatccagtatacaagaaggcgagtttttttttcccttatgatttaaaaaaaagaagaagaagataaaagaatgtacacagatt(A)14	118	1857	1974
Locus_5747_Transcript_9/10_Confidence_0.500_Length_2772	c	(AAC)7aatccagtatacaagaaggcgagtttttttttcccttatgatttaaaaaaaagaagaagaagataaaagaatgtacacagatt(A)14	118	2005	2122
Locus_5747_Transcript_10/10_Confidence_0.500_Length_2662	c	(AAC)7aatccagtatacaagaaggcgagtttttttttcccttatgatttaaaaaaaagaagaagaagataaaagaatgtacacagatt(A)14	118	2005	2122
Locus_5748_Transcript_1/2_Confidence_1.000_Length_1866	c	(TC)11taaaaactctctaaaacctgatctctgcga(CT)8	68	16	83
Locus_5757_Transcript_2/3_Confidence_0.400_Length_688	c	(TTTC)6tttttcttttttcttttttctttc(T)10	58	97	154
Locus_5763_Transcript_1/3_Confidence_0.667_Length_837	c	(AG)7tgagt(GA)7	33	585	617
Locus_5763_Transcript_2/3_Confidence_0.500_Length_614	c	(AG)7tgagt(GA)7	33	362	394
Locus_5763_Transcript_3/3_Confidence_0.667_Length_2883	c	(AG)7tgagt(GA)7	33	2631	2663
Locus_5849_Transcript_2/3_Confidence_0.429_Length_1249	c	(A)12(CA)6	24	1130	1153
Locus_5872_Transcript_2/7_Confidence_0.421_Length_576	c	(CCA)5ttcggcggaccacaaggtttccctcccggacctccaccaccgttcccaggaccccagcctttccctcccggaccaccaccatgcagtacctgcaatatc(CCA)5	129	417	545
Locus_5872_Transcript_7/7_Confidence_0.421_Length_594	c	(CCA)5ttcggcggaccacaaggtttccctcccggacctccaccaccgttcccaggaccccagcctttccctcccggaccaccaccatgcagtacctgcaatatc(CCA)5ccgccgttcccattc(CCA)5	159	417	575
Locus_5943_Transcript_1/1_Confidence_1.000_Length_1158	c	(T)10(A)10	20	66	85
Locus_5987_Transcript_1/8_Confidence_0.353_Length_2050	c	(TTC)7(CTC)7	42	1890	1931
Locus_5987_Transcript_3/8_Confidence_0.294_Length_2617	c	(TTC)11(CTC)7	54	2445	2498
Locus_5987_Transcript_8/8_Confidence_0.294_Length_2605	c	(TTC)7(CTC)7	42	2445	2486
Locus_5995_Transcript_1/6_Confidence_0.429_Length_1973	c	(GAG)7aagagaagagaaggatccaaccttatttattattg(TTA)6	74	1702	1775
Locus_5995_Transcript_2/6_Confidence_0.571_Length_2284	c	(GAG)7aagagaagagaaggatccaaccttatttattattg(TTA)6	74	2013	2086
Locus_5995_Transcript_6/6_Confidence_0.571_Length_2044	c	(GAG)7aagagaagagaaggatccaaccttatttattattg(TTA)6	74	1773	1846
Locus_6013_Transcript_1/4_Confidence_0.556_Length_1415	c	(CCT)5cgtctccgcctt(CGC)8	51	1084	1134
Locus_6013_Transcript_4/4_Confidence_0.556_Length_1259	c	(CCT)5cgtctccgcctt(CGC)8	51	928	978
Locus_6021_Transcript_2/6_Confidence_0.143_Length_392	c	(A)14g(A)10	25	22	46
Locus_6021_Transcript_3/6_Confidence_0.571_Length_488	c	(A)14g(A)10	25	22	46
Locus_6021_Transcript_4/6_Confidence_0.571_Length_1177	c	(A)14g(A)10	25	22	46
Locus_6021_Transcript_6/6_Confidence_0.571_Length_1112	c	(A)14g(A)10	25	22	46
Locus_6062_Transcript_1/2_Confidence_1.000_Length_1360	c	(A)12ggcagctctgttcaacaatgaaacaggatatatggatttcacaaaagtagcactcccacaacttttctatcc(A)12	96	13	108
Locus_6062_Transcript_2/2_Confidence_1.000_Length_1769	c	(A)12ggcagctctgttcaacaatgaaacaggatatatggatttcacaaaagtagcactcccacaacttttctatcc(A)12	96	13	108
Locus_6078_Transcript_1/3_Confidence_0.750_Length_1754	c	(GGA)5cgtcgccatggccgaaggagctagggttaggg(T)14	61	1511	1571
Locus_6078_Transcript_3/3_Confidence_0.625_Length_1476	c	(GGA)5cgtcgccatggccgaaggagctagggttaggg(T)14	61	1233	1293
Locus_6097_Transcript_1/1_Confidence_1.000_Length_2391	c	(A)10cttcattaca(TAT)6	38	1681	1718
Locus_6146_Transcript_1/5_Confidence_0.500_Length_1375	c	(GA)7gtgac(AG)6	31	1	31
Locus_6146_Transcript_5/5_Confidence_0.500_Length_1367	c	(GA)7gtgac(AG)6	31	1	31
Locus_6149_Transcript_1/1_Confidence_1.000_Length_3824	c	(CAG)10aatcagcaacaacagcagttgatgcaattgtctaggcaacatctcttgcagcaacagcagcaaaggctactt(CAG)5	117	1130	1246
Locus_6161_Transcript_1/2_Confidence_1.000_Length_2077	c	(A)12g(A)10	23	369	391
Locus_6163_Transcript_3/7_Confidence_0.250_Length_601	c	(CT)7cg(CT)6	28	2	29
Locus_6163_Transcript_6/7_Confidence_0.250_Length_601	c	(CT)7cg(CT)6	28	2	29
Locus_6167_Transcript_1/2_Confidence_1.000_Length_1762	c	(A)12gaaaggagaaccaatcttttg(CTT)5	48	18	65
Locus_6167_Transcript_2/2_Confidence_1.000_Length_1550	c	(A)12gaaaggagaaccaatcttttg(CTT)5ctctttctcctcccctttcctctccttttgtttctctgttcccttatcttcaaccctccaaatccaatcattctccagaccctcctctttctctaa(GAG)5	159	18	176
Locus_6209_Transcript_2/5_Confidence_0.615_Length_1922	c	(TCC)8(ACC)6	42	739	780
Locus_6209_Transcript_3/5_Confidence_0.692_Length_1883	c	(TCC)8(ACC)6	42	700	741
Locus_6209_Transcript_5/5_Confidence_0.615_Length_2001	c	(TCC)8(ACC)6	42	818	859
Locus_6351_Transcript_4/7_Confidence_0.524_Length_2290	c	(TC)15(TG)7	44	1066	1109
Locus_6351_Transcript_6/7_Confidence_0.524_Length_3370	c	(TC)15(TG)7	44	2146	2189
Locus_6351_Transcript_7/7_Confidence_0.524_Length_2294	c	(TC)15(TG)7	44	1070	1113
Locus_6394_Transcript_1/3_Confidence_0.500_Length_2149	c	(CCT)6tccc(CCG)6	40	173	212
Locus_6394_Transcript_3/3_Confidence_0.500_Length_2481	c	(CCT)6tccc(CCG)6	40	173	212
Locus_6488_Transcript_1/1_Confidence_1.000_Length_1124	c	(GA)13g(GA)7	41	1022	1062
Locus_6501_Transcript_1/2_Confidence_1.000_Length_2137	c	(CTT)5ctccttcatcccaaagctctcgcctttccccatccccgtcttcaacatatcgtaccctttcctcttcttcgacgagctcgcca(CCT)5	113	1718	1830
Locus_6501_Transcript_2/2_Confidence_1.000_Length_1970	c	(CTT)5ctccttcatcccaaagctctcgcctttccccatccccgtcttcaacatatcgtaccctttcctcttcttcgacgagctcgcca(CCT)5	113	1551	1663
Locus_6518_Transcript_1/1_Confidence_1.000_Length_1692	c	(AAG)5gacaaggagaaagaagaaaatggtgatgcaggggaaaaggtgaagagtgaagcagcatcttctgatgaggagaaatctgagaagaagaagaaa(AAG)5	123	1550	1672
Locus_6605_Transcript_2/3_Confidence_0.556_Length_1509	c	(C)12tctt(C)11	27	171	197
Locus_6651_Transcript_1/2_Confidence_1.000_Length_1155	c	(AG)9cgagcgagc(GA)8	43	1063	1105
Locus_6651_Transcript_2/2_Confidence_1.000_Length_1249	c	(AG)9cgagcgagc(GA)8	43	1157	1199
Locus_6666_Transcript_1/4_Confidence_0.444_Length_1530	c	(ACA)11atgct(CA)12g(AC)6	75	1312	1386
Locus_6698_Transcript_1/4_Confidence_0.700_Length_1732	c	(T)13aatgccaaagtaatgacatgtgatggaaaccaagaaaagtatctatatctatgtcattg(ATT)5	87	753	839
Locus_6757_Transcript_1/2_Confidence_1.000_Length_1890	c	(A)11(T)10	21	499	519
Locus_6757_Transcript_2/2_Confidence_1.000_Length_1833	c	(A)11(T)10	21	442	462
Locus_6780_Transcript_1/1_Confidence_1.000_Length_2122	c	(A)11tatataagaaagaggtctcaaagcatttttcccaattgataattaataatccacaaatagcttgacaag(A)10	90	37	126
Locus_6794_Transcript_1/1_Confidence_1.000_Length_2025	c	(TC)8gattcttgcactttctatgtcctctc(T)42	84	1942	2025
Locus_6874_Transcript_1/2_Confidence_1.000_Length_1378	c	(CT)6ccctcctcgaa(TC)11	45	1310	1354
Locus_6874_Transcript_2/2_Confidence_1.000_Length_1281	c	(CT)6ccctcctcgaa(TC)11	45	1213	1257
Locus_6877_Transcript_1/1_Confidence_1.000_Length_640	c	(TGC)6tgattatga(TGC)8	51	428	478
Locus_6960_Transcript_1/3_Confidence_0.400_Length_1787	c	(GA)13agcccataaagatacaattt(GA)11	68	1	68
Locus_6960_Transcript_3/3_Confidence_0.600_Length_1895	c	(GA)13agcccataaagatacaattt(GA)11	68	1	68
Locus_6979_Transcript_1/5_Confidence_0.500_Length_1286	c	(ACC)5at(CCG)5	32	186	217
Locus_6979_Transcript_2/5_Confidence_0.500_Length_856	c	(ACC)5at(CCG)5	32	186	217
Locus_6979_Transcript_3/5_Confidence_0.417_Length_1102	c	(ACC)5at(CCG)5	32	186	217
Locus_6979_Transcript_5/5_Confidence_0.667_Length_1362	c	(ACC)5at(CCG)5	32	186	217
Locus_7007_Transcript_1/6_Confidence_0.158_Length_634	c	(AG)6aaaagtgccatttcaatttcatcggagctcacccaagaagaaggaagggaaagctc(CT)6	80	83	162
Locus_7007_Transcript_4/6_Confidence_0.158_Length_676	c	(AG)6aaaagtgccatttcaatttcatcggagctcacccaagaagaaggaagggaaagctc(CT)6	80	83	162
Locus_7145_Transcript_7/10_Confidence_0.400_Length_1929	c	(GGA)8gggagttagaacagtagcgaatgccattttccccccctctcccgcctcagctctccttcgctctctctagatcataactgagatatgtattttggaga(T)13	135	1686	1820
Locus_7145_Transcript_9/10_Confidence_0.467_Length_2214	c	(GGA)8gggagttagaacagtagcgaatgccattttccccccctctcccgcctcagctctccttcgctctctctagatcataactgagatatgtattttggaga(T)13	135	1971	2105
Locus_7227_Transcript_2/3_Confidence_0.714_Length_3067	c	(TGC)5tgagcataggttgtctatcggta(TG)8	54	2924	2977
Locus_7227_Transcript_3/3_Confidence_0.714_Length_3067	c	(TGC)5tgagcataggttgtctatcggta(TG)8	54	2924	2977
Locus_7244_Transcript_5/9_Confidence_0.217_Length_2539	c	(AT)8(AG)9	34	2422	2455
Locus_7244_Transcript_6/9_Confidence_0.217_Length_2371	c	(AT)8(AG)9	34	2254	2287
Locus_7260_Transcript_5/7_Confidence_0.143_Length_478	c	(A)17ctggcctacttttatgtgcttcctgtttgcttttctaga(AAT)5	71	315	385
Locus_7261_Transcript_1/1_Confidence_1.000_Length_1989	c	(T)11cacttttcttttttcaactctttccttcg(A)11	51	36	86
Locus_7301_Transcript_4/7_Confidence_0.200_Length_342	c	(TC)7cctctccgctgcagccccccgcctcagagcctcctccgacagtctctcc(CT)6	75	216	290
Locus_7310_Transcript_1/3_Confidence_0.571_Length_1962	c	(AGG)6agaacgtcgagactgcggccgaggttaagtatcggattgcgagagagtatttggataagatccgagcagcggcggagaaagc(GGA)6	118	217	334
Locus_7310_Transcript_2/3_Confidence_0.571_Length_2200	c	(AGG)6agaacgtcgagactgcggccgaggttaagtatcggattgcgagagagtatttggataagatccgagcagcggcggagaaagc(GGA)6	118	217	334
Locus_7310_Transcript_3/3_Confidence_0.571_Length_1953	c	(AGG)6agaacgtcgagactgcggccgaggttaagtatcggattgcgagagagtatttggataagatccgagcagcggcggagaaagc(GGA)6	118	217	334
Locus_7419_Transcript_1/3_Confidence_0.667_Length_2210	c	(TC)6tt(TC)12	38	43	80
Locus_7419_Transcript_3/3_Confidence_0.667_Length_2214	c	(TC)6tt(TC)12	38	43	80
Locus_7446_Transcript_1/10_Confidence_0.600_Length_2237	c	(AATA)5aaaaggcaa(GAT)5	44	86	129
Locus_7446_Transcript_2/10_Confidence_0.467_Length_2013	c	(AATA)5aaaaggcaa(GAT)5	44	86	129
Locus_7446_Transcript_3/10_Confidence_0.600_Length_2274	c	(AATA)5aaaaggcaa(GAT)5	44	86	129
Locus_7446_Transcript_4/10_Confidence_0.600_Length_2228	c	(AATA)5aaaaggcaa(GAT)5	44	86	129
Locus_7446_Transcript_5/10_Confidence_0.400_Length_1727	c	(AATA)5aaaaggcaa(GAT)5	44	86	129
Locus_7446_Transcript_6/10_Confidence_0.600_Length_2079	c	(AATA)5aaaaggcaa(GAT)5	44	86	129
Locus_7446_Transcript_7/10_Confidence_0.567_Length_2206	c	(AATA)5aaaaggcaa(GAT)5	44	86	129
Locus_7446_Transcript_8/10_Confidence_0.500_Length_2011	c	(AATA)5aaaaggcaa(GAT)5	44	86	129
Locus_7446_Transcript_9/10_Confidence_0.600_Length_2967	c	(AATA)5aaaaggcaa(GAT)5	44	86	129
Locus_7446_Transcript_10/10_Confidence_0.600_Length_2221	c	(AATA)5aaaaggcaa(GAT)5	44	86	129
Locus_7497_Transcript_2/3_Confidence_0.625_Length_2028	c	(GCG)5gaggcgttggctgcctcggcggtggagtttgttgctgttgctgttggtggtgatggtgaattt(GCG)5	93	1577	1669
Locus_7497_Transcript_3/3_Confidence_0.750_Length_2032	c	(GCG)5gaggcgttggctgcctcggcggtggagtttgttgctgttgctgttggtggtgatggtgaattt(GCG)5	93	1581	1673
Locus_7507_Transcript_1/7_Confidence_0.294_Length_886	c	(CAC)5aaccaccaccaccacaacaacaatgatttc(ATA)6	63	21	83
Locus_7507_Transcript_2/7_Confidence_0.647_Length_2980	c	(CAC)5aaccaccaccaccacaacaacaatgatttc(ATA)6	63	21	83
Locus_7507_Transcript_3/7_Confidence_0.647_Length_2973	c	(CAC)5aaccaccaccaccacaacaacaatgatttc(ATA)6	63	21	83
Locus_7507_Transcript_5/7_Confidence_0.647_Length_2973	c	(CAC)5aaccaccaccaccacaacaacaatgatttc(ATA)6	63	21	83
Locus_7507_Transcript_6/7_Confidence_0.471_Length_1395	c	(CAC)5aaccaccaccaccacaacaacaatgatttc(ATA)6	63	21	83
Locus_7507_Transcript_7/7_Confidence_0.353_Length_908	c	(CAC)5aaccaccaccaccacaacaacaatgatttc(ATA)6	63	21	83
Locus_7518_Transcript_1/1_Confidence_1.000_Length_1294	c	(T)10aaagatttcaattttgaaaattttatggcattgttgttacggatttatcttttatggtgaaaatgc(T)10	86	1048	1133
Locus_7759_Transcript_1/1_Confidence_1.000_Length_778	c	(TC)9t(A)13ccctacccctaatccaaatcaagcccc(A)29	88	66	153
Locus_7786_Transcript_1/10_Confidence_0.174_Length_549	c	(A)15gtgagcatgactcc(A)10	39	2	40
Locus_7786_Transcript_2/10_Confidence_0.261_Length_916	c	(A)15gtgagcatgactcc(A)10	39	2	40
Locus_7786_Transcript_3/10_Confidence_0.435_Length_1265	c	(A)15gtgagcatgactcc(A)10	39	2	40
Locus_7786_Transcript_4/10_Confidence_0.348_Length_2075	c	(A)15gtgagcatgactcc(A)10	39	2	40
Locus_7786_Transcript_5/10_Confidence_0.217_Length_2012	c	(A)15gtgagcatgactcc(A)10	39	2	40
Locus_7786_Transcript_6/10_Confidence_0.391_Length_2428	c	(A)15gtgagcatgactcc(A)10	39	2	40
Locus_7786_Transcript_9/10_Confidence_0.391_Length_1919	c	(A)15gtgagcatgactcc(A)10	39	2	40
Locus_7786_Transcript_10/10_Confidence_0.478_Length_2728	c	(A)15gtgagcatgactcc(A)10	39	2	40
Locus_7799_Transcript_1/9_Confidence_0.143_Length_829	c	(CAT)6cgtccatcatcatcaccaacctctcagattcctatttaatttacaaaattagtatcaaataaagactcgatcagcaaagaaaaagcgagaggacacac(A)11	127	703	829
Locus_7799_Transcript_2/9_Confidence_0.286_Length_562	c	(CAT)6cgtccatcatcatcaccaacctctcagattcctatttaatttacaaaattagtatcaaataaagactcgatcagcaaagaaaaagcgagaggacacac(A)11	127	436	562
Locus_7799_Transcript_6/9_Confidence_0.143_Length_576	c	(CAT)6cgtccatcatcatcaccaacctctcagattcctatttaatttacaaaattagtatcaaataaagactcgatcagcaaagaaaaagcgagaggacacac(A)11	127	450	576
Locus_7799_Transcript_9/9_Confidence_0.333_Length_803	c	(CAT)6cgtccatcatcatcaccaacctctcagattcctatttaatttacaaaattagtatcaaataaagactcgatcagcaaagaaaaagcgagaggacacac(A)11	127	677	803
Locus_7880_Transcript_18/23_Confidence_0.188_Length_2399	c	(T)10gcaaaattaaagctacgaccattgcaacatccaactaaaactctgtgatcatctaaatagaaaggggtaaatt(A)11	94	2225	2318
Locus_7880_Transcript_21/23_Confidence_0.178_Length_2223	c	(T)10gcaaaattaaagctacgaccattgcaacatccaactaaaactctgtgatcatctaaatagaaaggggtaaatt(A)11	94	2049	2142
Locus_7880_Transcript_23/23_Confidence_0.178_Length_2223	c	(T)10gcaaaattaaagctacgaccattgcaacatccaactaaaactctgtgatcatctaaatagaaaggggtaaatt(A)11	94	2049	2142
Locus_7922_Transcript_1/1_Confidence_1.000_Length_1288	c	(T)10acttgttttc(T)12	32	1229	1260
Locus_7938_Transcript_2/2_Confidence_1.000_Length_1403	c	(C)10(A)33	43	4	46
Locus_7961_Transcript_2/6_Confidence_0.375_Length_980	c	(GGA)5gatcagggcggaggtggcggcggccattgcagggagcggggagagagagaggagaggattttggggag(GGA)5	98	856	953
Locus_7961_Transcript_3/6_Confidence_0.312_Length_992	c	(GGA)5gatcagggcggaggtggcggcggccattgcagggagcggggagagagagaggagaggattttggggag(GGA)5	98	868	965
Locus_7961_Transcript_6/6_Confidence_0.500_Length_1244	c	(GGA)5gatcagggcggaggtggcggcggccattgcagggagcggggagagagagaggagaggattttggggag(GGA)5	98	1120	1217
Locus_7993_Transcript_1/3_Confidence_0.714_Length_1436	c	(AG)6g(GA)7	27	45	71
Locus_7993_Transcript_3/3_Confidence_0.714_Length_1357	c	(AG)6g(GA)7	27	45	71
Locus_8035_Transcript_1/1_Confidence_1.000_Length_1354	c	(TG)6(T)12	24	1331	1354
Locus_8039_Transcript_1/3_Confidence_0.700_Length_2224	c	(TTG)5(TTA)5	30	1411	1440
Locus_8039_Transcript_3/3_Confidence_0.600_Length_2085	c	(TTG)5(TTA)5	30	1411	1440
Locus_8148_Transcript_2/8_Confidence_0.448_Length_1621	c	(A)47tactcaagcaaaattgagatgttcaattatccgagcttcaattgcaccgcg(T)13	111	125	235
Locus_8148_Transcript_6/8_Confidence_0.448_Length_1536	c	(A)47tactcaagcaaaattgagatgttcaattatccgagcttcaattgcaccgcg(T)13	111	125	235
Locus_8294_Transcript_1/1_Confidence_1.000_Length_2084	c	(A)11tcttttatgataggcctctg(T)39	70	2007	2076
Locus_8364_Transcript_1/2_Confidence_0.875_Length_2610	c	(GA)6acggggggaaatgagatcgaagagatgagcgagagattggagacgaaatgac(GA)7	78	2448	2525
Locus_8364_Transcript_2/2_Confidence_0.875_Length_2390	c	(GA)6acggggggaaatgagatcgaagagatgagcgagagattggagacgaaatgac(GA)7	78	2228	2305
Locus_8367_Transcript_1/1_Confidence_1.000_Length_912	c	(T)10gcttgcttgctt(CGG)6	40	866	905
Locus_8369_Transcript_7/8_Confidence_0.143_Length_853	c	(AAC)14cacc(A)10	56	179	234
Locus_8390_Transcript_1/1_Confidence_1.000_Length_923	c	(A)16cctaaccct(AG)8	41	82	122
Locus_8397_Transcript_1/3_Confidence_0.625_Length_446	c	(CT)12catctccccgc(CT)9	53	206	258
Locus_8397_Transcript_2/3_Confidence_0.625_Length_440	c	(CT)12catctccccgc(CT)9	53	206	258
Locus_8497_Transcript_1/1_Confidence_1.000_Length_553	c	(GC)8(AC)7	30	523	552
Locus_8527_Transcript_1/3_Confidence_0.769_Length_7597	c	(A)11ggtagaaggttccgtaggaacaattatttatttgtt(A)11	58	652	709
Locus_8527_Transcript_2/3_Confidence_0.385_Length_2142	c	(A)11ggtagaaggttccgtaggaacaattatttatttgtt(A)11	58	652	709
Locus_8527_Transcript_3/3_Confidence_0.769_Length_8433	c	(A)11ggtagaaggttccgtaggaacaattatttatttgtt(A)11	58	652	709
Locus_8686_Transcript_1/2_Confidence_1.000_Length_1251	c	(TC)6ccccctctctttcttctctatggctttctctctc(CT)10	66	1160	1225
Locus_8686_Transcript_2/2_Confidence_1.000_Length_859	c	(TC)6ccccctctctttcttctctatggctttctctctc(CT)10	66	768	833
Locus_8755_Transcript_3/4_Confidence_0.250_Length_1850	c	(A)15(T)11	26	252	277
Locus_8755_Transcript_4/4_Confidence_0.500_Length_1882	c	(A)15(T)11	26	252	277
Locus_8875_Transcript_2/10_Confidence_0.078_Length_237	c	(CTG)9(CT)10	47	177	223
Locus_8929_Transcript_1/7_Confidence_0.450_Length_1277	c	(GA)9(AG)8	34	122	155
Locus_8929_Transcript_2/7_Confidence_0.350_Length_851	c	(GA)9(AG)8	34	122	155
Locus_8929_Transcript_3/7_Confidence_0.100_Length_657	c	(GA)9(AG)8	34	122	155
Locus_8929_Transcript_7/7_Confidence_0.600_Length_1324	c	(GA)9(AG)8	34	122	155
Locus_8961_Transcript_3/4_Confidence_0.273_Length_421	c	(AAC)5agtaataatgataaagtaaaataataaatgtataagaggaatcaattcctttccattttgtg(T)10	87	27	113
Locus_8963_Transcript_1/1_Confidence_1.000_Length_1450	c	(CTT)5tcttcaatctaaacaaaaaagagagaaaaaatttatatattgagatt(GA)16	94	1	94
Locus_9073_Transcript_1/1_Confidence_1.000_Length_1871	c	(T)10gtttgttgatcgagtctt(TC)7	42	1798	1839
Locus_9158_Transcript_1/3_Confidence_0.667_Length_2010	c	(GAA)5(GAT)5	30	229	258
Locus_9158_Transcript_2/3_Confidence_0.333_Length_678	c	(GAA)5(GAT)5	30	229	258
Locus_9158_Transcript_3/3_Confidence_0.667_Length_1908	c	(GAA)5(GAT)5	30	229	258
Locus_9172_Transcript_2/3_Confidence_0.400_Length_456	c	(T)10ga(GT)7	26	430	455
Locus_9284_Transcript_1/1_Confidence_1.000_Length_575	c	(TCC)6tcatcatcatcatccgca(TCG)5	51	181	231
Locus_9348_Transcript_1/1_Confidence_1.000_Length_2772	c	(AG)16cagtgagag(GA)6acaatggctttaataattaaagccgctggtttctctctcctctccccctaaacccacgagaattagtccag(A)10	134	15	148
Locus_9396_Transcript_1/1_Confidence_1.000_Length_1284	c	(GAC)5aacagc(AAT)5	36	935	970
Locus_9415_Transcript_2/5_Confidence_0.692_Length_1612	c	(T)10cgtttttgggatttttgtgcccctttttttggg(T)13	56	1557	1612
Locus_9415_Transcript_3/5_Confidence_0.692_Length_1687	c	(T)10cgtttttgggatttttgtgcccctttttttggg(T)13	56	1632	1687
Locus_9415_Transcript_5/5_Confidence_0.692_Length_1688	c	(T)10cgtttttgggatttttgtgcccctttttttggg(T)13	56	1633	1688
Locus_9468_Transcript_1/1_Confidence_1.000_Length_1134	c	(GGT)5tacccacc(G)10	33	21	53
Locus_9514_Transcript_4/4_Confidence_0.800_Length_2841	c	(A)10ctactttaaataacagtagaaaggttgagaggaaaagaaagcaaattccaggtcaatgaccgc(A)12	85	715	799
Locus_9684_Transcript_1/3_Confidence_0.500_Length_1080	c	(T)11aaaaaaggaag(A)13	35	179	213
Locus_9722_Transcript_1/1_Confidence_1.000_Length_1584	c	(TGC)5tggtg(ATT)5	35	1191	1225
Locus_9733_Transcript_5/6_Confidence_0.538_Length_859	c	(GA)7agggagaaagattgtgtggaggttcttgcggcgtgag(GA)7	65	794	858
Locus_9733_Transcript_6/6_Confidence_0.308_Length_870	c	(GA)7agggagaaagattgtgtggaggttcttgcggcgtgag(GA)7	65	805	869
Locus_9762_Transcript_1/3_Confidence_0.714_Length_1754	c	(TA)6catgtgtgtg(TA)6	34	5	38
Locus_9762_Transcript_2/3_Confidence_0.571_Length_428	c	(TA)6catgtgtgtg(TA)6	34	5	38
Locus_9762_Transcript_3/3_Confidence_0.714_Length_1761	c	(TA)6catgtgtgtg(TA)6	34	5	38
Locus_9770_Transcript_3/5_Confidence_0.667_Length_2153	c	(AC)7g(CA)8tctaaggcagttacagattatccatttctatgtcattagatgaataaattagaaatattggatctatgtgatttttggtct(AC)8	128	198	325
Locus_9788_Transcript_1/1_Confidence_1.000_Length_1720	c	(T)10ctttc(T)10	25	644	668
Locus_9845_Transcript_2/2_Confidence_0.750_Length_1083	c	(A)10tatttttttattactttcgggaggaatttctga(T)12	55	777	831
Locus_9885_Transcript_5/9_Confidence_0.225_Length_1924	c	(GA)8acgagagagaaaca(AG)7	44	1726	1769
Locus_9885_Transcript_6/9_Confidence_0.200_Length_1433	c	(GA)8acgagagagaaaca(AG)7	44	1235	1278
Locus_9949_Transcript_2/2_Confidence_0.833_Length_1477	c	(C)15(G)24	39	210	248
Locus_10024_Transcript_1/6_Confidence_0.667_Length_4364	c	(TCTGAA)5tca(GAT)7	54	756	809
Locus_10024_Transcript_2/6_Confidence_0.667_Length_4379	c	(TCTGAA)5tca(GAT)7	54	751	804
Locus_10024_Transcript_3/6_Confidence_0.667_Length_4459	c	(TCTGAA)5tca(GAT)7	54	751	804
Locus_10024_Transcript_5/6_Confidence_0.733_Length_4517	c	(TCTGAA)5tca(GAT)7	54	751	804
Locus_10024_Transcript_6/6_Confidence_0.667_Length_4359	c	(TCTGAA)5tca(GAT)7	54	751	804
Locus_10071_Transcript_1/1_Confidence_1.000_Length_267	c	(TCG)7tctccctcccatgctatctcatttcacccatcccttcctctcttgt(TGC)6	85	1	85
Locus_10071_Transcript_1/1_Confidence_1.000_Length_267	c	(TC)7(TG)11	36	232	267
Locus_10122_Transcript_1/10_Confidence_0.581_Length_1460	c	(TA)7(TC)9	32	63	94
Locus_10122_Transcript_2/10_Confidence_0.581_Length_1362	c	(TA)7(TC)9	32	63	94
Locus_10122_Transcript_3/10_Confidence_0.581_Length_1480	c	(TA)7(TC)9	32	63	94
Locus_10122_Transcript_6/10_Confidence_0.581_Length_1480	c	(TA)7(TC)9	32	63	94
Locus_10122_Transcript_7/10_Confidence_0.645_Length_1480	c	(TA)7(TC)9	32	63	94
Locus_10122_Transcript_10/10_Confidence_0.581_Length_1480	c	(TA)7(TC)9	32	63	94
Locus_10184_Transcript_4/5_Confidence_0.300_Length_1673	c	(CT)7cgattcgtagatcggtcgttcttccgatggtagagatgtaattttgaggggaaat(GGA)5gagagaggggggagggagggaggaaatcgctcggat(GA)7	134	1539	1672
Locus_10213_Transcript_1/1_Confidence_1.000_Length_1802	c	(TC)7taaaatctaaacctagattctctacaattaccaaatctcacgcctatttaaaaccaaagattcactcccttaataaaaaaccgcgcctttt(TC)6	117	36	152
Locus_10217_Transcript_1/1_Confidence_1.000_Length_2357	c	(AG)6aat(AG)9	33	2259	2291
Locus_10228_Transcript_1/1_Confidence_1.000_Length_693	c	(GAC)7(GA)10	41	625	665
Locus_10295_Transcript_1/4_Confidence_0.625_Length_3511	c	(TGC)7tgttgctgctgttgtgcattcttttgcataatcattgcccgctgatgtggctgcatatttgagacactagaaagtggtccgagtaa(CTG)5	122	2970	3091
Locus_10295_Transcript_3/4_Confidence_0.250_Length_2487	c	(TGC)7tgttgctgctgttgtgcattcttttgcataatcattgcccgctgatgtggctgcatatttgagacactagaaagtggtccgagtaa(CTG)5	122	1946	2067
Locus_10295_Transcript_4/4_Confidence_0.625_Length_3496	c	(TGC)7tgttgctgctgttgtgcattcttttgcataatcattgcccgctgatgtggctgcatatttgagacactagaaagtggtccgagtaa(CTG)5	122	2955	3076
Locus_10301_Transcript_5/6_Confidence_0.538_Length_1944	c	(ATC)5tctgagatggagaagataaataaagaagatttgaggggctaatacaaaatgtttttttatagagaatcccctatatga(T)12	105	1440	1544
Locus_10342_Transcript_1/1_Confidence_1.000_Length_1377	c	(AAG)6ccgaagaaggagaccgaagacgatgaggcagaggacaaggcagaggacgacggcgaggtcgatctgtcggcgctcaagaaa(AAG)5	114	283	396
Locus_10402_Transcript_2/3_Confidence_0.625_Length_2160	c	(A)10gaaagaaaaggatagaaatttaagtgggc(T)10	49	1763	1811
Locus_10453_Transcript_2/2_Confidence_1.000_Length_2245	c	(CA)9tatgcgcatgct(CA)9	48	51	98
Locus_10565_Transcript_1/2_Confidence_1.000_Length_610	c	(TC)7taaaaacctagagagagagact(AG)11	58	250	307
Locus_10565_Transcript_2/2_Confidence_1.000_Length_578	c	(TC)7taaaaacctagagagagagact(AG)11	58	218	275
Locus_10576_Transcript_1/4_Confidence_0.727_Length_1523	c	(TC)17tacaacttaccaaacttctctctttctctctcttcaaaaccctcgtttccc(CT)9	103	1016	1118
Locus_10576_Transcript_2/4_Confidence_0.727_Length_1218	c	(TC)19tacaacttaccaaacttctctctttctctctcttcaaaaccctcgtttccc(CT)9	107	707	813
Locus_10576_Transcript_3/4_Confidence_0.727_Length_1508	c	(TC)19tacaacttaccaaacttctctctttctctctcttcaaaaccctcgtttccc(CT)9	107	997	1103
Locus_10576_Transcript_4/4_Confidence_0.727_Length_1527	c	(TC)19tacaacttaccaaacttctctctttctctctcttcaaaaccctcgtttccc(CT)9	107	1016	1122
Locus_10590_Transcript_1/3_Confidence_0.667_Length_1180	c	(A)11tgaagcaacaaaactgctgctcatcatcaccatt(ACC)7	66	105	170
Locus_10590_Transcript_2/3_Confidence_0.667_Length_925	c	(A)11tgaagcaacaaaactgctgctcatcatcaccatt(ACC)5	60	105	164
Locus_10590_Transcript_3/3_Confidence_0.667_Length_1174	c	(A)11tgaagcaacaaaactgctgctcatcatcaccatt(ACC)5	60	105	164
Locus_10666_Transcript_2/2_Confidence_1.000_Length_1445	c	(GT)8gc(GT)11	40	808	847
Locus_10723_Transcript_2/2_Confidence_1.000_Length_1358	c	(TG)8c(GT)6gcgcgcgc(GT)6	49	504	552
Locus_10733_Transcript_1/3_Confidence_0.667_Length_2093	c	(CT)6ccctcc(CT)10	38	98	135
Locus_10733_Transcript_2/3_Confidence_0.333_Length_264	c	(CT)6ccctcc(CT)10	38	98	135
Locus_10774_Transcript_1/6_Confidence_0.133_Length_326	c	(AG)18cgagagagagc(GA)7	61	1	61
Locus_10774_Transcript_1/6_Confidence_0.133_Length_326	c	(CA)7ct(CA)7	30	261	290
Locus_10774_Transcript_5/6_Confidence_0.467_Length_1149	c	(GA)22c(GA)7	59	826	884
Locus_10774_Transcript_5/6_Confidence_0.467_Length_1149	c	(CA)7ct(CA)7	30	1084	1113
Locus_10803_Transcript_1/8_Confidence_0.593_Length_2087	c	(A)11cattgttttctcactgtcggaagggagaagggaacc(ACA)5aacc(A)41	107	1981	2087
Locus_10803_Transcript_3/8_Confidence_0.370_Length_1339	c	(A)11cattgttttctcactgtcggaagggagaagggaacc(ACA)5aacc(A)41	107	1233	1339
Locus_10803_Transcript_5/8_Confidence_0.593_Length_2008	c	(A)11cattgttttctcactgtcggaagggagaagggaacc(ACA)5aacc(A)41	107	1902	2008
Locus_10803_Transcript_7/8_Confidence_0.593_Length_2007	c	(A)11cattgttttctcactgtcggaagggagaagggaacc(ACA)5aacc(A)41	107	1901	2007
Locus_10803_Transcript_8/8_Confidence_0.593_Length_2079	c	(A)11cattgttttctcactgtcggaagggagaagggaacc(ACA)5aacc(A)41	107	1973	2079
Locus_10808_Transcript_1/1_Confidence_1.000_Length_696	c	(A)11gcagcagaagattgggggaagcttcttccctctcccttcccatctcctaagaacaggagagagaaagct(AG)9	98	39	136
Locus_10814_Transcript_5/5_Confidence_0.182_Length_2484	c	(A)11gaagcagcaaatcaggctcaagttttatctggttttatcgagtaagcatttaaacatgtcaatgaatagagtggagactccaccgttctttgaga(T)10	116	1407	1522
Locus_10821_Transcript_1/1_Confidence_1.000_Length_541	c	(GCC)5gacagggacagcgacggcggcggtagtccattaggcttagggttagggtttgaggatggatctatggaatttgattgcatctcattg(GA)7	116	391	506
Locus_10859_Transcript_1/8_Confidence_0.346_Length_1100	c	(GTT)5tccgtaacctccgccaccaccgcg(GTT)5	54	553	606
Locus_10859_Transcript_5/8_Confidence_0.462_Length_2082	c	(GTT)5tccgtaacctccgccaccaccgcg(GTT)5	54	553	606
Locus_10859_Transcript_6/8_Confidence_0.423_Length_2055	c	(GTT)5tccgtaacctccgccaccaccgcg(GTT)5	54	553	606
Locus_10859_Transcript_7/8_Confidence_0.385_Length_2067	c	(TTG)6cccccgtatcctccgttgcggtta(TTG)6	60	596	655
Locus_10859_Transcript_8/8_Confidence_0.423_Length_2076	c	(GTT)5tccgtaacctccgccaccaccgcg(GTT)5	54	553	606
Locus_10897_Transcript_1/2_Confidence_1.000_Length_727	c	(CT)9cctcctctccaccgcctcaacccatctcccctcctcacccttgatcctcaccgacacctcccctg(TC)9	101	407	507
Locus_10897_Transcript_2/2_Confidence_1.000_Length_723	c	(CT)9cctcctctccaccgcctcaacccatctcccctcctcacccttgatcctcaccgacacctcccctg(TC)7	97	407	503
Locus_10937_Transcript_1/2_Confidence_1.000_Length_2049	c	(AG)17aatggggagggaagtttggaccgagtccttggctgcttttgaggagagtttagagagagaaactcagaagtt(GA)8	122	1898	2019
Locus_10937_Transcript_2/2_Confidence_1.000_Length_1830	c	(AG)17aatggggagggaagtttggaccgagtccttggctgcttttgaggagagtttagagagagaaactcagaagtt(GA)8	122	1679	1800
Locus_10938_Transcript_2/2_Confidence_1.000_Length_1115	c	(GGC)5ggtgatgag(GA)10	44	999	1042
Locus_11032_Transcript_2/6_Confidence_0.118_Length_666	c	(T)10cgtttttgttttttgttttttgttttttttgttgttgttg(T)11	61	606	666
Locus_11078_Transcript_2/3_Confidence_0.667_Length_1636	c	(A)15gaaaagaaaaaaaag(A)10	40	174	213
Locus_11078_Transcript_3/3_Confidence_0.500_Length_1287	c	(A)15gaaaagaaaaaaaag(A)10	40	174	213
Locus_11082_Transcript_2/5_Confidence_0.391_Length_1216	c	(T)28gg(T)16	46	1171	1216
Locus_11082_Transcript_4/5_Confidence_0.478_Length_1306	c	(T)28gg(T)16	46	1261	1306
Locus_11144_Transcript_3/4_Confidence_0.727_Length_801	c	(TC)8c(CT)6	29	31	59
Locus_11208_Transcript_2/3_Confidence_0.500_Length_1396	c	(TG)8(T)13	29	1265	1293
Locus_11284_Transcript_1/4_Confidence_0.727_Length_2183	c	(AG)7gttgactgctttt(AG)7gggttgagaggttgattgtttttagagagagaaagagagaggttgactgtttttagagagagaaagaggttgagaggttgattgttttt(AG)7	144	1951	2094
Locus_11284_Transcript_2/4_Confidence_0.727_Length_2137	c	(AG)7gttgactgctttt(AG)7gggttgagaggttgattgtttttagagagagaaagagagaggttgactgtttttagagagagaaagaggttgagaggttgattgttttt(AG)7	144	1905	2048
Locus_11284_Transcript_3/4_Confidence_0.727_Length_2411	c	(AG)7gttgactgctttt(AG)7gggttgagaggttgattgtttttagagagagaaagagagaggttgactgtttttagagagagaaagaggttgagaggttgattgttttt(AG)7	144	2179	2322
Locus_11284_Transcript_4/4_Confidence_0.727_Length_2057	c	(AG)7gttgactgctttt(AG)7gggttgagaggttgattgtttttagagagagaaagagagaggttgactgtttttagagagagaaagaggttgagaggttgattgttttt(AG)7	144	1825	1968
Locus_11317_Transcript_1/2_Confidence_1.000_Length_1384	c	(A)10gaacaagtagaacaaaattcagtaagacattattatgcttttgctgttaaagggagaaagcaataattt(CAG)5	94	183	276
Locus_11317_Transcript_2/2_Confidence_1.000_Length_1489	c	(A)10gaacaagtagaacaaaattcagtaagacattattatgcttttgctgttaaagggagaaagcaataattt(CAG)5	94	183	276
Locus_11486_Transcript_1/2_Confidence_1.000_Length_1281	c	(CTC)5ccactcgctctcgaactcca(CGG)5	50	1087	1136
Locus_11486_Transcript_2/2_Confidence_1.000_Length_872	c	(CTC)5ccactcgctctcgaactcca(CGG)5	50	678	727
Locus_11649_Transcript_4/7_Confidence_0.650_Length_1544	c	(C)13a(C)10(G)18	42	1239	1280
Locus_11684_Transcript_2/3_Confidence_0.625_Length_1738	c	(CT)10gattttctctctctctttgg(T)11	51	958	1008
Locus_11701_Transcript_1/1_Confidence_1.000_Length_320	c	(CG)6tg(TA)7	28	254	281
Locus_11782_Transcript_1/2_Confidence_1.000_Length_2556	c	(TGG)5taagttaggggcaattgaaacgatgaatgtttcacaggagtatggaatgct(GAA)5	81	757	837
Locus_11782_Transcript_2/2_Confidence_1.000_Length_2298	c	(TGG)5taagttaggggcaattgaaacgatgaatgtttcacaggagtatggaatgct(GAA)5	81	757	837
Locus_11847_Transcript_2/3_Confidence_0.667_Length_1503	c	(A)10ctttacgattttaaagaaaaagatggaatttgctatagcatgaaacaaacacaacctaaaatataaccatctatagaaccca(AAC)7	113	386	498
Locus_11847_Transcript_3/3_Confidence_0.667_Length_1703	c	(A)10ctttacgattttaaagaaaaagatggaatttgctatagcatgaaacaaacacaacctaaaatataaccatctatagaaccca(AAC)7	113	386	498
Locus_12116_Transcript_1/2_Confidence_1.000_Length_1196	c	(A)10caagagaaacacag(GA)8g(GA)7	55	23	77
Locus_12116_Transcript_2/2_Confidence_1.000_Length_1196	c	(A)10caagagaaacacag(GA)8g(GA)7	55	23	77
Locus_12324_Transcript_2/2_Confidence_1.000_Length_3052	c	(CAT)5cacggccatcatggacatcaccacggaggt(CAC)5	60	2873	2932
Locus_12527_Transcript_1/3_Confidence_0.714_Length_1341	c	(T)10aaaattaacagcaaacaactatcattctatttgcattctctatagaa(T)10	67	1	67
Locus_12527_Transcript_2/3_Confidence_0.714_Length_1342	c	(T)10aaaattaacagcaaacaactatcattctatttgcattctctatagaa(T)10	67	1	67
Locus_12527_Transcript_3/3_Confidence_0.714_Length_1341	c	(T)10aaaattaacagcaaacaactatcattctatttgcattctctatagaa(T)10	67	1	67
Locus_12668_Transcript_1/2_Confidence_1.000_Length_1393	c	(A)10tccccccatttcgactagtcc(CT)7	45	1	45
Locus_12683_Transcript_1/1_Confidence_1.000_Length_2854	c	(TC)6(CT)9	30	14	43
Locus_12732_Transcript_1/9_Confidence_0.200_Length_1034	c	(CT)8cc(CT)14	46	660	705
Locus_12732_Transcript_2/9_Confidence_0.200_Length_710	c	(CT)8cc(CT)14	46	660	705
Locus_12732_Transcript_3/9_Confidence_0.300_Length_724	c	(CT)8cc(CT)14	46	660	705
Locus_12732_Transcript_4/9_Confidence_0.150_Length_719	c	(CT)8cc(CT)14	46	660	705
Locus_12732_Transcript_7/9_Confidence_0.200_Length_1042	c	(CT)8cc(CT)14	46	660	705
Locus_12732_Transcript_8/9_Confidence_0.200_Length_1032	c	(CT)8cc(CT)14	46	660	705
Locus_12751_Transcript_1/5_Confidence_0.500_Length_1831	c	(GAC)6ggaggcatcgccgtcaacctcgc(CAT)5	56	1446	1501
Locus_12751_Transcript_3/5_Confidence_0.250_Length_1602	c	(GAC)6ggaggcatcgccgtcaacctcgc(CAT)5	56	1217	1272
Locus_12751_Transcript_5/5_Confidence_0.500_Length_1729	c	(GAC)6ggaggcatcgccgtcaacctcgc(CAT)5	56	1344	1399
Locus_12809_Transcript_2/2_Confidence_1.000_Length_2674	c	(GC)6(AT)10agaatttaaagcagc(TA)10	67	175	241
Locus_12998_Transcript_2/3_Confidence_0.333_Length_623	c	(A)15gagaagcagagagatagagagggagactcagagagatagatgagattcggt(GA)6	78	33	110
Locus_12998_Transcript_2/3_Confidence_0.333_Length_623	c	(AG)7gatgagatggcgatgggttccgaatccgaagtcgcagggacgagaacgcgc(GA)6	77	289	365
Locus_13013_Transcript_1/2_Confidence_0.750_Length_2093	c	(GA)6gctccagccg(A)12gaa(AAG)5	52	2007	2058
Locus_13013_Transcript_2/2_Confidence_0.750_Length_2098	c	(GA)6gctccagccg(A)12gaa(AAG)5	52	2012	2063
Locus_13119_Transcript_1/2_Confidence_1.000_Length_2318	c	(CT)6tccagagcacaaaccctagccctacaccaaaccagaatctcctctcttcttttcttcccagacccagaaaccccacctctcttagaaaccc(AAG)5	118	158	275
Locus_13119_Transcript_2/2_Confidence_1.000_Length_2314	c	(CT)6tccagagcacaaaccctagccctacaccaaaccagaatctcctctcttcttttcttcccagacccagaaaccccacctctcttagaaaccc(AAG)5	118	158	275
Locus_13180_Transcript_1/5_Confidence_0.714_Length_1343	c	(TC)7g(CT)9	33	73	105
Locus_13180_Transcript_2/5_Confidence_0.619_Length_1695	c	(TC)7g(CT)9	33	73	105
Locus_13180_Transcript_2/5_Confidence_0.619_Length_1695	c	(TG)6tagtgttattagctacttaggtttctttagttatcaattgaaatgataatccatatatcatccagagttc(T)11	93	599	691
Locus_13180_Transcript_4/5_Confidence_0.810_Length_2347	c	(TC)7g(CT)9	33	73	105
Locus_13180_Transcript_5/5_Confidence_0.810_Length_1484	c	(TC)7g(CT)9	33	73	105
Locus_13326_Transcript_1/1_Confidence_1.000_Length_4192	c	(GA)6gggagagttgagggttagtgggtagacattggattggtgagagaatgcgcagagagaaagagagagaaaa(AG)21	124	4069	4192
Locus_13435_Transcript_2/9_Confidence_0.625_Length_1706	c	(GA)21c(AG)6	55	1544	1598
Locus_13435_Transcript_3/9_Confidence_0.562_Length_1557	c	(GA)21c(AG)6	55	1395	1449
Locus_13435_Transcript_4/9_Confidence_0.562_Length_1719	c	(GA)21c(AG)6	55	1557	1611
Locus_13435_Transcript_9/9_Confidence_0.562_Length_1645	c	(GA)21c(AG)6	55	1483	1537
Locus_13475_Transcript_2/2_Confidence_1.000_Length_2007	c	(TGC)7tgatcgttgtcgttactgagatccaagggtttcgattccaaaccctagctcattacgagcaacaccaa(CGAG)5	109	1838	1946
Locus_13545_Transcript_2/5_Confidence_0.545_Length_884	c	(GA)6gc(GA)7	28	811	838
Locus_13545_Transcript_4/5_Confidence_0.455_Length_651	c	(GA)6gc(GA)7	28	464	491
Locus_13561_Transcript_2/2_Confidence_0.462_Length_1219	c	(GA)21acccgctccctttttgccctcgccttataatttcccccaatttttgctccgatcatttttaattgttcgaaaccctaagtgagatcgc(GA)20	170	1	170
Locus_13567_Transcript_1/1_Confidence_1.000_Length_1542	c	(A)21g(A)24	46	1	46
Locus_13602_Transcript_1/1_Confidence_0.333_Length_792	c	(TG)7tt(TTTA)5	36	347	382
Locus_13683_Transcript_2/2_Confidence_1.000_Length_3826	c	(CCG)5atgatccccatcctgctcatttctccttgaccttccacgttagtttgcagtcctaacgagagaccggagagaaggcgagactgcgtcataga(GCC)8	131	3491	3621
Locus_13728_Transcript_1/1_Confidence_1.000_Length_415	c	(CT)6cctcaagcctcgacgggtcgtctctccccctcgccactgggcgaaatcaacacaaaagctatcgc(CT)12	101	69	169
Locus_14114_Transcript_2/7_Confidence_0.135_Length_1619	c	(T)11acttgccacttattaggcaagcatctcttctcttactattaacaataagcacacacatgaaataaggctttaatttga(T)12	101	97	197
Locus_14114_Transcript_3/7_Confidence_0.297_Length_2685	c	(T)11acttgccacttattaggcaagcatctcttctcttactattaacaataagcacacacatgaaataaggctttaatttga(T)12	101	97	197
Locus_14114_Transcript_5/7_Confidence_0.405_Length_2607	c	(T)11acttgccacttattaggcaagcatctcttctcttactattaacaataagcacacacatgaaataaggctttaatttga(T)12	101	97	197
Locus_14114_Transcript_6/7_Confidence_0.135_Length_1380	c	(T)11acttgccacttattaggcaagcatctcttctcttactattaacaataagcacacacatgaaataaggctttaatttga(T)12	101	97	197
Locus_14114_Transcript_7/7_Confidence_0.378_Length_2679	c	(T)11acttgccacttattaggcaagcatctcttctcttactattaacaataagcacacacatgaaataaggctttaatttga(T)12	101	97	197
Locus_14116_Transcript_3/8_Confidence_0.231_Length_975	c	(AAG)9aaaagaggg(GA)21	78	858	935
Locus_14116_Transcript_4/8_Confidence_0.179_Length_584	c	(GA)21accacataagaaaattcgacaaagttagatactatgactaatttcaccgatttcatagaaacagaacaatatttggggg(A)10	131	1	131
Locus_14116_Transcript_5/8_Confidence_0.231_Length_654	c	(GA)21accacataagaaaattcgacaaagttagatactatgactaatttcaccgatttcatagaaacagaacaatatttggggg(A)10	131	1	131
Locus_14116_Transcript_8/8_Confidence_0.256_Length_946	c	(AAG)9aaaagaggg(GA)20	76	858	933
Locus_14156_Transcript_1/1_Confidence_1.000_Length_624	c	(A)11cagaccaacaaaaaagaaaacagatggagggggagtgcaaaccctcg(TCC)6	76	1	76
Locus_14286_Transcript_1/1_Confidence_1.000_Length_392	c	(TTTCT)5ttctttcccttactattattattgtta(TTATT)7	87	285	371
Locus_14293_Transcript_2/2_Confidence_0.750_Length_1338	c	(TCC)5tattaaccaactcttgctcaacacaaattacagcagcacgcgcagtttaataagcggagggtcgtccttgttttcatcatcgg(CTC)5	113	451	563
Locus_14299_Transcript_1/7_Confidence_0.258_Length_1099	c	(GA)19gccaaagaaaatcaaccagctttcttcccctttagccctctctttacatttcccatgtcctctaatggctactccttgtaagtagaccc(AG)20	167	1	167
Locus_14299_Transcript_2/7_Confidence_0.387_Length_1101	c	(GA)19gccaaagaaaatcaaccagctttcttcccctttagccctctctttacatttcccatgtcctctaatggctactccttgtaagtagaccc(AG)21	169	1	169
Locus_14299_Transcript_3/7_Confidence_0.355_Length_1102	c	(GA)19gccaaagaaaatcaaccagctttcttcccctttagccctctctttacatttcccatgtcctctaatggctactccttgtaagtagaccc(AG)22	171	1	171
Locus_14299_Transcript_4/7_Confidence_0.355_Length_1059	c	(GA)19gccaaagaaaatcaaccagctttcttcccctttagccctctctttacatttcccatgtcctctaatggctactccttgtaagtagaccc(AG)20	167	1	167
Locus_14299_Transcript_5/7_Confidence_0.387_Length_1193	c	(GA)19gccaaagaaaatcaaccagctttcttcccctttagccctctctttacatttcccatgtcctctaatggctactccttgtaagtagaccc(AG)20	167	1	167
Locus_14299_Transcript_6/7_Confidence_0.355_Length_1878	c	(GA)19gccaaagaaaatcaaccagctttcttcccctttagccctctctttacatttcccatgtcctctaatggctactccttgtaagtagaccc(AG)20	167	1	167
Locus_14299_Transcript_7/7_Confidence_0.355_Length_1106	c	(GA)19gccaaagaaaatcaaccagctttcttcccctttagccctctctttacatttcccatgtcctctaatggctactccttgtaagtagaccc(AG)20	167	1	167
Locus_14363_Transcript_2/4_Confidence_0.286_Length_1608	c	(AC)6(GC)6	24	328	351
Locus_14423_Transcript_1/1_Confidence_1.000_Length_1726	c	(AGG)5agagagtaacttctcatttgttggtgacatgctttgctgaagaacccaatacatgattttctataggagaaagagt(GA)21	133	1593	1725
Locus_14427_Transcript_2/2_Confidence_1.000_Length_1174	c	(A)10g(GAA)7	32	232	263
Locus_14495_Transcript_1/1_Confidence_1.000_Length_469	c	(A)10ggaaaaggtaaaaggaagaaaaagagtga(GT)6	51	250	300
Locus_14513_Transcript_1/1_Confidence_1.000_Length_1057	c	(GAC)5gcagcctccagctccaccgccagcgtctccgacctcctccgccagctcagcgagctcgagaagaacgtcatggagtgggccccgccaatccac(GAG)5	123	436	558
Locus_14533_Transcript_1/1_Confidence_1.000_Length_1250	c	(A)12gag(A)11	26	147	172
Locus_14538_Transcript_1/1_Confidence_1.000_Length_557	c	(T)16gg(T)11	29	529	557
Locus_14656_Transcript_1/3_Confidence_0.571_Length_2646	c	(TC)8tt(TC)7	32	33	64
Locus_14656_Transcript_3/3_Confidence_0.714_Length_3270	c	(TC)8tt(TC)7	32	33	64
Locus_14680_Transcript_1/2_Confidence_1.000_Length_853	c	(T)10aagcacataatacggagaataaagaggttagtttttgagtaga(TG)6	65	429	493
Locus_14874_Transcript_1/1_Confidence_1.000_Length_291	c	(TGC)7tgaaa(CTG)6	44	89	132
Locus_15172_Transcript_1/1_Confidence_1.000_Length_694	c	(A)15tgtaagacatggatttcttcc(A)11	47	33	79
Locus_15174_Transcript_1/1_Confidence_1.000_Length_1188	c	(A)29cacaccgaacccaaatcggtggaggacgcctct(C)10	72	373	444
Locus_15174_Transcript_1/1_Confidence_1.000_Length_1188	c	(T)11cttcccctttccttcagatctaatt(GGA)5	51	967	1017
Locus_15227_Transcript_1/7_Confidence_0.438_Length_1934	c	(CT)10gtctctttca(TC)6	42	26	67
Locus_15227_Transcript_2/7_Confidence_0.250_Length_1504	c	(CT)10gtctctttca(TC)6	42	26	67
Locus_15227_Transcript_4/7_Confidence_0.375_Length_1806	c	(CT)10gtctctttca(TC)6	42	26	67
Locus_15227_Transcript_5/7_Confidence_0.375_Length_1522	c	(CT)10gtctctttca(TC)6	42	26	67
Locus_15227_Transcript_7/7_Confidence_0.438_Length_1843	c	(CT)10gtctctttca(TC)6	42	26	67
Locus_15357_Transcript_1/2_Confidence_1.000_Length_1979	c	(A)14(G)28	42	1	42
Locus_15362_Transcript_1/1_Confidence_1.000_Length_1734	c	(A)10gaaaaaaag(A)12	31	139	169
Locus_15489_Transcript_1/1_Confidence_1.000_Length_656	c	(A)10tccgaacattcctagcccaacacacacagagaaaatgca(AAT)6agtaatacttgat(ATA)6	98	323	420
Locus_15741_Transcript_1/4_Confidence_0.600_Length_2026	c	(CA)9cgcacg(CA)6	36	77	112
Locus_15741_Transcript_3/4_Confidence_0.600_Length_2227	c	(CA)9cgcacg(CA)6	36	77	112
Locus_15741_Transcript_4/4_Confidence_0.600_Length_2097	c	(CA)9cgcacg(CA)6	36	77	112
Locus_15849_Transcript_1/1_Confidence_1.000_Length_608	c	(T)16gttgcatcaactcacgtctacacatcactccaccttcacaa(CCT)7	78	1	78
Locus_15879_Transcript_1/2_Confidence_1.000_Length_838	c	(A)14ctcaaacccatgttaacaataatacccataaccccccagccccaaaaataccaccaacaacaattattactactattatacc(CAT)6	114	148	261
Locus_15879_Transcript_2/2_Confidence_1.000_Length_710	c	(A)14ctcaaacccatgttaacaataatacccataaccccccagccccaaaaataccaccaacaacaattattactactattatacc(CAT)6	114	148	261
Locus_15923_Transcript_1/4_Confidence_0.625_Length_1927	c	(T)14cctctc(T)11	31	1	31
Locus_15923_Transcript_2/4_Confidence_0.250_Length_1364	c	(T)14cctctc(T)11	31	1	31
Locus_15923_Transcript_3/4_Confidence_0.500_Length_2449	c	(T)14cctctc(T)11	31	1	31
Locus_15923_Transcript_4/4_Confidence_0.500_Length_2093	c	(T)14cctctc(T)11	31	1	31
Locus_15974_Transcript_1/1_Confidence_1.000_Length_1977	c	(TGC)5tgattctgctgctgctgatactgcatcggattcctctgtacata(CTG)5	74	1884	1957
Locus_15988_Transcript_7/11_Confidence_0.464_Length_2850	c	(TC)20ttca(TC)9	62	1774	1835
Locus_15988_Transcript_10/11_Confidence_0.089_Length_2015	c	(TC)21(CT)9	60	940	999
Locus_16030_Transcript_1/4_Confidence_0.571_Length_1178	c	(CT)7c(CT)11	37	2	38
Locus_16030_Transcript_2/4_Confidence_0.286_Length_548	c	(CT)7c(CT)11	37	2	38
Locus_16030_Transcript_3/4_Confidence_0.571_Length_1383	c	(CT)7c(CT)11	37	2	38
Locus_16030_Transcript_4/4_Confidence_0.571_Length_1715	c	(CT)7c(CT)11	37	2	38
Locus_16100_Transcript_1/1_Confidence_1.000_Length_1888	c	(GA)7cgaaattcgt(AG)8	40	1839	1878
Locus_16317_Transcript_1/1_Confidence_1.000_Length_1211	c	(A)12ggatacatcactccttt(A)11	40	178	217
Locus_16346_Transcript_1/5_Confidence_0.444_Length_1270	c	(AAG)5ctgagcagcaaaaggaagaggaggtt(GAG)7	62	510	571
Locus_16346_Transcript_5/5_Confidence_0.444_Length_1185	c	(AAG)5ctgagcagcaaaaggaagaggaggtt(GAG)7	62	510	571
Locus_16516_Transcript_1/2_Confidence_1.000_Length_2635	c	(T)10gtttttccttcttcttaaatagcttttatttttggcagtgtcctgacaaaaatccccatcttccgaatctccaacgccaagatgctctctgc(TCT)8tcaatagctcatcttgttgagagaagcagcagctagtggctctgaaactttttgtcacttag(TC)20	228	182	409
Locus_16516_Transcript_2/2_Confidence_1.000_Length_2470	c	(T)10gtttttccttcttcttaaatagcttttatttttggcagtgtcctgacaaaaatccccatcttccgaatctccaacgccaagatgctctctgc(TCT)8tcaatagctcatcttgttgagagaagcagcagctagtggctctgaaactttttgtcacttag(TC)20	228	182	409
Locus_16532_Transcript_2/3_Confidence_0.750_Length_2931	c	(GA)9a(AG)9	37	2888	2924
Locus_16532_Transcript_3/3_Confidence_0.625_Length_1316	c	(GA)9a(AG)9	37	1273	1309
Locus_16651_Transcript_1/2_Confidence_1.000_Length_1372	c	(TC)9ttctttctctctcctcgttctga(CT)6	53	1290	1342
Locus_16651_Transcript_2/2_Confidence_1.000_Length_1272	c	(TC)9ttctttctctctcctcgttctga(CT)6	53	1190	1242
Locus_16656_Transcript_1/2_Confidence_1.000_Length_2000	c	(AAT)8atatagttagaggcgacagacaaatagacagtc(AG)10	77	1919	1995
Locus_16656_Transcript_2/2_Confidence_1.000_Length_1477	c	(AAT)8atatagttagaggcgacagacaaatagacagtc(AG)10	77	1396	1472
Locus_16697_Transcript_1/1_Confidence_1.000_Length_550	c	(AG)15ctgtgagttttagaatgtgatcgtgggtctgaggatttgagaggagggaaggaagaagaaggagaagggaggtgggagaat(GA)7	125	394	518
Locus_16910_Transcript_1/7_Confidence_0.471_Length_1661	c	(GCA)9gcttgaaagaaagaaagaaga(AAAG)6	72	87	158
Locus_16910_Transcript_2/7_Confidence_0.647_Length_1824	c	(GCA)9gcttgaaagaaagaaagaaga(AAAG)6	72	87	158
Locus_16910_Transcript_3/7_Confidence_0.647_Length_1838	c	(GCA)9gcttgaaagaaagaaagaaga(AAAG)6	72	87	158
Locus_16910_Transcript_4/7_Confidence_0.588_Length_1742	c	(GCA)9gcttgaaagaaagaaagaaga(AAAG)6	72	87	158
Locus_16910_Transcript_7/7_Confidence_0.647_Length_1829	c	(GCA)9gcttgaaagaaagaaagaaga(AAAG)6	72	87	158
Locus_17096_Transcript_2/5_Confidence_0.500_Length_1948	c	(TG)8t(AC)8	33	790	822
Locus_17096_Transcript_3/5_Confidence_0.500_Length_1916	c	(TG)8c(GT)6(AC)7	43	748	790
Locus_17096_Transcript_4/5_Confidence_0.500_Length_1958	c	(TG)8c(GT)6(AC)7	43	790	832
Locus_17330_Transcript_2/2_Confidence_1.000_Length_1102	c	(CA)6gcattggaactgtggaagcacctgcagcgagacacactgacacacaaaaacatgtggaatggtgaacagatgcacgt(AC)7	103	437	539
Locus_17456_Transcript_1/3_Confidence_0.714_Length_1553	c	(T)22(A)14	36	1359	1394
Locus_17456_Transcript_2/3_Confidence_0.429_Length_739	c	(T)22(A)14	36	545	580
Locus_17456_Transcript_3/3_Confidence_0.714_Length_1553	c	(T)22(A)14	36	1359	1394
Locus_17673_Transcript_1/3_Confidence_0.500_Length_1435	c	(A)12gaaaaaaaagaggctctgtgatgcttga(T)10	50	1201	1250
Locus_17673_Transcript_3/3_Confidence_0.750_Length_1475	c	(A)12gaaaaaaaagaggctctgtgatgcttga(T)10	50	1241	1290
Locus_17846_Transcript_2/2_Confidence_1.000_Length_1018	c	(A)10gtctccccacgctcggatcaaaatcctcctcgatcaaatcctccatc(GAA)5	72	120	191
Locus_17997_Transcript_1/1_Confidence_1.000_Length_271	c	(GTT)8agtgctagtcgaggcaatgccggtggagttggtttcaaacgctgtgcttgtattggcagtagcgatatggtgag(A)11	109	163	271
Locus_18175_Transcript_1/3_Confidence_0.500_Length_755	c	(T)11cccgacatgcgagcacggatagaaatttaacggcgatggcga(GCG)5	68	10	77
Locus_18175_Transcript_2/3_Confidence_0.500_Length_734	c	(T)11cccgacatgcgagcacggatagaaatttaacggcgatggcga(GCG)5	68	10	77
Locus_18175_Transcript_3/3_Confidence_0.500_Length_784	c	(T)11cccgacatgcgagcacggatagaaatttaacggcgatggcga(GCG)5	68	10	77
Locus_18494_Transcript_1/1_Confidence_1.000_Length_2770	c	(T)12agagttgtgtatgt(ATG)8	50	2530	2579
Locus_18504_Transcript_5/6_Confidence_0.231_Length_2903	c	(A)17ggtaaaagagcac(AG)12	54	379	432
Locus_18557_Transcript_1/1_Confidence_1.000_Length_1347	c	(TTTTC)5ttttttacgaccgcaagaggttctttacctgttttacatagtgtgtcgatttattcgtcgtaaacagaaaca(T)10	107	1072	1178
Locus_18689_Transcript_2/4_Confidence_0.700_Length_1766	c	(A)13cttttgtatatgtgaactccttggggaaatttaatgaaaatcaatattcagggatgaagctctaagcttaaagtcaatcacggtggaaatgctca(T)16	124	1068	1191
Locus_18707_Transcript_2/3_Confidence_0.667_Length_2335	c	(A)10tcgatttttgacaagtaggcttcctgagggtaaatgagtccaaaaaagttcacctagaggtatatctgc(A)10	89	1842	1930
Locus_18995_Transcript_1/1_Confidence_1.000_Length_205	c	(T)10ctctttcccctaaacacagattcacttctctaaatttagtttttttttgttacatattatcaagttt(TG)9	95	37	131
Locus_18999_Transcript_1/2_Confidence_0.667_Length_1114	c	(TC)8ttg(T)41	60	704	763
Locus_19003_Transcript_1/2_Confidence_1.000_Length_2659	c	(AGA)6agcagaggagaggagagaatga(AGG)5	55	146	200
Locus_19003_Transcript_2/2_Confidence_1.000_Length_2005	c	(AGA)6agcagaggagaggagagaatga(AGG)5	55	146	200
Locus_19082_Transcript_2/3_Confidence_0.333_Length_2304	c	(A)10ccaatccc(CT)9	36	72	107
Locus_19220_Transcript_8/9_Confidence_0.583_Length_2857	c	(T)10gtttggtggggggtggggttgcaaaataccataatgttttgttagataaaactaccatgaaa(T)10	82	513	594
Locus_19640_Transcript_3/4_Confidence_0.300_Length_1922	c	(CA)8cgcacgcacgtgcacacacaga(GACT)5	58	630	687
Locus_19710_Transcript_4/5_Confidence_0.286_Length_760	c	(TC)9ttctttctctctcttcgagttttgaggagaggtgaagattataaagggga(AG)7	82	626	707
Locus_19979_Transcript_1/2_Confidence_1.000_Length_804	c	(CT)6aaagctctcaacccctccttaaacctctcc(CT)10	62	35	96
Locus_20006_Transcript_3/6_Confidence_0.556_Length_2669	c	(GCC)5(ACC)5	30	2109	2138
Locus_20006_Transcript_6/6_Confidence_0.611_Length_2681	c	(GCC)5(ACC)5	30	2121	2150
Locus_20030_Transcript_3/4_Confidence_0.429_Length_2183	c	(AG)16ctggctagctaatctatgaagctacctgctttcccccctcttctgactgtccactctttgctacagagttgacaaccctgcatctgttattat(TGC)5	140	165	304
Locus_20030_Transcript_4/4_Confidence_0.571_Length_2282	c	(AG)16ctggctagctaatctatgaagctacctgctttcccccctcttctgactgtccactctttgctacagagttgacaaccctgcatctgttattat(TGC)5	140	165	304
Locus_20103_Transcript_1/1_Confidence_1.000_Length_225	c	(T)10gggaatttttggctaggggaatttcagtctgggtgctgggtactttcggtctgctgggattttttagttgcttggattttctcttttttgcc(T)17	119	107	225
Locus_20751_Transcript_1/1_Confidence_1.000_Length_506	c	(T)10ccaattctttttaattcttttccttttttccgtc(T)10	54	317	370
Locus_20775_Transcript_1/3_Confidence_0.429_Length_985	c	(A)10ctcatttttgtttgactcttttatccttagtgaaattttggcagatattccccgtgtatgaaattagtgactctagctgagggtcaaacagtc(A)10	113	11	123
Locus_20806_Transcript_1/1_Confidence_1.000_Length_950	c	(TC)7ataccc(CT)6	32	4	35
Locus_20813_Transcript_1/1_Confidence_1.000_Length_538	c	(TG)17tttatttatctatttt(TG)8	66	1	66
Locus_20890_Transcript_1/10_Confidence_0.455_Length_1429	c	(GA)6ggtggaggagaccgcag(GA)17gnnnnnnnnnnnnttgagcggcggaggagagacccgagaggggatcagag(GA)12	137	1245	1381
Locus_20890_Transcript_2/10_Confidence_0.394_Length_1421	c	(GA)6ggtggaggagaccgcag(GA)18gctttgagcggcggaggagagacccgagaggggatcagag(GA)12	129	1245	1373
Locus_20890_Transcript_3/10_Confidence_0.455_Length_1318	c	(GA)6ggtggaggagaccgcag(GA)22	73	1245	1317
Locus_20890_Transcript_6/10_Confidence_0.667_Length_1967	c	(GA)6ggtggaggagaccgcag(GA)21gctttgagcggcggaggagagacccgagaggggatcagag(GA)12	135	1785	1919
Locus_20890_Transcript_7/10_Confidence_0.606_Length_1427	c	(GA)6ggtggaggagaccgcag(GA)21gctttgagcggcggaggagagacccgagaggggatcagag(GA)12	135	1245	1379
Locus_20890_Transcript_9/10_Confidence_0.606_Length_1427	c	(GA)6ggtggaggagaccgcag(GA)21gctttgagcggcggaggagagacccgagaggggatcagag(GA)12	135	1245	1379
Locus_20890_Transcript_10/10_Confidence_0.606_Length_1427	c	(GA)6ggtggaggagaccgcag(GA)21gctttgagcggcggaggagagacccgagaggggatcagag(GA)12	135	1245	1379
Locus_20900_Transcript_1/2_Confidence_1.000_Length_1455	c	(T)13c(T)12	26	1262	1287
Locus_20900_Transcript_2/2_Confidence_1.000_Length_1058	c	(T)13c(T)12	26	865	890
Locus_20917_Transcript_1/1_Confidence_1.000_Length_253	c	(A)30cc(A)14	46	208	253
Locus_20965_Transcript_1/2_Confidence_0.833_Length_2561	c	(AG)8tagagagagaaagggta(AG)8	49	151	199
Locus_20965_Transcript_2/2_Confidence_0.833_Length_2554	c	(AG)8tagagagagaaagggta(AG)8	49	151	199
Locus_20986_Transcript_4/6_Confidence_0.250_Length_1798	c	(TAA)6tctgac(GAA)5	39	1403	1441
Locus_21468_Transcript_1/1_Confidence_1.000_Length_448	c	(CA)15t(AC)15	61	387	447
Locus_21657_Transcript_1/1_Confidence_1.000_Length_561	c	(A)30gg(A)17gggaaaagaaaag(A)11	73	325	397
Locus_21797_Transcript_1/7_Confidence_0.667_Length_2278	c	(CA)6(TA)6	24	306	329
Locus_21797_Transcript_2/7_Confidence_0.611_Length_2409	c	(CA)6(TA)6	24	306	329
Locus_21797_Transcript_3/7_Confidence_0.556_Length_1353	c	(CA)6(TA)6	24	306	329
Locus_21797_Transcript_4/7_Confidence_0.333_Length_714	c	(CA)6(TA)6	24	306	329
Locus_21797_Transcript_5/7_Confidence_0.667_Length_2026	c	(CA)6(TA)6	24	306	329
Locus_21797_Transcript_6/7_Confidence_0.667_Length_2842	c	(CA)6(TA)6	24	306	329
Locus_21797_Transcript_7/7_Confidence_0.667_Length_2291	c	(CA)6(TA)6	24	306	329
Locus_21840_Transcript_1/1_Confidence_1.000_Length_916	c	(CTG)5cgactcctgctgcttctcgccctggccgcggtg(GCT)5	63	714	776
Locus_21900_Transcript_1/1_Confidence_1.000_Length_446	c	(T)10ca(AAAG)5	32	282	313
Locus_21938_Transcript_1/1_Confidence_1.000_Length_335	c	(GA)8ggggggaaagaggagtcaagaggagaggagtgctt(GTG)5	66	270	335
Locus_22132_Transcript_1/9_Confidence_0.200_Length_1622	c	(GA)12gtta(GT)7	42	1	42
Locus_22132_Transcript_7/9_Confidence_0.200_Length_1449	c	(GA)12gtta(GT)7	42	1	42
Locus_22132_Transcript_8/9_Confidence_0.100_Length_818	c	(GA)12gtta(GT)7	42	1	42
Locus_22474_Transcript_1/1_Confidence_1.000_Length_726	c	(A)12ggaaaaagaaaaaag(A)10	37	68	104
Locus_22551_Transcript_1/1_Confidence_1.000_Length_916	c	(A)11cctttcgcaagtgatatcaagatt(A)13	48	1	48
Locus_22690_Transcript_1/2_Confidence_1.000_Length_1683	c	(TCT)8c(CT)7	39	239	277
Locus_22690_Transcript_2/2_Confidence_1.000_Length_2147	c	(TCT)8c(CT)7	39	239	277
Locus_22727_Transcript_1/1_Confidence_1.000_Length_1174	c	(A)10caaaaaaacaaaaaaataaaaaaat(A)10	45	244	288
Locus_22861_Transcript_1/2_Confidence_1.000_Length_2259	c	(T)10ctatgaaatcaacgttgttcctgccttgtactctcgtaaacaaccaactttaacacaatgctttttttcaccctgaaaaaagaaaaaag(A)10	109	39	147
Locus_22861_Transcript_2/2_Confidence_1.000_Length_2243	c	(T)10ctatgaaatcaacgttgttcctgccttgtactctcgtaaacaaccaactttaacacaatgctttttttcaccctgaaaaaagaaaaaag(A)10	109	39	147
Locus_22871_Transcript_1/6_Confidence_0.308_Length_1343	c	(CT)6aaaaatt(TC)7	33	1170	1202
Locus_22871_Transcript_3/6_Confidence_0.385_Length_1521	c	(CT)6aaaaatt(TC)7	33	1348	1380
Locus_22871_Transcript_6/6_Confidence_0.385_Length_1521	c	(CT)6aaaaatt(TC)7	33	1348	1380
Locus_22889_Transcript_2/3_Confidence_0.286_Length_1824	c	(CGT)5cgcctccctcatcatcctcatccccttcctcctcc(TCA)6ctcacagagtggatctcctcttcttcctcatcgctgtcatcatcgtcgc(CGT)5cgcctccctcatcatcctctcttcgatgtcctcatctt(CAC)5	185	14	198
Locus_22893_Transcript_2/9_Confidence_0.385_Length_3146	c	(CT)8ggttctttttgttcgtagtggaatttttagtgttcgaaagtcactggccg(CT)7	80	1050	1129
Locus_22893_Transcript_7/9_Confidence_0.154_Length_2503	c	(CT)8ggttctttttgttcgtagtggaatttttagtgttcgaaagtcactggccg(CT)7	80	1050	1129
Locus_22893_Transcript_9/9_Confidence_0.154_Length_1588	c	(CT)8ggttctttttgttcgtagtggaatttttagtgttcgaaagtcactggccg(CT)7	80	1050	1129
Locus_22896_Transcript_1/1_Confidence_1.000_Length_877	c	(AAC)5tgattttccacaataaattgagaaatt(A)10	52	310	361
Locus_22977_Transcript_1/2_Confidence_1.000_Length_1105	c	(AG)21gagtctgaagtgag(GA)9	74	1	74
Locus_23043_Transcript_1/2_Confidence_1.000_Length_2451	c	(CCA)5ctacct(AAC)5	36	1709	1744
Locus_23057_Transcript_1/1_Confidence_1.000_Length_661	c	(T)11ggggt(AG)8	32	603	634
Locus_23312_Transcript_1/1_Confidence_1.000_Length_1251	c	(T)17gcgggggaagaaaattaatagagacg(GA)13	69	1183	1251
Locus_23317_Transcript_1/1_Confidence_1.000_Length_789	c	(TTC)8(T)29	53	737	789
Locus_23329_Transcript_1/1_Confidence_1.000_Length_868	c	(CGG)7tgctgaactcgtcga(AGG)5	51	432	482
Locus_23329_Transcript_1/1_Confidence_1.000_Length_868	c	(T)10aaatttatttatttttctttttccaaactctcagttttcactttggttattattattgatatgagttttctttgagagat(AG)7	104	645	748
Locus_23337_Transcript_2/2_Confidence_0.429_Length_2177	c	(GAG)7aaaggtgctcattttgga(AACCCT)5	69	2061	2129
Locus_23432_Transcript_1/1_Confidence_1.000_Length_1369	c	(TTG)5ttttttttattttttattttttgcgcccccccc(A)10	58	1276	1333
Locus_23491_Transcript_1/1_Confidence_1.000_Length_3154	c	(T)12gttttttgtaaaccatgttttctacttc(T)10	50	2787	2836
Locus_23574_Transcript_1/2_Confidence_1.000_Length_2494	c	(CA)7(GA)11	36	2446	2481
Locus_23574_Transcript_2/2_Confidence_1.000_Length_1832	c	(CA)7(GA)11	36	1784	1819
Locus_23637_Transcript_1/2_Confidence_1.000_Length_2566	c	(CT)18tctctgtaa(TC)18tgttctctgttttggtt(TC)6ctcttctaatctttt(TC)8ttctctgtaa(TC)10	171	2396	2566
Locus_23637_Transcript_2/2_Confidence_1.000_Length_2275	c	(CT)18tctctgtaa(TC)18tgttctctgttttggtt(TC)6ctcttctaatctttt(TC)8ttctctgtaa(TC)10	171	2105	2275
Locus_23680_Transcript_1/1_Confidence_1.000_Length_281	c	(CCG)5cctct(TGC)8	44	6	49
Locus_23687_Transcript_6/10_Confidence_0.195_Length_301	c	(GTGC)5(GT)9	38	147	184
Locus_23700_Transcript_1/2_Confidence_1.000_Length_1433	c	(TC)6(CT)7caagtccaaagtccacgctcctcctcccat(TC)6	68	24	91
Locus_23700_Transcript_2/2_Confidence_1.000_Length_802	c	(TC)6(CT)7caagtccaaagtccacgctcctcctcccat(TC)6	68	24	91
Locus_23715_Transcript_1/2_Confidence_1.000_Length_1736	c	(CT)6g(TC)8	29	31	59
Locus_23715_Transcript_2/2_Confidence_1.000_Length_1736	c	(CT)6g(TC)8	29	31	59
Locus_23782_Transcript_1/1_Confidence_1.000_Length_1165	c	(A)10gg(A)15	27	129	155
Locus_23818_Transcript_1/1_Confidence_1.000_Length_940	c	(CT)8cattcctggtctctccctcatcatcaccatcattattatcctccaaactctcaagaa(AG)10	93	60	152
Locus_23919_Transcript_1/2_Confidence_1.000_Length_2650	c	(GAG)7gacgag(GAT)5	42	629	670
Locus_23972_Transcript_2/2_Confidence_1.000_Length_644	c	(CCT)9ccacttccaaagctaccctgatgttgatacatctgctgccccatcatcatcatc(CCT)7	102	518	619
Locus_23979_Transcript_1/1_Confidence_1.000_Length_1545	c	(TC)10aatttgggaaatctcaaaccctaatcgctctcattttctcaaaagttcaagaaaactc(GA)9	96	1390	1485
Locus_24039_Transcript_1/1_Confidence_1.000_Length_788	c	(TTA)8(T)12	36	722	757
Locus_24085_Transcript_1/1_Confidence_1.000_Length_2978	c	(A)12catgagctt(TTC)5	36	165	200
Locus_24124_Transcript_1/1_Confidence_1.000_Length_1123	c	(A)10gacgaaaacaaacaacaaacaagatcatgagggtggtgcagagacagcattgtg(A)10	74	686	759
Locus_24191_Transcript_1/2_Confidence_1.000_Length_2544	c	(CCA)6acaacaacaattcctct(AGC)5	50	2173	2222
Locus_24191_Transcript_2/2_Confidence_1.000_Length_1699	c	(CCA)6acaacaacaattcctct(AGC)5	50	1328	1377
Locus_24226_Transcript_2/3_Confidence_0.667_Length_1040	c	(A)13gctaaatcatttaacccaagaaatggacaa(T)11	54	167	220
Locus_24337_Transcript_3/4_Confidence_0.636_Length_1867	c	(CTA)11taggaacgaggcgaacaacaatgccagatacagataaattggcttactc(T)10	92	829	920
Locus_24365_Transcript_1/2_Confidence_1.000_Length_1285	c	(CA)20(TA)6	52	292	343
Locus_24436_Transcript_2/3_Confidence_0.714_Length_2026	c	(A)10tgtcaaccacaaactcttttgccagg(A)11	47	691	737
Locus_24436_Transcript_3/3_Confidence_0.714_Length_1564	c	(A)10tgtcaaccacaaactcttttgccagg(A)11	47	691	737
Locus_24558_Transcript_5/6_Confidence_0.500_Length_1437	c	(T)10ccccgtcccctctcccgatacttcatttgttactggtgattctttagagaatttaaggtctctgcaaaaaaacatttgtgcaacagttgtgtatgaa(T)11	118	1284	1401
Locus_24600_Transcript_1/1_Confidence_0.800_Length_1528	c	(T)13gtctttttgttttcagaattcatgc(T)47	85	777	861
Locus_24758_Transcript_1/4_Confidence_0.389_Length_1413	c	(TC)16ta(TC)7	48	1366	1413
Locus_24760_Transcript_1/1_Confidence_1.000_Length_1140	c	(AG)11gaatgcataacgagtggagcctccttggtttacgctaatgtctctcttttaactcttcc(CT)6	93	915	1007
Locus_24872_Transcript_1/4_Confidence_0.600_Length_2397	c	(AC)9(AT)7	32	2107	2138
Locus_24872_Transcript_2/4_Confidence_0.600_Length_2452	c	(AC)9(AT)7	32	2162	2193
Locus_24872_Transcript_4/4_Confidence_0.600_Length_2470	c	(AC)9(AT)7	32	2180	2211
Locus_24881_Transcript_1/3_Confidence_0.600_Length_989	c	(TC)6gctgagaaagagagattacagtttgaacttcaccggagagatggcgacgctgtggatgctctcgtcccctccgatgcttcctccaccta(GCG)7	122	50	171
Locus_24881_Transcript_2/3_Confidence_0.600_Length_989	c	(TC)6gctgagaaagagagattacagtttgaacttcaccggagagatggcgacgctgtggatgctctcgtcccctccgatgcttcctccaccta(GCG)7	122	50	171
Locus_24881_Transcript_3/3_Confidence_0.400_Length_795	c	(TC)6gctgagaaagagagattacagtttgaacttcaccggagagatggcgacgctgtggatgctctcgtcccctccgatgcttcctccaccta(GCG)7	122	50	171
Locus_24920_Transcript_2/2_Confidence_1.000_Length_754	c	(T)11cccctgtccttccttcttttaatgatatttaaataaataataaatttattagtttaagagccaatttgggagg(T)12	96	1	96
Locus_25016_Transcript_1/1_Confidence_1.000_Length_404	c	(A)15tagtctttcaatatgttaggaaggagagaagatcaggcactgaagagaattgctcacagctctgctagttcc(GCT)8	111	32	142
Locus_25033_Transcript_1/3_Confidence_0.571_Length_788	c	(CAG)6cttcagcagcaccaacttcaacagcagcagcagcttcagcagtcacagcagcatcaacatctccagcagcagctacaacagcaacaact(GCA)5	122	402	523
Locus_25033_Transcript_2/3_Confidence_0.714_Length_3017	c	(CAG)6cttcagcagcaccaacttcaacagcagcagcagcttcagcagtcacagcagcatcaacatctccagcagcagctacaacagcaacaact(GCA)5	122	2631	2752
Locus_25033_Transcript_3/3_Confidence_0.714_Length_2545	c	(CAG)6cttcagcagcaccaacttcaacagcagcagcagcttcagcagtcacagcagcatcaacatctccagcagcagctacaacagcaacaact(GCA)5	122	2159	2280
Locus_25070_Transcript_1/1_Confidence_1.000_Length_1601	c	(TC)9tttttttccgcttgtgttcttagctgtagtttcatttttgttggtgtgtgtttacttcctgttgttgacggtggtggtc(ATG)6	115	1129	1243
Locus_25148_Transcript_3/4_Confidence_0.700_Length_1010	c	(T)27c(T)18	46	965	1010
Locus_25148_Transcript_4/4_Confidence_0.700_Length_1001	c	(T)27c(T)18	46	956	1001
Locus_25192_Transcript_1/8_Confidence_0.439_Length_1661	c	(CT)6gcatcttttcttctttctttgtacatcgtaattaatcatcaacccaattaatctagttcttgttgttgttctctttaacgagaggggaaagtgcttgacg(TC)21	154	30	183
Locus_25192_Transcript_3/8_Confidence_0.439_Length_1784	c	(CT)6gcatcttttcttctttctttgtacatcgtaattaatcatcaacccaattaatctagttcttgttgttgttctctttaacgagaggggaaagtgcttgacg(TC)21	154	30	183
Locus_25192_Transcript_5/8_Confidence_0.415_Length_1778	c	(CT)6gcatcttttcttctttctttgtacatcgtaattaatcatcaacccaattaatctagttcttgttgttgttctctttaacgagaggggaaagtgcttgacg(TC)21	154	30	183
Locus_25192_Transcript_6/8_Confidence_0.366_Length_1667	c	(CT)6gcatcttttcttctttctttgtacatcgtaattaatcatcaacccaattaatctagttcttgttgttgttctctttaacgagaggggaaagtgcttgacg(TC)21	154	30	183
Locus_25192_Transcript_7/8_Confidence_0.390_Length_1569	c	(CT)6gcatcttttcttctttctttgtacatcgtaattaatcatcaacccaattaatctagttcttgttgttgttctctttaacgagaggggaaagtgcttgacg(TC)21	154	30	183
Locus_25192_Transcript_8/8_Confidence_0.439_Length_1571	c	(CT)6gcatcttttcttctttctttgtacatcgtaattaatcatcaacccaattaatctagttcttgttgttgttctctttaacgagaggggaaagtgcttgacg(TC)21	154	30	183
Locus_25261_Transcript_2/2_Confidence_0.200_Length_2194	c	(CT)22tgctctttgtcctctt(A)10	70	188	257
Locus_25261_Transcript_2/2_Confidence_0.200_Length_2194	c	(TC)7(T)15	29	2005	2033
Locus_25361_Transcript_1/1_Confidence_1.000_Length_2383	c	(TGC)6tgatcgttgtcgttattgagatccaagggtttcagttccaaaccctaactgatgaaaccctaaccctcctc(T)10	99	2285	2383
Locus_25367_Transcript_1/2_Confidence_1.000_Length_1234	c	(T)17ccttccctccatttaagaagggttctctggttggtggtt(TTC)6(T)11	85	995	1079
Locus_25367_Transcript_2/2_Confidence_1.000_Length_1056	c	(T)17ccttccctccatttaagaagggttctctggttggtggtt(TTC)6(T)11	85	817	901
Locus_25446_Transcript_1/1_Confidence_1.000_Length_1853	c	(A)19ccaa(AAT)6	41	1	41
Locus_25558_Transcript_1/2_Confidence_0.750_Length_1576	c	(CT)6tcaccctcctccctctttttctcccagtattaaaaaaaaata(AG)8	70	19	88
Locus_25558_Transcript_2/2_Confidence_0.750_Length_1576	c	(CT)6tcaccctcctccctctttttctcccagtattaaaaaaaaata(AG)8	70	19	88
Locus_25588_Transcript_1/2_Confidence_1.000_Length_1185	c	(T)10ctta(T)10	24	1	24
Locus_25607_Transcript_2/2_Confidence_1.000_Length_985	c	(TTTC)5(T)25	45	941	985
Locus_25988_Transcript_1/1_Confidence_1.000_Length_803	c	(TC)9ttctctctctctaagaa(T)14	49	755	803
Locus_25996_Transcript_1/1_Confidence_1.000_Length_266	c	(AG)10ttgagttttt(AG)6	42	212	253
Locus_26175_Transcript_3/5_Confidence_0.667_Length_4915	c	(GCT)7gc(AGG)5	38	377	414
Locus_26175_Transcript_4/5_Confidence_0.667_Length_5963	c	(GCT)7gc(AGG)5	38	377	414
Locus_26175_Transcript_5/5_Confidence_0.667_Length_4997	c	(GCT)7gc(AGG)5	38	377	414
Locus_26183_Transcript_3/4_Confidence_0.200_Length_713	c	(AG)6c(GA)9	31	264	294
Locus_26239_Transcript_1/4_Confidence_0.556_Length_1001	c	(GA)15gg(GA)7	46	956	1001
Locus_26239_Transcript_2/4_Confidence_0.667_Length_1022	c	(GA)8cac(AG)20	59	954	1012
Locus_26239_Transcript_4/4_Confidence_0.667_Length_1014	c	(GA)8cac(AG)21	61	954	1014
Locus_26244_Transcript_1/1_Confidence_1.000_Length_1925	c	(CT)8cctcccg(CT)11	45	1	45
Locus_26322_Transcript_1/2_Confidence_1.000_Length_972	c	(A)40gaagaaaaa(AAG)5	64	1	64
Locus_26322_Transcript_2/2_Confidence_1.000_Length_972	c	(A)40gaagaaaaa(AAG)5	64	1	64
Locus_26380_Transcript_2/5_Confidence_0.143_Length_797	c	(T)27ggg(T)31	61	130	190
Locus_26443_Transcript_1/1_Confidence_1.000_Length_3213	c	(A)11ttgaaggagaaattatt(GA)9	46	3168	3213
Locus_26480_Transcript_2/3_Confidence_0.667_Length_1327	c	(CA)19cgcacacg(CA)10	66	867	932
Locus_26661_Transcript_1/1_Confidence_1.000_Length_2235	c	(TCT)5tcgccctattccc(CTT)5	43	672	714
Locus_26680_Transcript_1/1_Confidence_1.000_Length_393	c	(A)14t(A)10	25	13	37
Locus_26862_Transcript_1/1_Confidence_1.000_Length_281	c	(TG)8cgtgtgtga(T)15	40	242	281
Locus_26942_Transcript_1/1_Confidence_1.000_Length_379	c	(CT)10gatattctt(TC)8	45	305	349
Locus_26952_Transcript_1/1_Confidence_1.000_Length_271	c	(A)10tttactcattacactttcttacaaaaaatgataaacaaagttcagaattttgtaaccgaaacaccctctcccaaaat(A)11	98	104	201
Locus_27025_Transcript_1/1_Confidence_1.000_Length_1603	c	(A)10gaaggaatcttgatatacaacttctctgatga(T)11	53	29	81
Locus_27040_Transcript_1/1_Confidence_1.000_Length_2533	c	(CAG)6caactgcaacatttacagcagaaccaacagcagcaattagaacaacagcagcagcaactacaacaacagcagcaacaacagttgcagcagcagcaatta(CAG)5	132	1030	1161
Locus_27160_Transcript_1/2_Confidence_1.000_Length_1882	c	(AG)6aacgacaacttc(CT)8	40	1843	1882
Locus_27160_Transcript_2/2_Confidence_1.000_Length_1566	c	(AG)6aacgacaacttc(CT)8	40	1527	1566
Locus_27220_Transcript_1/1_Confidence_1.000_Length_1251	c	(TTC)5gaggtgaagatggaagaggtctgctactttcgccattacaatggaggatttctgaggatttttgagagggagagggg(GA)7	106	1138	1243
Locus_27246_Transcript_1/1_Confidence_1.000_Length_575	c	(GAA)7(GAT)9	48	341	388
Locus_27267_Transcript_1/1_Confidence_1.000_Length_986	c	(TC)7ttcctctt(TC)6	34	61	94
Locus_27591_Transcript_1/1_Confidence_1.000_Length_411	c	(TGC)5tcggcgggcgcctcgtataggctctgctgttgctcgg(GCT)5	67	246	312
Locus_27623_Transcript_1/1_Confidence_1.000_Length_280	c	(GA)11tgt(AG)10	45	235	279
Locus_27676_Transcript_1/1_Confidence_1.000_Length_2215	c	(T)10ccatgatttgttttctttggcaagagtaccagtttgttttgtga(T)10	64	310	373
Locus_27828_Transcript_1/1_Confidence_1.000_Length_1021	c	(TCG)5atgtccatgtttctttttaaatcttggaagctgagatattgggggagggggca(AG)7	82	931	1012
Locus_27830_Transcript_1/1_Confidence_1.000_Length_1442	c	(A)11cactttcccttt(TC)11	45	793	837
Locus_27952_Transcript_1/1_Confidence_1.000_Length_1275	c	(GAG)5g(TGA)6	34	179	212
Locus_28472_Transcript_2/6_Confidence_0.500_Length_809	c	(GA)13ggagaaaatattaacagacgtaatgattttcttaatggcgtgcttttgagagg(GA)13	105	702	806
Locus_28472_Transcript_4/6_Confidence_0.500_Length_1071	c	(GA)13ggagaaaatattaacagacgtaatgattttcttaatggcgtgcttttgagagg(GA)13	105	964	1068
Locus_28472_Transcript_6/6_Confidence_0.500_Length_819	c	(GA)13ggagaaaatattaacagacgtaatgattttcttaatggcgtgcttttgagagg(GA)13	105	712	816
Locus_28520_Transcript_1/1_Confidence_1.000_Length_1529	c	(CT)10g(TC)6	33	51	83
Locus_28538_Transcript_1/4_Confidence_0.400_Length_1371	c	(T)11ctttctctgc(GT)6	33	787	819
Locus_28538_Transcript_3/4_Confidence_0.700_Length_2314	c	(T)11ctttctctgc(GT)6	33	886	918
Locus_28589_Transcript_1/2_Confidence_1.000_Length_1824	c	(CA)6tatgtatacatacatacgcatatatgtacgta(TG)10	64	1608	1671
Locus_28661_Transcript_1/1_Confidence_1.000_Length_993	c	(A)16tcgtctcctgtgatttgaaaggttagaacaccccaatataactcttatatccttagattcgattctgagctgacttatttat(A)10	108	119	226
Locus_28823_Transcript_3/4_Confidence_0.222_Length_1815	c	(AGC)9(AAC)7	48	1127	1174
Locus_28834_Transcript_2/2_Confidence_0.500_Length_553	c	(TA)6caca(T)10	26	463	488
Locus_28974_Transcript_1/2_Confidence_1.000_Length_598	c	(A)14tggagaaatgcatggaaacctatgtatgcatattttgcacctgagcccttttcctatgtttttagtaaatgtaacgagcactgttc(TTA)9	127	1	127
Locus_28974_Transcript_2/2_Confidence_1.000_Length_1147	c	(A)14tggagaaatgcatggaaacctatgtatgcatattttgcacctgagcccttttcctatgtttttagtaaatgtaacgagcactgttc(TTA)9	127	1	127
Locus_29066_Transcript_1/5_Confidence_0.182_Length_534	c	(T)12ctttttttcc(T)10cggggc(G)10	48	206	253
Locus_29066_Transcript_2/5_Confidence_0.636_Length_3609	c	(T)12ctttttttcc(T)10cggggc(G)10	48	3281	3328
Locus_29066_Transcript_3/5_Confidence_0.455_Length_1558	c	(T)12ctttttttcc(T)10cggggc(G)10	48	1230	1277
Locus_29066_Transcript_4/5_Confidence_0.364_Length_1396	c	(T)12ctttttttcc(T)10cggggc(G)10	48	1068	1115
Locus_29066_Transcript_5/5_Confidence_0.636_Length_3615	c	(T)12ctttttttcc(T)10cggggc(G)10	48	3287	3334
Locus_29186_Transcript_1/1_Confidence_1.000_Length_964	c	(GGT)6agtctcgtccgc(GGT)7	51	5	55
Locus_29206_Transcript_1/3_Confidence_0.714_Length_832	c	(AG)10gaaaaatagaatcaaacagaaacagagataaaaataaaatagagagagatggaattgggaaacggtgaagatgaattgagattg(GTT)5	119	4	122
Locus_29206_Transcript_2/3_Confidence_0.714_Length_856	c	(AG)10gaaaaatagaatcaaacagaaacagagataaaaataaaatagagagagatggaattgggaaacggtgaagatgaattgagattg(GTT)5	119	4	122
Locus_29206_Transcript_3/3_Confidence_0.714_Length_740	c	(AG)10gaaaaatagaatcaaacagaaacagagataaaaataaaatagagagagatggaattgggaaacggtgaagatgaattgagattg(GTT)5	119	4	122
Locus_29236_Transcript_1/2_Confidence_1.000_Length_2642	c	(CT)7agaaacttctagtga(TC)13ccccctctctccg(T)10	78	2558	2635
Locus_29236_Transcript_2/2_Confidence_1.000_Length_2052	c	(CT)7agaaacttctagtga(TC)13ccccctctctccg(T)10	78	1968	2045
Locus_29704_Transcript_2/2_Confidence_1.000_Length_1312	c	(AC)9g(CA)7	33	975	1007
Locus_29863_Transcript_3/5_Confidence_0.583_Length_1313	c	(T)18ggttgaccaactactggtaaaataatttcataaacaataatatcgaggctgacacaatattccc(T)10	92	1186	1277
Locus_29891_Transcript_1/2_Confidence_1.000_Length_1400	c	(T)27gtg(T)36	66	1169	1234
Locus_29891_Transcript_2/2_Confidence_1.000_Length_870	c	(T)27gtg(T)36	66	639	704
Locus_29997_Transcript_1/1_Confidence_1.000_Length_237	c	(CT)6(CAAA)5	32	5	36
Locus_30127_Transcript_1/2_Confidence_1.000_Length_1833	c	(AAC)5agccccctcgggggcagttttgatcatctatctcttcttcttctcctctcttcaacttcattgagagttcaccatggtcaat(AAC)5	112	4	115
Locus_30127_Transcript_2/2_Confidence_1.000_Length_1664	c	(AAC)5agccccctcgggggcagttttgatcatctatctcttcttcttctcctctcttcaacttcattgagagttcaccatggtcaat(AAC)5	112	4	115
Locus_30171_Transcript_3/4_Confidence_0.364_Length_1413	c	(A)13caaaaaacaaaaaacaaaaacaaaaacaaaaaaagc(A)43	92	1212	1303
Locus_30301_Transcript_2/2_Confidence_1.000_Length_1573	c	(CCT)7tcctcctcccccccgtgggcccctcctccctcttcgacttctccggctt(CTC)5	85	100	184
Locus_30535_Transcript_1/4_Confidence_0.667_Length_2256	c	(T)10cctctctccctct(TC)6	35	1	35
Locus_30535_Transcript_3/4_Confidence_0.667_Length_2265	c	(T)10cctctctccctct(TC)6	35	1	35
Locus_30535_Transcript_4/4_Confidence_0.667_Length_2344	c	(T)10cctctctccctct(TC)6	35	1	35
Locus_30550_Transcript_2/3_Confidence_0.400_Length_1124	c	(T)11attta(T)10	26	780	805
Locus_30598_Transcript_1/1_Confidence_1.000_Length_734	c	(TA)6(TG)17	46	1	46
Locus_30663_Transcript_1/1_Confidence_1.000_Length_353	c	(A)26c(A)19	46	1	46
Locus_30675_Transcript_2/3_Confidence_0.333_Length_716	c	(T)11gctaatttttctctgataatttagcatctttgatcgcctaaagatctcaacgtctttcctcactttttctttgttactgttgacttttggc(T)11	113	557	669
Locus_31234_Transcript_1/1_Confidence_1.000_Length_1487	c	(AAAC)5aacacacaaagagtatattgaattatgaattttagtttttattattatttttattagaatgattgtaaacaattagaataagaagaat(AAG)5	123	1316	1438
Locus_31251_Transcript_1/2_Confidence_1.000_Length_1778	c	(TTG)5gtagaatcttttcccctcatgtgggtcttca(T)10	56	1490	1545
Locus_31251_Transcript_2/2_Confidence_1.000_Length_1780	c	(TTG)5gtagaatcttttcccctcatgtgggtcttca(T)10	56	1490	1545
Locus_31283_Transcript_1/1_Confidence_1.000_Length_1038	c	(GAG)6gattctgat(GAC)5	42	839	880
Locus_31487_Transcript_4/4_Confidence_0.727_Length_1228	c	(AG)20c(GA)6	53	996	1048
Locus_31496_Transcript_1/2_Confidence_1.000_Length_772	c	(A)10g(A)10g(A)10	32	572	603
Locus_31649_Transcript_1/1_Confidence_1.000_Length_1287	c	(T)10c(T)32	43	1110	1152
Locus_32595_Transcript_1/1_Confidence_1.000_Length_359	c	(AAC)6ggcggttacaacaacaataacagaaacaat(AAC)7	69	166	234
Locus_32891_Transcript_1/6_Confidence_0.688_Length_1930	c	(ATA)8acaacaccaacaacaacagcatcg(ATA)7	69	246	314
Locus_32891_Transcript_1/6_Confidence_0.688_Length_1930	c	(TAC)10(TAT)12	66	516	581
Locus_32891_Transcript_2/6_Confidence_0.688_Length_1925	c	(ATA)8acaacaccaacaacaacagcatcg(ATA)7	69	246	314
Locus_32891_Transcript_2/6_Confidence_0.688_Length_1925	c	(TAC)10(TAT)13	69	516	584
Locus_32891_Transcript_3/6_Confidence_0.688_Length_2001	c	(ATA)8acaacaccaacaacaacagcatcg(ATA)7	69	246	314
Locus_32891_Transcript_3/6_Confidence_0.688_Length_2001	c	(TAC)10(TAT)13	69	516	584
Locus_32891_Transcript_4/6_Confidence_0.688_Length_2056	c	(ATA)8acaacaccaacaacaacagcatcg(ATA)7	69	246	314
Locus_32891_Transcript_4/6_Confidence_0.688_Length_2056	c	(TAC)10(TAT)13	69	516	584
Locus_32891_Transcript_5/6_Confidence_0.688_Length_2069	c	(ATA)8acaacaccaacaacaacagcatcg(ATA)7	69	246	314
Locus_32891_Transcript_5/6_Confidence_0.688_Length_2069	c	(TAC)10(TAT)13	69	516	584
Locus_32891_Transcript_6/6_Confidence_0.688_Length_1933	c	(ATA)8acaacaccaacaacaacagcatcg(ATA)7	69	246	314
Locus_32891_Transcript_6/6_Confidence_0.688_Length_1933	c	(TAC)10(TAT)13	69	516	584
Locus_33062_Transcript_2/4_Confidence_0.667_Length_2915	c	(T)10c(T)10	21	2805	2825
Locus_33062_Transcript_3/4_Confidence_0.667_Length_3376	c	(T)10c(T)10	21	3266	3286
Locus_33062_Transcript_4/4_Confidence_0.667_Length_2828	c	(T)10c(T)10	21	2718	2738
Locus_33347_Transcript_1/2_Confidence_1.000_Length_1601	c	(TCC)9tcagaatcatcatcagaatcctcgtcgtcatcaccatca(TCG)10(TCA)10tcgccatagtctgtac(CAT)5	157	1239	1395
Locus_33347_Transcript_2/2_Confidence_1.000_Length_1496	c	(TCC)9tcagaatcatcatcagaatcctcgtcgtcatcaccatca(TCG)10(TCA)10tcgccatagtctgtac(CAT)5	157	1134	1290
Locus_33437_Transcript_1/1_Confidence_1.000_Length_455	c	(TC)7c(CT)6	27	395	421
Locus_33607_Transcript_1/1_Confidence_1.000_Length_225	c	(A)10(T)12	22	39	60
Locus_33708_Transcript_1/1_Confidence_1.000_Length_302	c	(CT)8catgtccatgggctcggcgatcggagagatggggtaagatatgcgtgcgtgcgtgagatattgtgcaggtattttctctgtcagagtgag(GA)6aagaaaaacagaaggtaagtagagtttgatgaagagggag(GA)7	172	125	296
Locus_33937_Transcript_1/2_Confidence_1.000_Length_2460	c	(TG)6(TA)6	24	226	249
Locus_33937_Transcript_2/2_Confidence_1.000_Length_2354	c	(TG)6(TA)6	24	226	249
Locus_33993_Transcript_1/4_Confidence_0.455_Length_865	c	(TG)8cgcgtgcgcgtgtgtgtatatg(TA)6c(AT)8	67	1	67
Locus_33993_Transcript_2/4_Confidence_0.545_Length_875	c	(TG)8cgcgtgcgcgtgtgtgtatatg(TA)6c(AT)8	67	1	67
Locus_33993_Transcript_3/4_Confidence_0.273_Length_489	c	(TG)8cgcgtgcgcgtgtgtgtatatg(TA)6c(AT)8	67	1	67
Locus_33993_Transcript_4/4_Confidence_0.727_Length_1367	c	(TG)8cgcgtgcgcgtgtgtgtatatg(TA)6c(AT)8	67	1	67
Locus_34110_Transcript_1/1_Confidence_1.000_Length_252	c	(CT)21aaatataaaatcaagaaaaacaccaaacccccctcctcgtcctaatcacacggtcc(A)13	111	1	111
Locus_34428_Transcript_1/2_Confidence_1.000_Length_2819	c	(A)12taaaaaattattt(AG)10	45	36	80
Locus_34428_Transcript_2/2_Confidence_1.000_Length_2079	c	(A)12taaaaaattattt(AG)10	45	36	80
Locus_34483_Transcript_3/6_Confidence_0.500_Length_1032	c	(A)10cccaactaaatttgtggttctataaaactacagtgcatgtttatgaagaattaaagaaaacccagttcatagaaattgtccc(A)15	107	850	956
Locus_34555_Transcript_1/2_Confidence_1.000_Length_1071	c	(CT)6cca(AAT)5	30	38	67
Locus_34555_Transcript_2/2_Confidence_1.000_Length_1059	c	(CT)6cca(AAT)5	30	38	67
Locus_34581_Transcript_1/1_Confidence_1.000_Length_1497	c	(AAG)5aaaactttatcaaggctc(T)11	44	617	660
Locus_34584_Transcript_6/7_Confidence_0.476_Length_935	c	(A)72tcagttatggcacttaattaaaaggctagatccatataagtctctggataat(GCA)5	139	227	365
Locus_34591_Transcript_1/6_Confidence_0.625_Length_3200	c	(T)10ctcggtggaaggtagtaataggcacgagcgcgcgctcacacgcagagtaaagaaagatagaaaatgggaagg(A)13	95	2649	2743
Locus_34591_Transcript_5/6_Confidence_0.688_Length_3622	c	(T)10ctcggtggaaggtagtaataggcacgagcgcgcgctcacacgcagagtaaagaaagatagaaaatgggaagg(A)13	95	2649	2743
Locus_34597_Transcript_1/1_Confidence_1.000_Length_938	c	(TGC)5ttcttgtccagtgaatgatttatagtgttagtcataatgtgtaacgtctcgtctattcc(T)11	85	657	741
Locus_34655_Transcript_2/3_Confidence_0.571_Length_1392	c	(A)10cttttatatattagactattagtcattcaaatgcttgggattgctttatatcgcctcaattcctacacgttgcacgaaattagttttc(T)13	111	900	1010
Locus_34751_Transcript_1/2_Confidence_0.800_Length_897	c	(ATA)6(ATT)5	33	235	267
Locus_34751_Transcript_2/2_Confidence_0.600_Length_645	c	(ATA)6(ATT)5	33	235	267
Locus_34806_Transcript_1/1_Confidence_1.000_Length_1980	c	(ACA)6ataacaacag(CAA)5	43	285	327
Locus_34815_Transcript_1/1_Confidence_1.000_Length_3186	c	(T)10ccgtctctctcttttggtgggatga(T)10gggaatcgagaaggggagagaagatggaggagatggaggcaaaaaatgaggagagag(GA)9	120	3007	3126
Locus_34816_Transcript_1/2_Confidence_1.000_Length_3197	c	(ACCA)5agaaacacaattcctctcaactttaaccccccgtcccccttcgcaattacgagcgcattaatgaagagaaaaa(AG)6	105	2953	3057
Locus_34816_Transcript_2/2_Confidence_1.000_Length_3159	c	(ACCA)5agaaacacaattcctctcaactttaaccccccgtcccccttcgcaattacgagcgcattaatgaagagaaaaa(AG)6	105	2915	3019
Locus_35060_Transcript_1/1_Confidence_1.000_Length_396	c	(TC)6gtaccccttttttgtttgtgtggtgggtgttctttcctctgttctccctc(CGCT)5cacttcctaccctttttttgcctcgtctccaacaaaa(C)10	129	231	359
Locus_35380_Transcript_2/3_Confidence_0.500_Length_814	c	(AC)20gcacg(CA)10	65	98	162
Locus_35566_Transcript_1/1_Confidence_1.000_Length_1184	c	(GA)7a(AG)7	29	80	108
Locus_35597_Transcript_1/1_Confidence_1.000_Length_1282	c	(GA)11ggagagagaggctttttattttagtatttaattaac(TTAA)5	78	1190	1267
Locus_35667_Transcript_1/1_Confidence_1.000_Length_1282	c	(GCG)6atggagggattttgg(A)10	43	1240	1282
Locus_35750_Transcript_1/1_Confidence_1.000_Length_403	c	(CT)12aaccagctcccaaaaatggaaaactctcccacttcat(CCG)5actcatccaccacaaatcctgccaataacagcgaaaaccctcctcgagcaaccgctg(CTC)5	148	46	193
Locus_35882_Transcript_1/2_Confidence_0.316_Length_1410	c	(CT)19cc(CT)6	52	109	160
Locus_35882_Transcript_2/2_Confidence_0.526_Length_1412	c	(CT)20cc(CT)6	54	109	162
Locus_35921_Transcript_1/1_Confidence_1.000_Length_1463	c	(CT)8gcgtcatgggttttctacagtgaagtaaactccaatagcaatgaatcacctctcctcttattattgctacg(TC)7	101	1	101
Locus_35926_Transcript_1/1_Confidence_1.000_Length_559	c	(TTG)7tctttt(TTG)7tcgtcgttg(T)12	69	490	558
Locus_35983_Transcript_1/2_Confidence_1.000_Length_1603	c	(GGC)5ggtggccattttgttgttgtt(GA)21	78	1512	1589
Locus_35983_Transcript_2/2_Confidence_1.000_Length_1603	c	(GGC)5ggtggccattttgttgttgtt(GA)21	78	1512	1589
Locus_36036_Transcript_1/1_Confidence_1.000_Length_404	c	(TCC)5tctccccctccctctccttcctcctccgct(TCC)5	60	146	205
Locus_36110_Transcript_1/1_Confidence_1.000_Length_889	c	(AG)8(GA)9	34	183	216
Locus_36350_Transcript_1/1_Confidence_1.000_Length_624	c	(AT)10(AG)13	46	1	46
Locus_36393_Transcript_1/1_Confidence_1.000_Length_809	c	(CT)11c(CT)6	35	56	90
Locus_36400_Transcript_1/1_Confidence_1.000_Length_2071	c	(T)10gacaaatggacccccgagggtaaaagagt(A)10	49	1493	1541
Locus_36497_Transcript_1/1_Confidence_1.000_Length_846	c	(T)10ctttttc(T)25	42	805	846
Locus_36574_Transcript_1/1_Confidence_1.000_Length_524	c	(A)11cacgacgatgataataaaaaaagcgcctagcgtaggaacgcactactatacaat(A)12	77	422	498
Locus_36621_Transcript_1/1_Confidence_1.000_Length_1190	c	(A)10gaaaaagaaatgacattttgctgcaagcttctcctccttgctaggatcctcttccataaatcctaaa(TC)7	91	43	133
Locus_36761_Transcript_1/2_Confidence_1.000_Length_1648	c	(CTT)6ggagagctgttgatgaggctagagaaagaggtgg(GT)9	70	1578	1647
Locus_36761_Transcript_2/2_Confidence_1.000_Length_1648	c	(CTT)6ggagagctgttgatgaggctagagaaagaggtgg(GT)9	70	1578	1647
Locus_36821_Transcript_1/4_Confidence_0.286_Length_211	c	(T)10c(T)11	22	1	22
Locus_36821_Transcript_2/4_Confidence_0.429_Length_1076	c	(TTC)6gtatgaggtaaactgaattagttattctctatatca(T)10	64	5	68
Locus_36821_Transcript_3/4_Confidence_0.571_Length_1150	c	(T)10c(T)11	22	940	961
Locus_36821_Transcript_4/4_Confidence_0.571_Length_1253	c	(TTC)6gtatgaggtaaactgaattagttattctctatatca(T)10	64	5	68
Locus_36821_Transcript_4/4_Confidence_0.571_Length_1253	c	(T)10c(T)11	22	1043	1064
Locus_36871_Transcript_1/1_Confidence_1.000_Length_698	c	(A)15gcgagcctcggatccctaaccttttccttccagaaacttccacaaccatc(AAG)5cagcagcagagct(CTC)5	108	185	292
Locus_36882_Transcript_1/1_Confidence_1.000_Length_967	c	(CA)7(CT)8	30	67	96
Locus_36898_Transcript_1/1_Confidence_1.000_Length_708	c	(A)10(T)11	21	565	585
Locus_37372_Transcript_1/1_Confidence_1.000_Length_1405	c	(A)15gcaaggactgctacgggaggtcgaaccaaggacctatggaagtcggggctcgtccccggtcaatattagatcaaacaataggggaccgtagcactgacc(T)10	124	856	979
Locus_37522_Transcript_1/2_Confidence_1.000_Length_1371	c	(A)35cc(A)19	56	716	771
Locus_37522_Transcript_2/2_Confidence_1.000_Length_1221	c	(A)35cc(A)19	56	716	771
Locus_37597_Transcript_1/1_Confidence_1.000_Length_743	c	(CAC)6taccacccccgctaagacctgggaggatgtg(ACC)6cctgctgccagcacctgggctgatgtcaaggag(ACC)6gccaagtgggaggacgtcaagag(CAC)5	156	157	312
Locus_37627_Transcript_1/3_Confidence_0.250_Length_1287	c	(TC)11aaacccctccttaaac(CT)22	82	300	381
Locus_37627_Transcript_2/3_Confidence_0.333_Length_1285	c	(TC)11aaacccctccttaaac(CT)21	80	300	379
Locus_37627_Transcript_3/3_Confidence_0.500_Length_394	c	(TC)11aaacccctccttaaac(CT)21	80	300	379
Locus_37644_Transcript_1/1_Confidence_1.000_Length_915	c	(TG)8agagagac(AG)6	36	106	141
Locus_37695_Transcript_1/2_Confidence_1.000_Length_1185	c	(A)48(GAAA)6	72	165	236
Locus_37703_Transcript_1/1_Confidence_1.000_Length_560	c	(CCT)5tcgagagctccatcttctcctcatacctcaaccaactctcctcaaaccctaa(CTC)7	88	141	228
Locus_37738_Transcript_1/1_Confidence_1.000_Length_506	c	(CAG)7cattccagcatggcggcg(AGC)5	54	162	215
Locus_37997_Transcript_1/2_Confidence_1.000_Length_1003	c	(CT)11tagt(AGA)5	41	35	75
Locus_37997_Transcript_2/2_Confidence_1.000_Length_931	c	(CT)11tagt(AGA)5	41	35	75
Locus_38092_Transcript_1/1_Confidence_1.000_Length_2154	c	(GCA)10acaacaacgacaaagagaaggaaagaaaggagacaacaagaagagaacaaattaaaaagaagaaagcgaagc(AG)13gggaagaagaaacagtgcagctgtgagagagagagctccgatcatctcgcgcttacttaatttagatatctcgggaga(AAAAG)5agggagatgtcgtcttcggatccggcaatcaagctgttcgggaagactattattgctctgcctttgcccacccaagacgaca(GTG)7	334	108	441
Locus_38092_Transcript_1/1_Confidence_1.000_Length_2154	c	(CAG)6(CCG)6	36	1390	1425
Locus_38441_Transcript_1/1_Confidence_1.000_Length_2157	c	(GA)6tgaga(AGG)5	32	2030	2061
Locus_38922_Transcript_1/1_Confidence_1.000_Length_319	c	(TC)9(TA)12	42	82	123
Locus_39119_Transcript_1/3_Confidence_0.600_Length_2016	c	(AG)6ggagagttggagctggatcttgcagttgcttagt(GA)8	62	1928	1989
Locus_39119_Transcript_2/3_Confidence_0.400_Length_1558	c	(AG)6ggagagttggagctggatcttgcagttgcttagt(GA)8	62	1470	1531
Locus_39119_Transcript_3/3_Confidence_0.600_Length_2016	c	(AG)6ggagagttggagctggatcttgcagttgcttagt(GA)8	62	1928	1989
Locus_39208_Transcript_2/3_Confidence_0.714_Length_1986	c	(T)19actaatttattg(A)10	41	220	260
Locus_39208_Transcript_3/3_Confidence_0.714_Length_1985	c	(T)19actaatttattg(A)10	41	220	260
Locus_39251_Transcript_1/1_Confidence_1.000_Length_266	c	(GGA)5gagagagaaggag(GGC)7	49	140	188
Locus_40055_Transcript_1/3_Confidence_0.273_Length_306	c	(GA)20ggaaaaactgctatgaaaaaaatgtgtaatttcttggtgtatatataggcatgagatggtgtatttgtttctttcttgagagagagacagg(GA)16	163	1	163
Locus_40099_Transcript_1/1_Confidence_1.000_Length_469	c	(TC)16agagtcatgaatcagg(ACC)5	63	1	63
Locus_40550_Transcript_1/1_Confidence_1.000_Length_687	c	(GA)8gcaaaagattctctcagctaaaacctcagctcgtgatcaatgaga(AG)14	89	413	501
Locus_41266_Transcript_1/1_Confidence_1.000_Length_240	c	(TGC)7ttttgttggatgacttgttgagcgatggccatgaggtttccgctgtctgcgcacatgtacgccatttttc(CT)13	117	87	203
Locus_41524_Transcript_1/4_Confidence_0.375_Length_1791	c	(T)15ctagcattcaaag(GCC)5	43	181	223
Locus_41524_Transcript_2/4_Confidence_0.625_Length_1987	c	(T)15ctagcattcaaag(GCC)5	43	181	223
Locus_41524_Transcript_3/4_Confidence_0.625_Length_1983	c	(T)15ctagcattcaaag(GCC)5	43	181	223
Locus_41524_Transcript_4/4_Confidence_0.625_Length_1937	c	(T)15ctagcattcaaag(GCC)5	43	181	223
Locus_41589_Transcript_1/4_Confidence_0.333_Length_824	c	(A)12g(A)11	24	63	86
Locus_41589_Transcript_4/4_Confidence_0.444_Length_1378	c	(A)12g(A)11	24	63	86
Locus_41606_Transcript_1/1_Confidence_1.000_Length_739	c	(TC)7acttcgattatttttgagggaaaatcttagactagggtttcgctgtgagggacgagggttttctttttctctcttg(T)10	100	619	718
Locus_41624_Transcript_2/2_Confidence_0.750_Length_866	c	(CGG)5attcaaaaggattgaaatcgagaatgcggca(ATC)10	76	539	614
Locus_41627_Transcript_2/3_Confidence_0.562_Length_1528	c	(CT)21nnnnnnnnnng(A)14	67	1265	1331
Locus_41698_Transcript_2/4_Confidence_0.625_Length_2964	c	(TTC)7(T)12	33	2858	2890
Locus_41698_Transcript_3/4_Confidence_0.250_Length_2654	c	(TTC)7(T)12	33	2548	2580
Locus_41698_Transcript_4/4_Confidence_0.625_Length_3038	c	(TTC)7(T)12	33	2932	2964
Locus_41728_Transcript_1/2_Confidence_1.000_Length_2367	c	(TC)10taaaatcccctctcaaaatccccaaatctcttc(CT)7	67	26	92
Locus_42250_Transcript_1/1_Confidence_1.000_Length_436	c	(TGC)8tgttgttggtgctgttggtattgatggaggaggaagagctgttgctgaaagagttgctgctgctgttgg(TGT)6	111	171	281
Locus_42266_Transcript_1/1_Confidence_1.000_Length_240	c	(A)12ggttagaaaataggagatgggggaataataaataaattatagctatagagagaacagtaaagaggaaggagagaggggag(GA)6ggagaagagtgagtgaggaggttagagagaggggtgggagggcaacaggggggg(TGA)5ggtgagagagagagggag(GA)7	205	36	240
Locus_42402_Transcript_2/3_Confidence_0.600_Length_774	c	(GAC)5gatcgaca(T)11	34	705	738
Locus_42402_Transcript_3/3_Confidence_0.600_Length_803	c	(GAC)5gatcgaca(T)11	34	734	767
Locus_42491_Transcript_1/1_Confidence_1.000_Length_222	c	(TGA)5tggcttcaatggaataaattgcttcatatgatcgcgaataaaatgtttgtttttttttc(GA)7	88	113	200
Locus_42497_Transcript_1/1_Confidence_1.000_Length_1412	c	(ATG)5attatgatgaaaaagatgaacacgacggtgagagcatcattgaagcagaagaagcg(GAA)7	92	670	761
Locus_42694_Transcript_1/1_Confidence_1.000_Length_268	c	(GAG)6gatggaagttagacggagaaaaacaagagagggaagagagagacggagacagaggcggagataggcaaaccaggcacgcaggaggcaag(A)10gaaaaagagacaagcaggcgcgggacccaagacagagatgc(A)11	169	1	169
Locus_42708_Transcript_1/1_Confidence_1.000_Length_419	c	(T)11c(T)26	38	135	172
Locus_42937_Transcript_1/2_Confidence_1.000_Length_1788	c	(GA)9ggagcgggga(T)10	38	1751	1788
Locus_43000_Transcript_1/1_Confidence_1.000_Length_1115	c	(CT)9catgccgttgcctctgcatcctgctcgctttactgtttgcaccaacagaatccaatgccaagtccaaaaccctaaccccaatctctctcctcctcctt(CTC)5	131	42	172
Locus_43010_Transcript_1/1_Confidence_1.000_Length_764	c	(TC)6gaatctctctcc(CT)10tcggaggagaagctaaaataaattattctctttgcttca(CT)13	109	655	763
Locus_43383_Transcript_1/1_Confidence_1.000_Length_532	c	(CCA)6ctaccaagccagctgacccaactacctggggctcgtggaccaccaccagcagcaag(ACC)5	89	384	472
Locus_43462_Transcript_1/1_Confidence_1.000_Length_860	c	(A)15cat(AG)6	30	10	39
Locus_43559_Transcript_1/2_Confidence_1.000_Length_939	c	(A)15gaaaagaacaagaacaagaaaagaaaatcagggc(T)10	59	331	389
Locus_43563_Transcript_1/1_Confidence_1.000_Length_572	c	(CCT)5ct(TCC)5	32	135	166
Locus_43625_Transcript_1/1_Confidence_1.000_Length_369	c	(T)11c(T)10	22	302	323
Locus_43700_Transcript_2/3_Confidence_0.625_Length_1248	c	(A)11ggtaaatggggg(A)10	33	997	1029
Locus_43700_Transcript_3/3_Confidence_0.750_Length_1252	c	(A)11ggtaaatggggg(A)10	33	1001	1033
Locus_43745_Transcript_1/2_Confidence_0.636_Length_2765	c	(CT)8(AT)15	46	1	46
Locus_43745_Transcript_2/2_Confidence_0.636_Length_2771	c	(CT)8(AT)15	46	1	46
Locus_43771_Transcript_1/2_Confidence_1.000_Length_1478	c	(TC)15ttctttaattctgctccgttcccaaaaacagaacagcgttaatttcttagtacgcgaactccttatttttagtcctttca(T)10	120	14	133
Locus_43771_Transcript_2/2_Confidence_1.000_Length_1413	c	(TC)15ttctttaattctgctccgttcccaaaaacagaacagcgttaatttcttagtacgcgaactccttatttttagtcctttca(T)10	120	14	133
Locus_43778_Transcript_1/1_Confidence_1.000_Length_453	c	(CAG)7ag(GCA)5	38	361	398
Locus_44549_Transcript_1/1_Confidence_1.000_Length_508	c	(A)18tttttttttcatgtctaatgatggacttgtatccctatgtgtaaaacatagcgaattcagacat(ACA)6	100	38	137
Locus_44729_Transcript_1/1_Confidence_1.000_Length_1821	c	(C)16(G)23	39	165	203
Locus_44750_Transcript_1/1_Confidence_1.000_Length_299	c	(T)17gg(T)27	46	254	299
Locus_44866_Transcript_1/1_Confidence_1.000_Length_473	c	(CTT)5ctccttca(CTT)5	38	350	387
Locus_45104_Transcript_1/1_Confidence_1.000_Length_996	c	(TA)8(GA)6	28	125	152
Locus_45151_Transcript_1/1_Confidence_1.000_Length_471	c	(T)10cctcttc(T)11cctccttaccttcagtc(T)12	57	112	168
Locus_45949_Transcript_1/1_Confidence_1.000_Length_534	c	(A)13gaag(A)47	64	471	534
Locus_46488_Transcript_1/3_Confidence_0.500_Length_784	c	(GA)8g(GA)9	35	1	35
Locus_46488_Transcript_3/3_Confidence_0.667_Length_850	c	(GA)8g(GA)9	35	1	35
Locus_47016_Transcript_2/4_Confidence_0.667_Length_1271	c	(CT)13c(CT)7	41	19	59
Locus_47016_Transcript_3/4_Confidence_0.667_Length_1319	c	(CT)13c(CT)7	41	19	59
Locus_47016_Transcript_4/4_Confidence_0.667_Length_1256	c	(CT)13c(CT)7	41	19	59
Locus_47179_Transcript_2/2_Confidence_1.000_Length_874	c	(AG)16g(GA)6	45	796	840
Locus_47252_Transcript_1/1_Confidence_1.000_Length_241	c	(CT)6cgagttttctctctctaaaactctcctttttctctctctagggatttggagagtggaag(GA)6	83	146	228
Locus_47382_Transcript_1/1_Confidence_1.000_Length_1953	c	(CT)6(AT)6	24	85	108
Locus_47466_Transcript_1/1_Confidence_1.000_Length_1928	c	(A)10g(A)11	22	1	22
Locus_47809_Transcript_1/1_Confidence_1.000_Length_552	c	(GAG)5cgcttggggagggggccggagtgggagcg(GGA)5	59	306	364
Locus_47845_Transcript_1/3_Confidence_0.750_Length_2169	c	(AG)6ggagagagggaggtagattggattcaatccatcttcaagctctctcctctg(T)18	81	107	187
Locus_47845_Transcript_2/3_Confidence_0.750_Length_2354	c	(AG)6ggagagagggaggtagattggattcaatccatcttcaagctctctcctctg(T)18	81	107	187
Locus_47845_Transcript_3/3_Confidence_0.750_Length_2354	c	(AG)6ggagagagggaggtagattggattcaatccatcttcaagctctctcctctg(T)18	81	107	187
Locus_47850_Transcript_1/1_Confidence_1.000_Length_1007	c	(AG)8atggctcttctaatgggaactgctctctctcttatactgtacagctctcgaggaatccgcagggctaactttttaactccgaagaatctcgaagaggg(GA)13	140	1	140
Locus_48014_Transcript_1/1_Confidence_1.000_Length_1817	c	(GA)11(AG)7	36	3	38
Locus_48685_Transcript_1/1_Confidence_1.000_Length_231	c	(CT)6ccccccatgcc(CT)7	37	123	159
Locus_48998_Transcript_1/1_Confidence_1.000_Length_363	c	(ATG)6attatgatgattatggagaatccatggatatcgacgaagaaaacgttgatactgatgatgat(GAG)6	98	30	127
Locus_49076_Transcript_1/1_Confidence_1.000_Length_494	c	(TGT)5(TGC)5	30	463	492
Locus_49347_Transcript_1/1_Confidence_1.000_Length_359	c	(GAG)9ggaga(GAG)5	47	294	340
Locus_49977_Transcript_1/2_Confidence_1.000_Length_691	c	(T)10gttgtgtgttaattt(TG)6(T)27	64	386	449
Locus_50493_Transcript_1/2_Confidence_0.750_Length_569	c	(TC)6tttctttctttctttcgt(TC)17	64	506	569
Locus_50493_Transcript_2/2_Confidence_0.750_Length_569	c	(TC)6tttctttctttctttcgt(TC)17	64	506	569
Locus_50525_Transcript_1/1_Confidence_1.000_Length_308	c	(CT)8atcagtctcaccgtctccaacagccccaacagccc(CT)7cagcagcccgctagc(CT)8	96	5	100
Locus_51231_Transcript_1/1_Confidence_1.000_Length_437	c	(AAAT)5atgtaataataatatacaaaatgtcatgccgtcatggttcgcgagatctctagtgaactcgctctgaggcgacggagat(GAC)6	117	61	177
Locus_51472_Transcript_1/1_Confidence_1.000_Length_357	c	(A)11gagaaaaaaaaggggagtttgagagatctccactcttattactactctctctctcgctctcgctccccaccgaaaacaggaagacagagaaggagaaa(AG)10	129	1	129
Locus_51662_Transcript_1/1_Confidence_1.000_Length_519	c	(GA)6gg(GA)7	28	460	487
Locus_51769_Transcript_1/3_Confidence_0.571_Length_1157	c	(GA)7c(AG)8	31	1090	1120
Locus_51769_Transcript_2/3_Confidence_0.286_Length_1170	c	(GA)7c(AG)8	31	1090	1120
Locus_51769_Transcript_3/3_Confidence_0.429_Length_1186	c	(GA)7c(AG)8	31	1090	1120
Locus_51801_Transcript_1/1_Confidence_1.000_Length_342	c	(GA)6ggaagagagc(GA)8	38	294	331
Locus_51805_Transcript_1/1_Confidence_1.000_Length_291	c	(A)23gg(A)21	46	246	291
Locus_51914_Transcript_1/1_Confidence_1.000_Length_401	c	(CT)13agtctctagtattaacaaaaacaaacaaatgaacactagcttgccccccttcttatatcaccattattattaagtaaaaaatatttaggggcaagac(CT)8	139	23	161
Locus_51971_Transcript_1/1_Confidence_1.000_Length_746	c	(CAT)6caatggaag(AGC)9	54	71	124
Locus_52035_Transcript_1/1_Confidence_1.000_Length_1189	c	(AG)6at(GA)6	26	41	66
Locus_52147_Transcript_1/1_Confidence_1.000_Length_278	c	(AG)8(TG)9	34	106	139
Locus_52333_Transcript_1/1_Confidence_1.000_Length_1133	c	(AGA)5aggc(A)13	32	223	254
Locus_52674_Transcript_1/1_Confidence_1.000_Length_413	c	(T)10gttcagactaattaagctaactaactaaaagcctcccaatttataattaaaggcccaac(T)12	81	138	218
Locus_52700_Transcript_1/1_Confidence_1.000_Length_894	c	(CT)10acccacataaacaaattcagcccactttctctctctacactatatatctccattctccacacaca(CT)6	97	12	108
Locus_52892_Transcript_1/1_Confidence_1.000_Length_607	c	(A)11gttat(A)11	27	543	569
Locus_52931_Transcript_1/2_Confidence_1.000_Length_607	c	(A)15ctcaaaaccccctcg(CT)7	44	1	44
Locus_52931_Transcript_2/2_Confidence_1.000_Length_511	c	(A)15ctcaaaaccccctcg(CT)7	44	1	44
Locus_53010_Transcript_1/5_Confidence_0.214_Length_1428	c	(TC)9(CT)20	58	1349	1406
Locus_53010_Transcript_2/5_Confidence_0.500_Length_1411	c	(TC)9(CT)21	60	1349	1408
Locus_53010_Transcript_3/5_Confidence_0.286_Length_2249	c	(TC)9(CT)21	60	1349	1408
Locus_53010_Transcript_5/5_Confidence_0.500_Length_1412	c	(TC)9(CT)21	60	1349	1408
Locus_53202_Transcript_1/1_Confidence_1.000_Length_927	c	(TTA)6t(TTA)6	37	12	48
Locus_53270_Transcript_1/1_Confidence_1.000_Length_288	c	(T)12gaggggggagggttgtgc(GT)7	44	242	285
Locus_53652_Transcript_1/1_Confidence_1.000_Length_260	c	(GA)8gcgcgcgc(GA)6	36	166	201
Locus_53746_Transcript_1/1_Confidence_1.000_Length_362	c	(A)19c(A)13	33	191	223
Locus_53969_Transcript_1/1_Confidence_1.000_Length_261	c	(ACC)5actaccaccaccaccgccgacttgaagacctgggag(ACC)6	69	177	245
Locus_54236_Transcript_1/1_Confidence_1.000_Length_240	c	(A)10gaagggg(A)11	28	110	137
Locus_55328_Transcript_1/1_Confidence_1.000_Length_730	c	(TC)10gcaaattaattt(A)11	43	1	43
Locus_55756_Transcript_1/1_Confidence_1.000_Length_446	c	(A)10gactaa(T)10	26	76	101
Locus_56221_Transcript_1/1_Confidence_1.000_Length_899	c	(T)19gattctatggtgagtgatatgggattaatactgatcttgatttcaggacatggggctagtaaagcccatggaggagctagtcc(CCT)5	117	1	117
Locus_56320_Transcript_1/1_Confidence_1.000_Length_687	c	(AGC)5agt(AGC)5	33	176	208
Locus_56436_Transcript_1/1_Confidence_1.000_Length_241	c	(C)25gcgc(G)21	50	192	241
Locus_56906_Transcript_1/1_Confidence_1.000_Length_777	c	(A)11c(AG)6	24	1	24
Locus_57432_Transcript_1/1_Confidence_1.000_Length_313	c	(CT)9caaacttctatgatcacatagca(TC)9	59	38	96
Locus_58158_Transcript_1/1_Confidence_1.000_Length_315	c	(GA)7(AG)11	36	272	307
Locus_58962_Transcript_1/2_Confidence_1.000_Length_226	c	(CT)9cagtgaaataaatatcaaactataaaattaatcatcatc(CT)10caaaataaatatcaaacagtaaaattaatc(CT)8	123	103	225
Locus_58962_Transcript_2/2_Confidence_1.000_Length_220	c	(CT)9cagtgaaataaatatcaaactataaaattaatcatcatc(CT)7caaaataaatatcaaacagtaaaattaatc(CT)8	117	103	219
Locus_59041_Transcript_1/1_Confidence_1.000_Length_506	c	(ATG)7gtagagagtcatgcaacaatggttacatcgacggccaaagtgaagatgacgacga(CGG)5	91	173	263
Locus_59081_Transcript_1/1_Confidence_1.000_Length_454	c	(CA)6taaaggtctacacgactaggttaaat(AC)6	50	1	50
Locus_59847_Transcript_1/1_Confidence_1.000_Length_468	c	(ATT)6tag(T)11	32	437	468
Locus_59903_Transcript_1/1_Confidence_1.000_Length_247	c	(A)12gatgggac(T)10	30	1	30
Locus_59908_Transcript_1/1_Confidence_1.000_Length_278	c	(GCG)5(GAG)7	36	201	236
Locus_59976_Transcript_1/1_Confidence_1.000_Length_436	c	(GGA)5ggcggcggtggcggaggaggcggcggaggcggaggcggaggc(GGA)5	72	50	121
Locus_59990_Transcript_1/1_Confidence_1.000_Length_260	c	(TCT)6tcc(TCT)6	39	206	244
Locus_59995_Transcript_1/1_Confidence_1.000_Length_1348	c	(CT)10gtcctccattgccactcttttccgcttccccatccctcaccattta(TC)6	78	172	249
Locus_60744_Transcript_1/1_Confidence_1.000_Length_357	c	(A)18tcactgatcaaaccctaattttctctctcttcataatttatc(CT)12	84	59	142
Locus_60991_Transcript_1/1_Confidence_1.000_Length_458	c	(AC)6a(TG)13tatatgtata(TG)18	85	25	109
Locus_61556_Transcript_1/1_Confidence_1.000_Length_625	c	(A)14cgaaaaagaaaaaaagaaaaagaaaaaaaagaaaccaag(A)11	64	210	273
Locus_63145_Transcript_1/1_Confidence_1.000_Length_297	c	(GCA)6gcccaaaacccaaccgccagtcttcttagaagaatggctcaaagccgccgccg(CCT)5	86	49	134
Locus_63321_Transcript_1/1_Confidence_1.000_Length_700	c	(AC)9t(CA)6tatatacacacacaaatgtagtttttaaggcgctaccttggattgaatctaaggtgccaccttatgaacacttttcccat(AC)6	123	26	148
Locus_63321_Transcript_1/1_Confidence_1.000_Length_700	c	(GT)7gc(GT)7	30	275	304
Locus_63390_Transcript_1/1_Confidence_1.000_Length_459	c	(GAG)5ccttcatcggagattgaacaagattgtgatcatggacaaagaatcaggaggtaatggatggagtaagttgg(GTT)6gatggc(T)10	120	269	388
Locus_63576_Transcript_1/1_Confidence_1.000_Length_250	c	(GAT)5tgattcgattcaataataatgatattaattcaggtagtgttttcttcctgtttgattaccaag(T)12	90	125	214
Locus_64161_Transcript_1/1_Confidence_1.000_Length_366	c	(AAT)6acgaagtaagggttaaaataattgaatcaacagcaagatacatgtttttttatgaatattacaagaatagcacaattaatatatat(AG)7	118	4	121
Locus_64396_Transcript_1/2_Confidence_1.000_Length_233	c	(T)12caattttaaatttttttgcggaaaaaagaaaaggattgcacg(GA)22	98	135	232
Locus_64396_Transcript_2/2_Confidence_1.000_Length_229	c	(T)12caattttaaatttttttgcggaaaaaagaaaaggattgcacg(GA)22	98	131	228
Locus_64398_Transcript_1/1_Confidence_1.000_Length_263	c	(CT)18cgctctcctcaatccgattcaattccctgatattttttcaccaggtaaaggaatcttcaa(TC)8	112	2	113
Locus_65421_Transcript_1/1_Confidence_1.000_Length_655	c	(A)12tcatccaaccaagcaacagatccctcctccttataatcatccatccaacagatccatcaaaatccaaaaaa(AAAC)7	111	25	135
Locus_65450_Transcript_1/1_Confidence_1.000_Length_605	c	(CT)13c(CT)8	43	343	385
Locus_65886_Transcript_1/1_Confidence_1.000_Length_206	c	(CT)16catggcggcaagaaacagagacagcgagttctggctcccctccgatttcctcaccgacgacttcttcgccgacggagagaagcccggcgaggg(CGA)5	140	14	153
Locus_66043_Transcript_1/1_Confidence_1.000_Length_238	c	(AGG)6(AAG)7	39	7	45
Locus_66069_Transcript_1/1_Confidence_1.000_Length_264	c	(A)12cacccggaaaattctctctaaaatttcaaactcaatggagttcaacagcaacgga(AGC)8	91	35	125
Locus_68180_Transcript_1/1_Confidence_1.000_Length_393	c	(TGC)5(TGT)5	30	43	72
Locus_68345_Transcript_1/1_Confidence_1.000_Length_235	c	(A)11ctataacaaacttgt(AG)6	38	8	45
Locus_69207_Transcript_1/1_Confidence_1.000_Length_284	c	(CA)6(CT)6	24	1	24
Locus_69521_Transcript_1/1_Confidence_1.000_Length_302	c	(A)15gaaaaaagaaaaaaaggaaaagattttgaaaaagcaaatccctgatcgtgcgtatgtgaaccgcctctgagcagttgagcgagaatctg(GA)10	124	32	155
Locus_69864_Transcript_1/1_Confidence_1.000_Length_286	c	(GA)8t(AG)13aatattaaaagatttttggaaaacgggatattgattgtgtgt(GA)8	101	154	254
Locus_70415_Transcript_1/2_Confidence_1.000_Length_274	c	(TC)8acacacaatcaatatcccgttttccaaaaatcttttaatat(TC)13	83	191	273
Locus_70415_Transcript_2/2_Confidence_1.000_Length_270	c	(TC)7acacaatcaatatcccgttttccaaaaatcttttaatat(TC)13	79	191	269
Locus_71179_Transcript_1/1_Confidence_1.000_Length_547	c	(A)10ggaaaaaaaaagaaaaatcactactaaagtgatctgagattaaaga(T)13	69	1	69
Locus_71359_Transcript_1/1_Confidence_1.000_Length_201	c	(AG)10gagaaaatagaacaaaatctgtgattttaatatctcggcttcgtgcgtttttctcttgttgttatcgctattcagtcgctgctcttgaatcg(GA)9	130	72	201
Locus_72088_Transcript_3/4_Confidence_0.903_Length_278	c	(A)13ccaaaaatttacatt(A)10	38	87	124
Locus_72088_Transcript_4/4_Confidence_0.903_Length_245	c	(A)13ccaaaaatttacatt(A)10	38	87	124
Locus_72416_Transcript_1/1_Confidence_1.000_Length_278	c	(TA)9(GA)14	46	233	278
Locus_73868_Transcript_1/1_Confidence_1.000_Length_301	c	(GCC)5gcgatgtaccgatgagaaaaggggaccgccgctgtcaat(TGC)6	72	1	72
Locus_73998_Transcript_1/1_Confidence_1.000_Length_237	c	(GGC)5gatcgggattcacctgagagagagattgttatcgca(GGC)5	66	157	222
Locus_5_Transcript_9/10_Confidence_0.645_Length_3551	p1	(A)12	12	3200	3211
Locus_9_Transcript_4/7_Confidence_0.562_Length_1048	p1	(T)11	11	224	234
Locus_12_Transcript_3/4_Confidence_0.700_Length_766	p1	(A)10	10	757	766
Locus_15_Transcript_5/10_Confidence_0.156_Length_1271	p1	(A)10	10	424	433
Locus_15_Transcript_8/10_Confidence_0.111_Length_1769	p1	(A)10	10	955	964
Locus_17_Transcript_1/16_Confidence_1.000_Length_593	p1	(T)12	12	59	70
Locus_17_Transcript_10/16_Confidence_0.028_Length_1364	p1	(A)11	11	102	112
Locus_17_Transcript_11/16_Confidence_0.097_Length_2995	p1	(A)11	11	102	112
Locus_38_Transcript_3/13_Confidence_1.000_Length_427	p1	(G)10	10	130	139
Locus_40_Transcript_1/4_Confidence_0.600_Length_1083	p1	(T)10	10	469	478
Locus_40_Transcript_1/4_Confidence_0.600_Length_1083	p1	(A)12	12	1072	1083
Locus_40_Transcript_2/4_Confidence_0.600_Length_981	p1	(A)12	12	970	981
Locus_40_Transcript_3/4_Confidence_0.700_Length_1844	p1	(A)12	12	1833	1844
Locus_40_Transcript_4/4_Confidence_0.600_Length_981	p1	(A)12	12	970	981
Locus_44_Transcript_2/7_Confidence_0.444_Length_4869	p1	(A)10	10	305	314
Locus_44_Transcript_4/7_Confidence_0.222_Length_988	p1	(A)10	10	305	314
Locus_44_Transcript_5/7_Confidence_0.222_Length_2126	p1	(T)10	10	475	484
Locus_44_Transcript_6/7_Confidence_0.333_Length_801	p1	(A)16	16	300	315
Locus_44_Transcript_7/7_Confidence_0.444_Length_4783	p1	(A)10	10	305	314
Locus_50_Transcript_1/3_Confidence_0.500_Length_1224	p1	(T)10	10	80	89
Locus_50_Transcript_3/3_Confidence_0.667_Length_1229	p1	(T)10	10	80	89
Locus_59_Transcript_5/10_Confidence_0.064_Length_1761	p1	(A)10	10	985	994
Locus_59_Transcript_9/10_Confidence_0.191_Length_619	p1	(A)10	10	10	19
Locus_60_Transcript_1/2_Confidence_1.000_Length_884	p1	(T)10	10	224	233
Locus_61_Transcript_7/10_Confidence_0.286_Length_819	p1	(A)10	10	555	564
Locus_64_Transcript_1/6_Confidence_0.571_Length_1795	p1	(T)11	11	1554	1564
Locus_64_Transcript_2/6_Confidence_0.571_Length_1942	p1	(T)11	11	1554	1564
Locus_64_Transcript_3/6_Confidence_0.571_Length_1931	p1	(T)11	11	1697	1707
Locus_64_Transcript_4/6_Confidence_0.571_Length_1788	p1	(T)11	11	1554	1564
Locus_64_Transcript_6/6_Confidence_0.571_Length_1788	p1	(T)11	11	1554	1564
Locus_69_Transcript_8/10_Confidence_0.556_Length_2152	p1	(T)10	10	1393	1402
Locus_74_Transcript_6/10_Confidence_0.417_Length_2538	p1	(T)28	28	1718	1745
Locus_83_Transcript_9/10_Confidence_0.323_Length_1347	p1	(T)10	10	1105	1114
Locus_84_Transcript_1/9_Confidence_0.125_Length_335	p1	(T)12	12	1	12
Locus_93_Transcript_2/5_Confidence_0.538_Length_1372	p1	(T)10	10	1354	1363
Locus_93_Transcript_3/5_Confidence_0.538_Length_1478	p1	(T)10	10	1460	1469
Locus_93_Transcript_5/5_Confidence_0.538_Length_1467	p1	(T)10	10	1449	1458
Locus_94_Transcript_3/5_Confidence_0.231_Length_320	p1	(T)18	18	247	264
Locus_94_Transcript_4/5_Confidence_0.538_Length_810	p1	(T)27	27	248	274
Locus_95_Transcript_3/8_Confidence_0.611_Length_1842	p1	(T)10	10	913	922
Locus_95_Transcript_4/8_Confidence_0.611_Length_2552	p1	(T)10	10	1541	1550
Locus_95_Transcript_5/8_Confidence_0.611_Length_3406	p1	(T)10	10	1541	1550
Locus_95_Transcript_7/8_Confidence_0.611_Length_3212	p1	(T)10	10	2283	2292
Locus_95_Transcript_8/8_Confidence_0.611_Length_2470	p1	(T)10	10	1541	1550
Locus_102_Transcript_1/2_Confidence_1.000_Length_1245	p1	(A)11	11	569	579
Locus_103_Transcript_1/5_Confidence_0.667_Length_2680	p1	(T)10	10	978	987
Locus_106_Transcript_2/4_Confidence_0.222_Length_1201	p1	(T)10	10	573	582
Locus_109_Transcript_7/8_Confidence_0.640_Length_2520	p1	(T)11	11	1535	1545
Locus_113_Transcript_5/9_Confidence_0.480_Length_2712	p1	(A)10	10	1110	1119
Locus_113_Transcript_8/9_Confidence_0.520_Length_2126	p1	(T)11	11	2112	2122
Locus_114_Transcript_1/1_Confidence_1.000_Length_1900	p1	(T)10	10	1671	1680
Locus_115_Transcript_4/10_Confidence_0.148_Length_787	p1	(T)11	11	603	613
Locus_116_Transcript_1/3_Confidence_0.714_Length_2115	p1	(A)16	16	1705	1720
Locus_116_Transcript_2/3_Confidence_0.714_Length_2441	p1	(T)10	10	648	657
Locus_116_Transcript_2/3_Confidence_0.714_Length_2441	p1	(A)16	16	2031	2046
Locus_116_Transcript_3/3_Confidence_0.714_Length_1845	p1	(A)16	16	1435	1450
Locus_119_Transcript_8/10_Confidence_0.643_Length_5360	p1	(T)37	37	4117	4153
Locus_127_Transcript_5/7_Confidence_0.087_Length_578	p1	(T)15	15	519	533
Locus_137_Transcript_2/9_Confidence_0.200_Length_1456	p1	(A)10	10	1	10
Locus_137_Transcript_8/9_Confidence_0.325_Length_1722	p1	(A)13	13	1	13
Locus_142_Transcript_1/1_Confidence_1.000_Length_2748	p1	(T)12	12	163	174
Locus_142_Transcript_1/1_Confidence_1.000_Length_2748	p1	(T)13	13	1050	1062
Locus_143_Transcript_1/3_Confidence_0.667_Length_2691	p1	(T)11	11	1219	1229
Locus_146_Transcript_2/8_Confidence_0.350_Length_1735	p1	(T)15	15	767	781
Locus_146_Transcript_3/8_Confidence_0.450_Length_1303	p1	(T)15	15	767	781
Locus_146_Transcript_4/8_Confidence_0.350_Length_1282	p1	(T)15	15	767	781
Locus_146_Transcript_5/8_Confidence_0.300_Length_1573	p1	(T)15	15	767	781
Locus_146_Transcript_8/8_Confidence_0.400_Length_1616	p1	(T)15	15	767	781
Locus_156_Transcript_4/9_Confidence_0.243_Length_1074	p1	(A)11	11	898	908
Locus_156_Transcript_6/9_Confidence_0.081_Length_887	p1	(A)11	11	711	721
Locus_156_Transcript_7/9_Confidence_0.351_Length_918	p1	(A)11	11	742	752
Locus_156_Transcript_8/9_Confidence_0.378_Length_983	p1	(A)11	11	807	817
Locus_164_Transcript_5/8_Confidence_0.524_Length_1455	p1	(T)10	10	1443	1452
Locus_166_Transcript_7/10_Confidence_0.281_Length_1975	p1	(T)12	12	1929	1940
Locus_167_Transcript_1/6_Confidence_0.625_Length_1956	p1	(T)13	13	913	925
Locus_167_Transcript_5/6_Confidence_0.438_Length_1997	p1	(T)13	13	913	925
Locus_175_Transcript_1/3_Confidence_0.500_Length_627	p1	(T)20	20	2	21
Locus_176_Transcript_4/10_Confidence_0.226_Length_739	p1	(T)10	10	730	739
Locus_176_Transcript_5/10_Confidence_0.097_Length_281	p1	(A)10	10	29	38
Locus_178_Transcript_1/2_Confidence_1.000_Length_1163	p1	(A)12	12	194	205
Locus_178_Transcript_2/2_Confidence_1.000_Length_1052	p1	(A)12	12	194	205
Locus_179_Transcript_1/8_Confidence_0.500_Length_1591	p1	(A)12	12	193	204
Locus_179_Transcript_2/8_Confidence_0.250_Length_1215	p1	(A)12	12	193	204
Locus_179_Transcript_7/8_Confidence_0.250_Length_1298	p1	(A)12	12	193	204
Locus_184_Transcript_1/10_Confidence_0.486_Length_2660	p1	(A)13	13	35	47
Locus_184_Transcript_1/10_Confidence_0.486_Length_2660	p1	(A)10	10	1824	1833
Locus_184_Transcript_2/10_Confidence_0.457_Length_2232	p1	(A)13	13	35	47
Locus_184_Transcript_2/10_Confidence_0.457_Length_2232	p1	(A)10	10	1716	1725
Locus_184_Transcript_3/10_Confidence_0.143_Length_777	p1	(A)13	13	35	47
Locus_184_Transcript_4/10_Confidence_0.314_Length_993	p1	(A)13	13	35	47
Locus_184_Transcript_5/10_Confidence_0.114_Length_634	p1	(A)13	13	35	47
Locus_184_Transcript_6/10_Confidence_0.229_Length_1135	p1	(A)13	13	35	47
Locus_184_Transcript_7/10_Confidence_0.143_Length_853	p1	(A)13	13	35	47
Locus_184_Transcript_8/10_Confidence_0.429_Length_1810	p1	(A)13	13	35	47
Locus_184_Transcript_9/10_Confidence_0.343_Length_3270	p1	(A)13	13	35	47
Locus_184_Transcript_10/10_Confidence_0.457_Length_2340	p1	(A)13	13	35	47
Locus_184_Transcript_10/10_Confidence_0.457_Length_2340	p1	(A)10	10	1824	1833
Locus_189_Transcript_1/1_Confidence_1.000_Length_2607	p1	(T)16	16	231	246
Locus_190_Transcript_11/11_Confidence_0.304_Length_2018	p1	(T)12	12	1973	1984
Locus_199_Transcript_3/5_Confidence_0.364_Length_1046	p1	(A)10	10	146	155
Locus_206_Transcript_1/8_Confidence_0.696_Length_4171	p1	(T)13	13	1711	1723
Locus_206_Transcript_1/8_Confidence_0.696_Length_4171	p1	(A)16	16	3785	3800
Locus_206_Transcript_2/8_Confidence_0.348_Length_1915	p1	(A)16	16	1529	1544
Locus_206_Transcript_3/8_Confidence_0.696_Length_4383	p1	(T)13	13	1711	1723
Locus_206_Transcript_3/8_Confidence_0.696_Length_4383	p1	(A)16	16	3997	4012
Locus_206_Transcript_4/8_Confidence_0.696_Length_4335	p1	(T)13	13	1711	1723
Locus_206_Transcript_4/8_Confidence_0.696_Length_4335	p1	(A)16	16	3949	3964
Locus_206_Transcript_5/8_Confidence_0.174_Length_1933	p1	(A)16	16	1547	1562
Locus_206_Transcript_6/8_Confidence_0.652_Length_4033	p1	(T)13	13	1711	1723
Locus_206_Transcript_6/8_Confidence_0.652_Length_4033	p1	(A)16	16	3647	3662
Locus_206_Transcript_7/8_Confidence_0.435_Length_3178	p1	(T)13	13	1711	1723
Locus_206_Transcript_8/8_Confidence_0.696_Length_4244	p1	(T)13	13	1711	1723
Locus_206_Transcript_8/8_Confidence_0.696_Length_4244	p1	(A)16	16	3858	3873
Locus_209_Transcript_1/1_Confidence_1.000_Length_556	p1	(T)14	14	1	14
Locus_210_Transcript_14/54_Confidence_1.000_Length_784	p1	(T)10	10	774	783
Locus_210_Transcript_21/54_Confidence_1.000_Length_814	p1	(A)15	15	800	814
Locus_210_Transcript_48/54_Confidence_0.012_Length_739	p1	(A)42	42	249	290
Locus_210_Transcript_52/54_Confidence_0.012_Length_2328	p1	(A)42	42	249	290
Locus_221_Transcript_1/6_Confidence_0.562_Length_1238	p1	(A)20	20	444	463
Locus_221_Transcript_2/6_Confidence_0.625_Length_1271	p1	(A)20	20	444	463
Locus_221_Transcript_3/6_Confidence_0.500_Length_820	p1	(A)18	18	1	18
Locus_221_Transcript_4/6_Confidence_0.438_Length_1726	p1	(A)20	20	444	463
Locus_221_Transcript_4/6_Confidence_0.438_Length_1726	p1	(A)10	10	1548	1557
Locus_221_Transcript_4/6_Confidence_0.438_Length_1726	p1	(A)12	12	1681	1692
Locus_221_Transcript_5/6_Confidence_0.438_Length_1684	p1	(A)20	20	444	463
Locus_221_Transcript_6/6_Confidence_0.562_Length_1265	p1	(A)20	20	444	463
Locus_230_Transcript_2/10_Confidence_0.222_Length_873	p1	(A)13	13	459	471
Locus_230_Transcript_3/10_Confidence_0.167_Length_1310	p1	(A)43	43	1	43
Locus_236_Transcript_25/30_Confidence_0.053_Length_2099	p1	(T)11	11	1989	1999
Locus_236_Transcript_30/30_Confidence_0.106_Length_3589	p1	(T)11	11	3479	3489
Locus_237_Transcript_1/2_Confidence_0.800_Length_1806	p1	(T)12	12	318	329
Locus_237_Transcript_1/2_Confidence_0.800_Length_1806	p1	(T)10	10	821	830
Locus_237_Transcript_2/2_Confidence_0.600_Length_1481	p1	(A)10	10	58	67
Locus_239_Transcript_1/3_Confidence_0.667_Length_2292	p1	(T)15	15	1766	1780
Locus_239_Transcript_2/3_Confidence_0.500_Length_1841	p1	(T)15	15	1315	1329
Locus_239_Transcript_3/3_Confidence_0.667_Length_2292	p1	(T)15	15	1766	1780
Locus_241_Transcript_3/6_Confidence_0.167_Length_605	p1	(A)10	10	292	301
Locus_241_Transcript_4/6_Confidence_0.500_Length_1190	p1	(A)12	12	1171	1182
Locus_247_Transcript_1/8_Confidence_0.267_Length_702	p1	(A)10	10	21	30
Locus_247_Transcript_3/8_Confidence_0.200_Length_516	p1	(A)10	10	21	30
Locus_247_Transcript_8/8_Confidence_0.200_Length_393	p1	(A)10	10	21	30
Locus_248_Transcript_3/5_Confidence_0.273_Length_616	p1	(T)11	11	1	11
Locus_253_Transcript_1/2_Confidence_1.000_Length_2029	p1	(T)10	10	2	11
Locus_254_Transcript_1/5_Confidence_0.692_Length_1803	p1	(G)14	14	288	301
Locus_254_Transcript_2/5_Confidence_0.615_Length_1577	p1	(G)14	14	288	301
Locus_254_Transcript_3/5_Confidence_0.462_Length_1536	p1	(G)14	14	288	301
Locus_254_Transcript_4/5_Confidence_0.385_Length_1643	p1	(G)14	14	288	301
Locus_254_Transcript_5/5_Confidence_0.615_Length_1566	p1	(G)14	14	288	301
Locus_255_Transcript_1/2_Confidence_1.000_Length_4950	p1	(A)10	10	1423	1432
Locus_269_Transcript_1/3_Confidence_0.571_Length_638	p1	(T)12	12	343	354
Locus_269_Transcript_2/3_Confidence_0.714_Length_747	p1	(T)12	12	343	354
Locus_269_Transcript_3/3_Confidence_0.714_Length_747	p1	(T)12	12	343	354
Locus_275_Transcript_5/7_Confidence_0.389_Length_2465	p1	(T)10	10	1625	1634
Locus_277_Transcript_1/4_Confidence_0.300_Length_1184	p1	(T)11	11	936	946
Locus_277_Transcript_2/4_Confidence_0.400_Length_1572	p1	(T)11	11	1324	1334
Locus_277_Transcript_4/4_Confidence_0.400_Length_1604	p1	(T)11	11	1356	1366
Locus_283_Transcript_1/2_Confidence_1.000_Length_2072	p1	(A)14	14	37	50
Locus_283_Transcript_2/2_Confidence_1.000_Length_2053	p1	(A)14	14	37	50
Locus_286_Transcript_1/8_Confidence_0.286_Length_566	p1	(A)10	10	27	36
Locus_288_Transcript_5/10_Confidence_0.148_Length_740	p1	(T)10	10	731	740
Locus_288_Transcript_8/10_Confidence_0.074_Length_742	p1	(T)10	10	733	742
Locus_288_Transcript_10/10_Confidence_0.222_Length_1970	p1	(A)10	10	661	670
Locus_290_Transcript_5/9_Confidence_0.143_Length_438	p1	(T)10	10	17	26
Locus_290_Transcript_7/9_Confidence_0.143_Length_336	p1	(T)10	10	17	26
Locus_303_Transcript_23/32_Confidence_0.190_Length_3846	p1	(A)10	10	2926	2935
Locus_303_Transcript_24/32_Confidence_0.075_Length_2548	p1	(T)10	10	2227	2236
Locus_303_Transcript_25/32_Confidence_0.226_Length_3819	p1	(A)10	10	2899	2908
Locus_303_Transcript_29/32_Confidence_0.159_Length_4487	p1	(A)10	10	2926	2935
Locus_303_Transcript_30/32_Confidence_0.066_Length_2556	p1	(T)10	10	2227	2236
Locus_304_Transcript_1/2_Confidence_1.000_Length_1402	p1	(A)10	10	37	46
Locus_304_Transcript_2/2_Confidence_1.000_Length_1365	p1	(A)11	11	1	11
Locus_306_Transcript_2/8_Confidence_0.500_Length_2022	p1	(A)11	11	1977	1987
Locus_306_Transcript_3/8_Confidence_0.500_Length_2757	p1	(A)19	19	2739	2757
Locus_306_Transcript_4/8_Confidence_0.450_Length_1043	p1	(A)10	10	849	858
Locus_306_Transcript_5/8_Confidence_0.550_Length_4302	p1	(A)10	10	821	830
Locus_306_Transcript_5/8_Confidence_0.550_Length_4302	p1	(A)19	19	4284	4302
Locus_306_Transcript_6/8_Confidence_0.150_Length_2416	p1	(A)19	19	2398	2416
Locus_306_Transcript_7/8_Confidence_0.150_Length_1775	p1	(A)10	10	821	830
Locus_306_Transcript_8/8_Confidence_0.500_Length_2683	p1	(A)19	19	2665	2683
Locus_312_Transcript_5/8_Confidence_0.167_Length_1417	p1	(T)11	11	412	422
Locus_312_Transcript_7/8_Confidence_0.167_Length_1417	p1	(T)11	11	412	422
Locus_313_Transcript_1/2_Confidence_1.000_Length_1040	p1	(T)10	10	344	353
Locus_313_Transcript_2/2_Confidence_1.000_Length_2652	p1	(T)10	10	344	353
Locus_314_Transcript_1/7_Confidence_0.400_Length_1441	p1	(A)10	10	485	494
Locus_314_Transcript_6/7_Confidence_0.400_Length_1458	p1	(A)10	10	485	494
Locus_320_Transcript_57/62_Confidence_0.035_Length_1910	p1	(T)11	11	1143	1153
Locus_324_Transcript_1/5_Confidence_0.583_Length_1460	p1	(T)10	10	845	854
Locus_324_Transcript_1/5_Confidence_0.583_Length_1460	p1	(A)14	14	1447	1460
Locus_324_Transcript_2/5_Confidence_0.417_Length_966	p1	(A)14	14	953	966
Locus_324_Transcript_3/5_Confidence_0.583_Length_1178	p1	(A)14	14	1165	1178
Locus_324_Transcript_5/5_Confidence_0.583_Length_1286	p1	(A)14	14	1273	1286
Locus_328_Transcript_2/11_Confidence_0.125_Length_2524	p1	(T)10	10	2473	2482
Locus_328_Transcript_4/11_Confidence_0.350_Length_932	p1	(T)12	12	149	160
Locus_328_Transcript_6/11_Confidence_0.400_Length_1036	p1	(T)12	12	149	160
Locus_328_Transcript_7/11_Confidence_0.400_Length_1377	p1	(T)12	12	149	160
Locus_328_Transcript_8/11_Confidence_0.350_Length_3564	p1	(T)12	12	149	160
Locus_328_Transcript_9/11_Confidence_0.125_Length_2261	p1	(T)10	10	2210	2219
Locus_328_Transcript_10/11_Confidence_0.400_Length_2348	p1	(T)12	12	149	160
Locus_328_Transcript_11/11_Confidence_0.400_Length_935	p1	(T)12	12	149	160
Locus_333_Transcript_4/10_Confidence_0.645_Length_3224	p1	(A)11	11	1971	1981
Locus_337_Transcript_1/1_Confidence_1.000_Length_2211	p1	(T)14	14	1918	1931
Locus_338_Transcript_1/1_Confidence_1.000_Length_1411	p1	(A)11	11	117	127
Locus_341_Transcript_4/10_Confidence_0.429_Length_2684	p1	(A)10	10	1769	1778
Locus_344_Transcript_2/2_Confidence_1.000_Length_828	p1	(T)10	10	609	618
Locus_347_Transcript_1/3_Confidence_0.500_Length_2646	p1	(A)10	10	1033	1042
Locus_347_Transcript_2/3_Confidence_0.375_Length_3498	p1	(A)10	10	1033	1042
Locus_347_Transcript_3/3_Confidence_0.500_Length_4002	p1	(A)10	10	1033	1042
Locus_349_Transcript_2/10_Confidence_0.442_Length_2715	p1	(A)10	10	2670	2679
Locus_349_Transcript_3/10_Confidence_0.442_Length_2614	p1	(A)10	10	2569	2578
Locus_349_Transcript_4/10_Confidence_0.070_Length_1051	p1	(A)10	10	769	778
Locus_349_Transcript_6/10_Confidence_0.465_Length_3378	p1	(A)10	10	3333	3342
Locus_349_Transcript_10/10_Confidence_0.442_Length_2617	p1	(A)10	10	2572	2581
Locus_351_Transcript_1/1_Confidence_1.000_Length_1582	p1	(A)10	10	1573	1582
Locus_354_Transcript_1/6_Confidence_0.500_Length_1600	p1	(A)10	10	1	10
Locus_354_Transcript_3/6_Confidence_0.667_Length_2035	p1	(A)10	10	1	10
Locus_354_Transcript_4/6_Confidence_0.500_Length_2005	p1	(A)10	10	1	10
Locus_354_Transcript_5/6_Confidence_0.167_Length_1031	p1	(A)10	10	261	270
Locus_354_Transcript_6/6_Confidence_0.583_Length_1818	p1	(A)10	10	1	10
Locus_355_Transcript_1/7_Confidence_0.500_Length_2845	p1	(A)10	10	1442	1451
Locus_355_Transcript_1/7_Confidence_0.500_Length_2845	p1	(A)13	13	2202	2214
Locus_355_Transcript_2/7_Confidence_0.500_Length_2814	p1	(A)10	10	1411	1420
Locus_355_Transcript_2/7_Confidence_0.500_Length_2814	p1	(A)13	13	2171	2183
Locus_355_Transcript_3/7_Confidence_0.556_Length_2715	p1	(A)10	10	1312	1321
Locus_355_Transcript_3/7_Confidence_0.556_Length_2715	p1	(A)13	13	2072	2084
Locus_355_Transcript_7/7_Confidence_0.556_Length_2814	p1	(A)10	10	1411	1420
Locus_355_Transcript_7/7_Confidence_0.556_Length_2814	p1	(A)13	13	2171	2183
Locus_363_Transcript_1/2_Confidence_1.000_Length_1433	p1	(T)16	16	516	531
Locus_363_Transcript_2/2_Confidence_1.000_Length_1345	p1	(T)16	16	516	531
Locus_364_Transcript_2/2_Confidence_0.800_Length_1874	p1	(T)10	10	1657	1666
Locus_377_Transcript_2/10_Confidence_0.269_Length_5788	p1	(G)13	13	1413	1425
Locus_377_Transcript_2/10_Confidence_0.269_Length_5788	p1	(T)12	12	2284	2295
Locus_377_Transcript_2/10_Confidence_0.269_Length_5788	p1	(T)12	12	2533	2544
Locus_377_Transcript_4/10_Confidence_0.308_Length_6092	p1	(G)13	13	1413	1425
Locus_377_Transcript_4/10_Confidence_0.308_Length_6092	p1	(T)12	12	2284	2295
Locus_377_Transcript_4/10_Confidence_0.308_Length_6092	p1	(T)12	12	2533	2544
Locus_377_Transcript_7/10_Confidence_0.462_Length_6974	p1	(G)13	13	1413	1425
Locus_377_Transcript_7/10_Confidence_0.462_Length_6974	p1	(T)12	12	2284	2295
Locus_377_Transcript_7/10_Confidence_0.462_Length_6974	p1	(T)12	12	2533	2544
Locus_377_Transcript_7/10_Confidence_0.462_Length_6974	p1	(A)12	12	4590	4601
Locus_377_Transcript_9/10_Confidence_0.115_Length_5033	p1	(G)13	13	1413	1425
Locus_377_Transcript_9/10_Confidence_0.115_Length_5033	p1	(T)12	12	2284	2295
Locus_377_Transcript_9/10_Confidence_0.115_Length_5033	p1	(T)12	12	2533	2544
Locus_377_Transcript_10/10_Confidence_0.462_Length_6734	p1	(G)13	13	1413	1425
Locus_377_Transcript_10/10_Confidence_0.462_Length_6734	p1	(T)12	12	2284	2295
Locus_377_Transcript_10/10_Confidence_0.462_Length_6734	p1	(T)12	12	2533	2544
Locus_379_Transcript_2/6_Confidence_0.125_Length_1736	p1	(A)21	21	123	143
Locus_379_Transcript_3/6_Confidence_0.375_Length_1805	p1	(A)21	21	123	143
Locus_379_Transcript_5/6_Confidence_0.375_Length_2140	p1	(A)21	21	123	143
Locus_379_Transcript_6/6_Confidence_0.500_Length_2046	p1	(A)21	21	123	143
Locus_380_Transcript_15/23_Confidence_0.193_Length_2377	p1	(A)10	10	1119	1128
Locus_380_Transcript_15/23_Confidence_0.193_Length_2377	p1	(T)12	12	1977	1988
Locus_380_Transcript_17/23_Confidence_0.227_Length_2756	p1	(A)12	12	1758	1769
Locus_380_Transcript_17/23_Confidence_0.227_Length_2756	p1	(T)10	10	2618	2627
Locus_381_Transcript_4/6_Confidence_0.357_Length_2236	p1	(A)10	10	1434	1443
Locus_389_Transcript_2/3_Confidence_0.500_Length_5646	p1	(A)15	15	850	864
Locus_389_Transcript_3/3_Confidence_0.625_Length_5662	p1	(A)15	15	866	880
Locus_403_Transcript_2/6_Confidence_0.385_Length_1181	p1	(T)12	12	869	880
Locus_403_Transcript_5/6_Confidence_0.308_Length_581	p1	(T)10	10	234	243
Locus_404_Transcript_6/13_Confidence_0.212_Length_1710	p1	(A)10	10	1451	1460
Locus_404_Transcript_9/13_Confidence_0.404_Length_3060	p1	(A)10	10	1451	1460
Locus_404_Transcript_9/13_Confidence_0.404_Length_3060	p1	(T)11	11	2092	2102
Locus_409_Transcript_1/3_Confidence_0.667_Length_2001	p1	(A)11	11	1976	1986
Locus_409_Transcript_2/3_Confidence_0.667_Length_1832	p1	(A)11	11	1807	1817
Locus_409_Transcript_3/3_Confidence_0.667_Length_1910	p1	(A)11	11	1885	1895
Locus_411_Transcript_7/9_Confidence_0.500_Length_2929	p1	(A)19	19	2159	2177
Locus_413_Transcript_1/7_Confidence_0.421_Length_1340	p1	(A)10	10	1020	1029
Locus_413_Transcript_2/7_Confidence_0.368_Length_1312	p1	(A)10	10	992	1001
Locus_413_Transcript_3/7_Confidence_0.579_Length_1730	p1	(A)10	10	1020	1029
Locus_413_Transcript_4/7_Confidence_0.579_Length_1753	p1	(A)12	12	1009	1020
Locus_414_Transcript_1/1_Confidence_1.000_Length_2517	p1	(T)12	12	2150	2161
Locus_416_Transcript_3/3_Confidence_0.800_Length_2289	p1	(T)14	14	2134	2147
Locus_420_Transcript_2/2_Confidence_1.000_Length_656	p1	(A)10	10	15	24
Locus_423_Transcript_1/1_Confidence_1.000_Length_284	p1	(T)10	10	1	10
Locus_426_Transcript_1/2_Confidence_0.800_Length_1592	p1	(A)12	12	1	12
Locus_426_Transcript_2/2_Confidence_0.800_Length_1597	p1	(A)12	12	1	12
Locus_436_Transcript_3/3_Confidence_0.333_Length_1695	p1	(A)10	10	1686	1695
Locus_437_Transcript_2/11_Confidence_0.117_Length_525	p1	(T)10	10	1	10
Locus_437_Transcript_3/11_Confidence_0.533_Length_1272	p1	(T)10	10	1	10
Locus_437_Transcript_10/11_Confidence_0.100_Length_402	p1	(T)10	10	1	10
Locus_443_Transcript_5/17_Confidence_1.000_Length_316	p1	(A)11	11	36	46
Locus_443_Transcript_7/17_Confidence_1.000_Length_384	p1	(A)10	10	281	290
Locus_443_Transcript_10/17_Confidence_0.053_Length_1297	p1	(T)10	10	1104	1113
Locus_443_Transcript_15/17_Confidence_0.053_Length_1220	p1	(T)10	10	1027	1036
Locus_446_Transcript_3/5_Confidence_0.417_Length_1961	p1	(A)10	10	1221	1230
Locus_447_Transcript_2/2_Confidence_1.000_Length_1093	p1	(T)12	12	411	422
Locus_455_Transcript_1/8_Confidence_0.583_Length_6049	p1	(A)10	10	37	46
Locus_455_Transcript_1/8_Confidence_0.583_Length_6049	p1	(A)10	10	3722	3731
Locus_455_Transcript_1/8_Confidence_0.583_Length_6049	p1	(A)10	10	4219	4228
Locus_455_Transcript_2/8_Confidence_0.542_Length_5502	p1	(A)10	10	37	46
Locus_455_Transcript_2/8_Confidence_0.542_Length_5502	p1	(A)10	10	3175	3184
Locus_455_Transcript_2/8_Confidence_0.542_Length_5502	p1	(A)10	10	3672	3681
Locus_455_Transcript_3/8_Confidence_0.583_Length_5878	p1	(A)10	10	37	46
Locus_455_Transcript_3/8_Confidence_0.583_Length_5878	p1	(A)10	10	3551	3560
Locus_455_Transcript_3/8_Confidence_0.583_Length_5878	p1	(A)10	10	4048	4057
Locus_455_Transcript_4/8_Confidence_0.583_Length_5500	p1	(A)10	10	37	46
Locus_455_Transcript_4/8_Confidence_0.583_Length_5500	p1	(A)10	10	3469	3478
Locus_455_Transcript_4/8_Confidence_0.583_Length_5500	p1	(A)10	10	3966	3975
Locus_455_Transcript_5/8_Confidence_0.458_Length_4316	p1	(A)10	10	1989	1998
Locus_455_Transcript_5/8_Confidence_0.458_Length_4316	p1	(A)10	10	2486	2495
Locus_455_Transcript_6/8_Confidence_0.083_Length_882	p1	(A)10	10	303	312
Locus_455_Transcript_7/8_Confidence_0.542_Length_3732	p1	(A)10	10	37	46
Locus_455_Transcript_8/8_Confidence_0.583_Length_5796	p1	(A)10	10	37	46
Locus_455_Transcript_8/8_Confidence_0.583_Length_5796	p1	(A)10	10	3469	3478
Locus_455_Transcript_8/8_Confidence_0.583_Length_5796	p1	(A)10	10	3966	3975
Locus_456_Transcript_2/10_Confidence_0.448_Length_1303	p1	(A)10	10	826	835
Locus_456_Transcript_5/10_Confidence_0.448_Length_1613	p1	(A)10	10	826	835
Locus_456_Transcript_6/10_Confidence_0.483_Length_2635	p1	(A)10	10	826	835
Locus_456_Transcript_7/10_Confidence_0.483_Length_1540	p1	(A)10	10	826	835
Locus_456_Transcript_9/10_Confidence_0.414_Length_1406	p1	(A)10	10	826	835
Locus_456_Transcript_10/10_Confidence_0.517_Length_1620	p1	(A)10	10	826	835
Locus_461_Transcript_5/8_Confidence_0.087_Length_603	p1	(A)12	12	326	337
Locus_464_Transcript_2/2_Confidence_0.643_Length_891	p1	(T)11	11	414	424
Locus_464_Transcript_2/2_Confidence_0.643_Length_891	p1	(A)13	13	597	609
Locus_465_Transcript_1/2_Confidence_1.000_Length_1716	p1	(T)11	11	1706	1716
Locus_465_Transcript_2/2_Confidence_1.000_Length_1710	p1	(T)11	11	1700	1710
Locus_467_Transcript_4/5_Confidence_0.500_Length_1901	p1	(T)10	10	101	110
Locus_469_Transcript_1/2_Confidence_1.000_Length_1001	p1	(T)10	10	1	10
Locus_474_Transcript_3/4_Confidence_0.222_Length_1239	p1	(T)11	11	1208	1218
Locus_477_Transcript_6/8_Confidence_0.167_Length_1923	p1	(T)11	11	701	711
Locus_477_Transcript_6/8_Confidence_0.167_Length_1923	p1	(A)12	12	1541	1552
Locus_478_Transcript_5/6_Confidence_0.600_Length_3300	p1	(T)13	13	3281	3293
Locus_481_Transcript_1/2_Confidence_1.000_Length_593	p1	(T)11	11	1	11
Locus_481_Transcript_2/2_Confidence_1.000_Length_694	p1	(T)11	11	1	11
Locus_482_Transcript_2/4_Confidence_0.600_Length_3292	p1	(A)11	11	2151	2161
Locus_482_Transcript_3/4_Confidence_0.300_Length_2698	p1	(A)11	11	2151	2161
Locus_484_Transcript_1/5_Confidence_0.538_Length_1831	p1	(T)10	10	1722	1731
Locus_484_Transcript_3/5_Confidence_0.462_Length_1508	p1	(T)10	10	1463	1472
Locus_484_Transcript_5/5_Confidence_0.462_Length_1767	p1	(T)10	10	1722	1731
Locus_485_Transcript_1/4_Confidence_0.556_Length_2395	p1	(A)10	10	1	10
Locus_485_Transcript_2/4_Confidence_0.333_Length_532	p1	(A)10	10	1	10
Locus_485_Transcript_4/4_Confidence_0.556_Length_2401	p1	(A)10	10	1	10
Locus_486_Transcript_1/10_Confidence_0.244_Length_1431	p1	(A)17	17	259	275
Locus_486_Transcript_2/10_Confidence_0.146_Length_1203	p1	(A)17	17	259	275
Locus_486_Transcript_3/10_Confidence_0.244_Length_3093	p1	(A)17	17	259	275
Locus_486_Transcript_4/10_Confidence_0.146_Length_1205	p1	(A)17	17	259	275
Locus_486_Transcript_5/10_Confidence_0.220_Length_859	p1	(A)17	17	259	275
Locus_486_Transcript_6/10_Confidence_0.439_Length_4320	p1	(A)17	17	259	275
Locus_486_Transcript_8/10_Confidence_0.244_Length_3093	p1	(A)17	17	259	275
Locus_486_Transcript_9/10_Confidence_0.488_Length_2146	p1	(A)17	17	259	275
Locus_486_Transcript_10/10_Confidence_0.439_Length_1431	p1	(A)17	17	259	275
Locus_493_Transcript_1/6_Confidence_0.583_Length_1133	p1	(T)11	11	964	974
Locus_493_Transcript_2/6_Confidence_0.417_Length_823	p1	(T)11	11	654	664
Locus_493_Transcript_3/6_Confidence_0.500_Length_887	p1	(T)11	11	718	728
Locus_493_Transcript_6/6_Confidence_0.500_Length_802	p1	(T)11	11	633	643
Locus_495_Transcript_3/5_Confidence_0.636_Length_2267	p1	(T)18	18	1245	1262
Locus_497_Transcript_2/10_Confidence_0.242_Length_1757	p1	(A)10	10	1712	1721
Locus_497_Transcript_8/10_Confidence_0.333_Length_2693	p1	(A)10	10	2648	2657
Locus_497_Transcript_10/10_Confidence_0.242_Length_1762	p1	(A)10	10	1717	1726
Locus_502_Transcript_2/20_Confidence_1.000_Length_313	p1	(A)10	10	304	313
Locus_502_Transcript_9/20_Confidence_1.000_Length_380	p1	(A)11	11	324	334
Locus_502_Transcript_10/20_Confidence_1.000_Length_202	p1	(A)17	17	49	65
Locus_502_Transcript_17/20_Confidence_0.051_Length_397	p1	(A)10	10	139	148
Locus_512_Transcript_3/11_Confidence_0.185_Length_1204	p1	(A)10	10	1195	1204
Locus_512_Transcript_11/11_Confidence_0.185_Length_1312	p1	(A)10	10	1303	1312
Locus_516_Transcript_3/4_Confidence_0.500_Length_1201	p1	(A)13	13	1189	1201
Locus_516_Transcript_4/4_Confidence_0.583_Length_1135	p1	(A)13	13	1123	1135
Locus_520_Transcript_3/4_Confidence_0.444_Length_725	p1	(A)12	12	160	171
Locus_521_Transcript_2/5_Confidence_0.615_Length_1117	p1	(A)10	10	1	10
Locus_532_Transcript_5/7_Confidence_0.125_Length_1229	p1	(T)10	10	205	214
Locus_543_Transcript_3/9_Confidence_0.107_Length_620	p1	(T)32	32	2	33
Locus_543_Transcript_6/9_Confidence_0.179_Length_1181	p1	(A)10	10	426	435
Locus_543_Transcript_6/9_Confidence_0.179_Length_1181	p1	(A)11	11	566	576
Locus_543_Transcript_7/9_Confidence_0.321_Length_2648	p1	(A)10	10	426	435
Locus_543_Transcript_7/9_Confidence_0.321_Length_2648	p1	(A)11	11	566	576
Locus_543_Transcript_9/9_Confidence_0.321_Length_2398	p1	(A)10	10	426	435
Locus_543_Transcript_9/9_Confidence_0.321_Length_2398	p1	(A)11	11	566	576
Locus_547_Transcript_7/10_Confidence_0.143_Length_1807	p1	(A)10	10	652	661
Locus_547_Transcript_7/10_Confidence_0.143_Length_1807	p1	(A)10	10	787	796
Locus_549_Transcript_1/8_Confidence_0.458_Length_2655	p1	(T)12	12	2248	2259
Locus_549_Transcript_2/8_Confidence_0.542_Length_2583	p1	(T)12	12	2176	2187
Locus_549_Transcript_3/8_Confidence_0.542_Length_2156	p1	(T)12	12	1749	1760
Locus_549_Transcript_4/8_Confidence_0.083_Length_249	p1	(T)12	12	82	93
Locus_549_Transcript_8/8_Confidence_0.542_Length_2659	p1	(T)12	12	2252	2263
Locus_555_Transcript_1/1_Confidence_1.000_Length_289	p1	(T)14	14	274	287
Locus_558_Transcript_9/10_Confidence_0.618_Length_3296	p1	(T)10	10	892	901
Locus_566_Transcript_1/3_Confidence_0.400_Length_476	p1	(T)11	11	419	429
Locus_568_Transcript_6/6_Confidence_0.333_Length_255	p1	(T)10	10	120	129
Locus_572_Transcript_17/25_Confidence_0.165_Length_2299	p1	(A)10	10	64	73
Locus_572_Transcript_20/25_Confidence_0.157_Length_2349	p1	(A)10	10	64	73
Locus_572_Transcript_25/25_Confidence_0.365_Length_5236	p1	(A)10	10	64	73
Locus_573_Transcript_3/12_Confidence_0.423_Length_3489	p1	(T)10	10	3282	3291
Locus_573_Transcript_3/12_Confidence_0.423_Length_3489	p1	(A)47	47	3443	3489
Locus_573_Transcript_4/12_Confidence_0.058_Length_1302	p1	(A)11	11	222	232
Locus_573_Transcript_5/12_Confidence_0.308_Length_3318	p1	(T)10	10	3111	3120
Locus_573_Transcript_5/12_Confidence_0.308_Length_3318	p1	(A)47	47	3272	3318
Locus_573_Transcript_9/12_Confidence_0.038_Length_514	p1	(A)11	11	222	232
Locus_573_Transcript_11/12_Confidence_0.308_Length_3315	p1	(A)47	47	3269	3315
Locus_573_Transcript_12/12_Confidence_0.308_Length_3318	p1	(T)10	10	3111	3120
Locus_573_Transcript_12/12_Confidence_0.308_Length_3318	p1	(A)47	47	3272	3318
Locus_576_Transcript_1/4_Confidence_0.733_Length_1652	p1	(T)11	11	1632	1642
Locus_576_Transcript_3/4_Confidence_0.800_Length_2039	p1	(T)11	11	2019	2029
Locus_576_Transcript_4/4_Confidence_0.800_Length_1563	p1	(T)11	11	1543	1553
Locus_579_Transcript_5/7_Confidence_0.588_Length_1928	p1	(T)11	11	1514	1524
Locus_587_Transcript_1/2_Confidence_1.000_Length_2871	p1	(T)10	10	2842	2851
Locus_587_Transcript_2/2_Confidence_1.000_Length_2782	p1	(T)10	10	2753	2762
Locus_590_Transcript_1/2_Confidence_1.000_Length_2034	p1	(A)15	15	133	147
Locus_590_Transcript_2/2_Confidence_1.000_Length_1064	p1	(A)15	15	133	147
Locus_596_Transcript_5/7_Confidence_0.632_Length_2735	p1	(A)16	16	249	264
Locus_596_Transcript_6/7_Confidence_0.526_Length_2047	p1	(T)10	10	1605	1614
Locus_597_Transcript_1/7_Confidence_0.312_Length_2102	p1	(T)11	11	1657	1667
Locus_597_Transcript_5/7_Confidence_0.375_Length_2015	p1	(T)11	11	1570	1580
Locus_600_Transcript_46/54_Confidence_0.093_Length_3534	p1	(T)10	10	2110	2119
Locus_600_Transcript_46/54_Confidence_0.093_Length_3534	p1	(T)10	10	2569	2578
Locus_600_Transcript_48/54_Confidence_0.038_Length_1509	p1	(T)17	17	1092	1108
Locus_600_Transcript_49/54_Confidence_0.093_Length_3114	p1	(T)10	10	2110	2119
Locus_601_Transcript_1/10_Confidence_0.484_Length_4011	p1	(T)10	10	693	702
Locus_601_Transcript_2/10_Confidence_0.581_Length_4419	p1	(T)10	10	693	702
Locus_601_Transcript_3/10_Confidence_0.323_Length_3585	p1	(T)10	10	693	702
Locus_601_Transcript_4/10_Confidence_0.581_Length_4421	p1	(T)10	10	694	703
Locus_601_Transcript_5/10_Confidence_0.419_Length_3720	p1	(T)10	10	693	702
Locus_601_Transcript_6/10_Confidence_0.581_Length_4528	p1	(T)10	10	693	702
Locus_601_Transcript_7/10_Confidence_0.581_Length_4809	p1	(T)10	10	693	702
Locus_601_Transcript_8/10_Confidence_0.581_Length_4286	p1	(T)10	10	693	702
Locus_601_Transcript_9/10_Confidence_0.129_Length_1489	p1	(T)10	10	598	607
Locus_601_Transcript_10/10_Confidence_0.581_Length_4420	p1	(T)10	10	693	702
Locus_605_Transcript_1/4_Confidence_0.769_Length_1423	p1	(T)10	10	1	10
Locus_605_Transcript_2/4_Confidence_0.308_Length_1125	p1	(T)10	10	1	10
Locus_605_Transcript_3/4_Confidence_0.615_Length_2004	p1	(T)10	10	1	10
Locus_605_Transcript_4/4_Confidence_0.769_Length_1255	p1	(T)10	10	1	10
Locus_606_Transcript_1/8_Confidence_0.630_Length_1396	p1	(A)12	12	213	224
Locus_606_Transcript_2/8_Confidence_0.556_Length_1214	p1	(A)12	12	213	224
Locus_606_Transcript_3/8_Confidence_0.296_Length_801	p1	(A)12	12	213	224
Locus_606_Transcript_4/8_Confidence_0.333_Length_821	p1	(A)12	12	213	224
Locus_606_Transcript_5/8_Confidence_0.519_Length_1212	p1	(A)12	12	213	224
Locus_606_Transcript_6/8_Confidence_0.667_Length_1492	p1	(A)12	12	213	224
Locus_606_Transcript_7/8_Confidence_0.667_Length_1480	p1	(A)12	12	213	224
Locus_606_Transcript_8/8_Confidence_0.667_Length_1398	p1	(A)12	12	213	224
Locus_609_Transcript_1/3_Confidence_0.571_Length_866	p1	(T)12	12	35	46
Locus_609_Transcript_3/3_Confidence_0.714_Length_800	p1	(T)12	12	35	46
Locus_611_Transcript_1/5_Confidence_0.444_Length_1746	p1	(A)10	10	1256	1265
Locus_611_Transcript_2/5_Confidence_0.444_Length_1746	p1	(A)10	10	1256	1265
Locus_611_Transcript_4/5_Confidence_0.444_Length_762	p1	(A)10	10	518	527
Locus_614_Transcript_1/3_Confidence_0.882_Length_632	p1	(A)10	10	623	632
Locus_614_Transcript_2/3_Confidence_0.647_Length_632	p1	(A)10	10	623	632
Locus_614_Transcript_3/3_Confidence_0.882_Length_632	p1	(A)10	10	623	632
Locus_616_Transcript_4/7_Confidence_0.059_Length_1088	p1	(T)29	29	1060	1088
Locus_617_Transcript_4/6_Confidence_0.667_Length_3061	p1	(T)15	15	2128	2142
Locus_619_Transcript_3/7_Confidence_0.409_Length_1578	p1	(T)10	10	1358	1367
Locus_619_Transcript_7/7_Confidence_0.364_Length_1262	p1	(T)10	10	1042	1051
Locus_620_Transcript_1/4_Confidence_0.300_Length_549	p1	(A)17	17	128	144
Locus_620_Transcript_2/4_Confidence_0.600_Length_1152	p1	(A)17	17	128	144
Locus_620_Transcript_3/4_Confidence_0.300_Length_1392	p1	(A)17	17	128	144
Locus_620_Transcript_4/4_Confidence_0.500_Length_1110	p1	(A)17	17	128	144
Locus_623_Transcript_5/7_Confidence_0.500_Length_1506	p1	(A)10	10	1181	1190
Locus_623_Transcript_6/7_Confidence_0.591_Length_2889	p1	(T)10	10	1102	1111
Locus_640_Transcript_1/9_Confidence_0.310_Length_2469	p1	(T)11	11	1738	1748
Locus_640_Transcript_2/9_Confidence_0.655_Length_3347	p1	(T)11	11	1738	1748
Locus_640_Transcript_2/9_Confidence_0.655_Length_3347	p1	(T)10	10	3301	3310
Locus_640_Transcript_3/9_Confidence_0.690_Length_3458	p1	(T)11	11	1738	1748
Locus_640_Transcript_3/9_Confidence_0.690_Length_3458	p1	(T)10	10	3412	3421
Locus_640_Transcript_4/9_Confidence_0.690_Length_3529	p1	(T)11	11	1819	1829
Locus_640_Transcript_4/9_Confidence_0.690_Length_3529	p1	(T)10	10	3483	3492
Locus_640_Transcript_5/9_Confidence_0.690_Length_3433	p1	(T)11	11	1738	1748
Locus_640_Transcript_5/9_Confidence_0.690_Length_3433	p1	(T)10	10	3387	3396
Locus_640_Transcript_6/9_Confidence_0.586_Length_2744	p1	(T)11	11	1738	1748
Locus_640_Transcript_7/9_Confidence_0.069_Length_1066	p1	(T)10	10	1020	1029
Locus_640_Transcript_8/9_Confidence_0.379_Length_1483	p1	(T)10	10	1437	1446
Locus_640_Transcript_9/9_Confidence_0.690_Length_3448	p1	(T)11	11	1738	1748
Locus_640_Transcript_9/9_Confidence_0.690_Length_3448	p1	(T)10	10	3402	3411
Locus_644_Transcript_1/10_Confidence_0.561_Length_2293	p1	(T)11	11	2275	2285
Locus_644_Transcript_4/10_Confidence_0.561_Length_2298	p1	(T)11	11	2280	2290
Locus_644_Transcript_5/10_Confidence_0.415_Length_1666	p1	(T)11	11	1648	1658
Locus_644_Transcript_7/10_Confidence_0.585_Length_2568	p1	(T)11	11	2550	2560
Locus_644_Transcript_9/10_Confidence_0.585_Length_2486	p1	(T)11	11	2468	2478
Locus_644_Transcript_10/10_Confidence_0.585_Length_2375	p1	(T)11	11	2357	2367
Locus_647_Transcript_1/4_Confidence_0.556_Length_3573	p1	(A)10	10	1224	1233
Locus_647_Transcript_3/4_Confidence_0.333_Length_2968	p1	(A)10	10	1224	1233
Locus_648_Transcript_2/6_Confidence_0.588_Length_1646	p1	(A)12	12	1093	1104
Locus_648_Transcript_5/6_Confidence_0.588_Length_1803	p1	(A)12	12	1093	1104
Locus_651_Transcript_4/7_Confidence_0.222_Length_1034	p1	(A)21	21	160	180
Locus_656_Transcript_2/5_Confidence_0.188_Length_2610	p1	(T)10	10	420	429
Locus_656_Transcript_3/5_Confidence_0.375_Length_861	p1	(T)10	10	420	429
Locus_656_Transcript_4/5_Confidence_0.375_Length_748	p1	(T)10	10	420	429
Locus_657_Transcript_1/6_Confidence_0.267_Length_1028	p1	(A)10	10	283	292
Locus_657_Transcript_2/6_Confidence_0.467_Length_3343	p1	(A)10	10	283	292
Locus_657_Transcript_2/6_Confidence_0.467_Length_3343	p1	(T)10	10	2572	2581
Locus_657_Transcript_3/6_Confidence_0.267_Length_1007	p1	(A)10	10	283	292
Locus_657_Transcript_5/6_Confidence_0.333_Length_1693	p1	(A)10	10	283	292
Locus_657_Transcript_6/6_Confidence_0.467_Length_2601	p1	(A)10	10	283	292
Locus_657_Transcript_6/6_Confidence_0.467_Length_2601	p1	(T)10	10	1830	1839
Locus_672_Transcript_10/19_Confidence_0.200_Length_2865	p1	(A)10	10	2503	2512
Locus_674_Transcript_2/4_Confidence_0.611_Length_1831	p1	(T)10	10	1815	1824
Locus_674_Transcript_4/4_Confidence_0.611_Length_1715	p1	(T)10	10	1699	1708
Locus_675_Transcript_3/5_Confidence_0.583_Length_2247	p1	(A)10	10	278	287
Locus_677_Transcript_4/10_Confidence_0.375_Length_1771	p1	(A)20	20	292	311
Locus_677_Transcript_5/10_Confidence_0.208_Length_1762	p1	(A)11	11	1546	1556
Locus_677_Transcript_5/10_Confidence_0.208_Length_1762	p1	(A)10	10	1687	1696
Locus_678_Transcript_1/2_Confidence_1.000_Length_3100	p1	(A)10	10	3066	3075
Locus_678_Transcript_2/2_Confidence_1.000_Length_2292	p1	(A)10	10	2258	2267
Locus_679_Transcript_3/10_Confidence_0.175_Length_796	p1	(T)15	15	755	769
Locus_679_Transcript_4/10_Confidence_0.325_Length_1390	p1	(T)16	16	672	687
Locus_679_Transcript_7/10_Confidence_0.200_Length_783	p1	(T)16	16	672	687
Locus_682_Transcript_3/3_Confidence_0.600_Length_1050	p1	(T)11	11	989	999
Locus_683_Transcript_2/4_Confidence_0.700_Length_974	p1	(T)10	10	146	155
Locus_686_Transcript_8/10_Confidence_0.447_Length_1896	p1	(A)10	10	1069	1078
Locus_691_Transcript_2/4_Confidence_0.545_Length_1665	p1	(T)10	10	1276	1285
Locus_693_Transcript_2/2_Confidence_1.000_Length_2036	p1	(A)10	10	1961	1970
Locus_695_Transcript_1/1_Confidence_1.000_Length_1302	p1	(A)11	11	31	41
Locus_710_Transcript_26/52_Confidence_1.000_Length_425	p1	(A)10	10	37	46
Locus_710_Transcript_43/52_Confidence_0.052_Length_3130	p1	(A)10	10	279	288
Locus_710_Transcript_43/52_Confidence_0.052_Length_3130	p1	(T)15	15	678	692
Locus_720_Transcript_4/6_Confidence_0.160_Length_2038	p1	(T)21	21	1882	1902
Locus_722_Transcript_4/6_Confidence_0.222_Length_1949	p1	(T)10	10	793	802
Locus_722_Transcript_5/6_Confidence_0.167_Length_1850	p1	(T)10	10	793	802
Locus_726_Transcript_1/2_Confidence_1.000_Length_2251	p1	(A)16	16	1881	1896
Locus_726_Transcript_2/2_Confidence_1.000_Length_1171	p1	(A)16	16	801	816
Locus_731_Transcript_1/4_Confidence_0.667_Length_3298	p1	(A)10	10	9	18
Locus_731_Transcript_2/4_Confidence_0.667_Length_1289	p1	(A)10	10	9	18
Locus_731_Transcript_3/4_Confidence_0.333_Length_1225	p1	(A)10	10	9	18
Locus_731_Transcript_4/4_Confidence_0.667_Length_3137	p1	(A)10	10	9	18
Locus_739_Transcript_2/4_Confidence_0.222_Length_531	p1	(T)11	11	385	395
Locus_744_Transcript_2/6_Confidence_0.357_Length_1373	p1	(A)11	11	66	76
Locus_744_Transcript_2/6_Confidence_0.357_Length_1373	p1	(A)10	10	1159	1168
Locus_744_Transcript_3/6_Confidence_0.357_Length_1368	p1	(A)11	11	66	76
Locus_744_Transcript_4/6_Confidence_0.143_Length_1348	p1	(A)11	11	66	76
Locus_744_Transcript_5/6_Confidence_0.500_Length_1601	p1	(A)11	11	66	76
Locus_744_Transcript_6/6_Confidence_0.500_Length_1601	p1	(A)11	11	66	76
Locus_750_Transcript_1/1_Confidence_1.000_Length_813	p1	(A)10	10	143	152
Locus_751_Transcript_3/3_Confidence_0.667_Length_3187	p1	(T)10	10	106	115
Locus_752_Transcript_1/3_Confidence_0.667_Length_1553	p1	(T)10	10	1441	1450
Locus_752_Transcript_3/3_Confidence_0.667_Length_1346	p1	(T)10	10	1234	1243
Locus_753_Transcript_5/6_Confidence_0.133_Length_1068	p1	(A)10	10	790	799
Locus_757_Transcript_1/1_Confidence_1.000_Length_2836	p1	(A)14	14	2494	2507
Locus_765_Transcript_3/7_Confidence_0.579_Length_2285	p1	(A)13	13	824	836
Locus_765_Transcript_5/7_Confidence_0.579_Length_2516	p1	(T)15	15	775	789
Locus_767_Transcript_1/4_Confidence_0.333_Length_908	p1	(A)11	11	1	11
Locus_767_Transcript_3/4_Confidence_0.667_Length_2590	p1	(A)11	11	1	11
Locus_767_Transcript_3/4_Confidence_0.667_Length_2590	p1	(C)20	20	1638	1657
Locus_767_Transcript_4/4_Confidence_0.444_Length_1768	p1	(A)11	11	1	11
Locus_770_Transcript_1/1_Confidence_1.000_Length_1207	p1	(T)17	17	1180	1196
Locus_771_Transcript_1/8_Confidence_0.500_Length_1866	p1	(A)10	10	1857	1866
Locus_771_Transcript_3/8_Confidence_0.500_Length_1867	p1	(A)10	10	1858	1867
Locus_771_Transcript_5/8_Confidence_0.500_Length_2083	p1	(A)10	10	2074	2083
Locus_771_Transcript_8/8_Confidence_0.500_Length_1860	p1	(A)10	10	1851	1860
Locus_772_Transcript_1/5_Confidence_0.727_Length_2841	p1	(T)13	13	2741	2753
Locus_772_Transcript_2/5_Confidence_0.636_Length_2795	p1	(T)13	13	2695	2707
Locus_772_Transcript_3/5_Confidence_0.636_Length_2698	p1	(T)13	13	2598	2610
Locus_772_Transcript_4/5_Confidence_0.545_Length_2683	p1	(T)13	13	2583	2595
Locus_772_Transcript_5/5_Confidence_0.636_Length_2698	p1	(T)13	13	2598	2610
Locus_785_Transcript_1/7_Confidence_0.111_Length_797	p1	(A)11	11	446	456
Locus_785_Transcript_2/7_Confidence_0.444_Length_2402	p1	(A)11	11	2051	2061
Locus_785_Transcript_3/7_Confidence_0.556_Length_1692	p1	(A)11	11	1341	1351
Locus_785_Transcript_5/7_Confidence_0.556_Length_2753	p1	(A)11	11	2402	2412
Locus_785_Transcript_7/7_Confidence_0.500_Length_2409	p1	(A)11	11	2058	2068
Locus_786_Transcript_1/8_Confidence_0.217_Length_1203	p1	(A)16	16	1	16
Locus_786_Transcript_8/8_Confidence_0.261_Length_1479	p1	(A)16	16	1	16
Locus_788_Transcript_2/7_Confidence_0.556_Length_2333	p1	(T)16	16	725	740
Locus_788_Transcript_6/7_Confidence_0.278_Length_2294	p1	(T)16	16	725	740
[truncated: 16,109 more rows]
