# Supplementary material for: De novo leaf and root transcriptome analysis identified novel genes involved in Steroidal sapogenin biosynthesis in Asparagus racemosus
Source: BMC Genomics. 2014 Aug 30;15(1):746. doi: 10.1186/1471-2164-15-746 (PMC4162912; doi:10.1186/1471-2164-15-746)
Supplement: Supplementary file 3 — Additional file 3: Table S4: List of SSRs identified in root tissues with their type, pattern, size, starting and end points in transcript. Table S5. List of SSRs identified in saponin biosynthetic pathway genes. Table S6. List of the transcript IDs that are upregulated in root as compared to leaf. Table S7. List of enzymes related to Sapogenin biosynthetic pathway with their EC numbers that are upregulated in root of A. racemosus. Table S8. List of tissue specific unigenes related to Terpenoid biosynthetic pathway that is expressed in the root vs leaf transcriptome. (XLS 4 MB) [file 12864_2014_6432_MOESM3_ESM.xls]

## Sheet: Supplemental Table S4
Supplemental Table S4		Root SSR information
Transcript ID	Type of SSR	Pattern of SSR	Size	Transcript start	Transcript end
Locus_10_Transcript_5/6_Confidence_0.220_Length_581	c	(GAG)6aagccggagaagtcgaagagggaggaggggcccacgggggggaggagga(AGG)7	88	404	491
Locus_18_Transcript_1/10_Confidence_0.400_Length_4176	c	(AG)11g(GA)7	37	72	108
Locus_18_Transcript_2/10_Confidence_0.371_Length_1659	c	(AG)11g(GA)7	37	72	108
Locus_18_Transcript_3/10_Confidence_0.429_Length_1784	c	(AG)11g(GA)7	37	72	108
Locus_18_Transcript_4/10_Confidence_0.171_Length_1077	c	(AG)11g(GA)7	37	72	108
Locus_18_Transcript_6/10_Confidence_0.514_Length_2250	c	(AG)11g(GA)7	37	72	108
Locus_18_Transcript_7/10_Confidence_0.457_Length_1015	c	(AG)11g(GA)7	37	72	108
Locus_18_Transcript_8/10_Confidence_0.514_Length_2028	c	(AG)11g(GA)7	37	72	108
Locus_18_Transcript_9/10_Confidence_0.571_Length_4387	c	(AG)11g(GA)7	37	72	108
Locus_18_Transcript_10/10_Confidence_0.514_Length_1862	c	(AG)11g(GA)7	37	72	108
Locus_28_Transcript_1/10_Confidence_0.444_Length_3692	c	(CT)6tatccatttcccaaagctcgatccttttctctccttccatccctcctactggaaattttgcagaggcaatgagct(AG)6	99	1655	1753
Locus_28_Transcript_2/10_Confidence_0.444_Length_3809	c	(CT)6tatccatttcccaaagctcgatccttttctctccttccatccctcctactggaaattttgcagaggcaatgagct(AG)6	99	1772	1870
Locus_28_Transcript_4/10_Confidence_0.611_Length_3852	c	(CT)6tatccatttcccaaagctcgatccttttctctccttccatccctcctactggaaattttgcagaggcaatgagct(AG)6	99	1815	1913
Locus_28_Transcript_6/10_Confidence_0.417_Length_4224	c	(CT)6tatccatttcccaaagctcgatccttttctctccttccatccctcctactggaaattttgcagaggcaatgagct(AG)6	99	2187	2285
Locus_28_Transcript_8/10_Confidence_0.444_Length_4689	c	(CT)6tatccatttcccaaagctcgatccttttctctccttccatccctcctactggaaattttgcagaggcaatgagct(AG)6	99	2652	2750
Locus_28_Transcript_10/10_Confidence_0.444_Length_3738	c	(CT)6tatccatttcccaaagctcgatccttttctctccttccatccctcctactggaaattttgcagaggcaatgagct(AG)6	99	1701	1799
Locus_32_Transcript_3/10_Confidence_0.500_Length_5241	c	(CTT)5(TCT)5	30	4709	4738
Locus_32_Transcript_6/10_Confidence_0.500_Length_5245	c	(CTT)5(TCT)5	30	4713	4742
Locus_32_Transcript_7/10_Confidence_0.500_Length_5242	c	(CTT)5(TCT)5	30	4710	4739
Locus_32_Transcript_9/10_Confidence_0.500_Length_5242	c	(CTT)5(TCT)5	30	4710	4739
Locus_32_Transcript_10/10_Confidence_0.500_Length_5242	c	(CTT)5(TCT)5	30	4710	4739
Locus_66_Transcript_7/26_Confidence_1.000_Length_3387	c	(A)15gtaaaaaaataa(AAAAT)7aataacaataataatagtaagggaaag(AAAGA)5	114	2974	3087
Locus_70_Transcript_2/3_Confidence_0.667_Length_1934	c	(CT)7agaaacttctagtga(TC)13	55	1865	1919
Locus_70_Transcript_3/3_Confidence_0.778_Length_2229	c	(CT)7agaaacttctagtga(TC)13	55	2160	2214
Locus_77_Transcript_1/2_Confidence_0.750_Length_1457	c	(C)15aaaaaaaatttt(A)22	49	1	49
Locus_77_Transcript_2/2_Confidence_0.750_Length_1457	c	(C)15aaaaaaaatttt(A)22	49	1	49
Locus_94_Transcript_5/10_Confidence_0.087_Length_331	c	(CG)6(CA)7	26	162	187
Locus_94_Transcript_10/10_Confidence_0.196_Length_339	c	(CG)6(CA)7	26	162	187
Locus_120_Transcript_1/3_Confidence_0.333_Length_738	c	(AG)9cgagcgagc(GA)7	41	652	692
Locus_120_Transcript_2/3_Confidence_0.333_Length_747	c	(AG)9cgagcgagc(GA)7	41	661	701
Locus_120_Transcript_3/3_Confidence_0.667_Length_1152	c	(AG)9cgagcgagc(GA)7	41	1066	1106
Locus_126_Transcript_2/3_Confidence_0.588_Length_399	c	(CT)6catctcagatctcaccctgtcccctctccccttctcagatctaagacaccctcaccccacctctctctcccactcca(TC)6	101	61	161
Locus_135_Transcript_1/9_Confidence_0.200_Length_226	c	(CT)7tctccgctcgcttgatctttggaacgagaagg(GA)18	82	145	226
Locus_135_Transcript_2/9_Confidence_0.200_Length_580	c	(CT)7tctccgctcgcttgatctttggaacgagaagg(GA)18	82	499	580
Locus_135_Transcript_5/9_Confidence_0.400_Length_936	c	(CT)7tctccgctcgcttgatctttggaacgagaagg(GA)18	82	855	936
Locus_135_Transcript_6/9_Confidence_0.300_Length_988	c	(CT)7tctccgctcgcttgatctttggaacgagaagg(GA)18	82	907	988
Locus_135_Transcript_9/9_Confidence_0.400_Length_733	c	(CT)7tctccgctcgcttgatctttggaacgagaagg(GA)18	82	652	733
Locus_137_Transcript_11/12_Confidence_0.128_Length_1371	c	(TC)7ttccccttttt(TC)6cctcgacttccctctctttctctctctaaagctag(CT)6	84	1288	1371
Locus_142_Transcript_2/10_Confidence_0.414_Length_2461	c	(AG)6aagagatctttagagagagaagagtcttt(AG)10	61	1791	1851
Locus_142_Transcript_4/10_Confidence_0.414_Length_2578	c	(AG)6aagagatctttagagagagaagagtcttt(AG)10	61	2004	2064
Locus_142_Transcript_5/10_Confidence_0.414_Length_2365	c	(AG)6aagagatctttagagagagaagagtcttt(AG)10	61	1791	1851
Locus_142_Transcript_7/10_Confidence_0.414_Length_2365	c	(AG)6aagagatctttagagagagaagagtcttt(AG)10	61	1791	1851
Locus_142_Transcript_10/10_Confidence_0.414_Length_2365	c	(AG)6aagagatctttagagagagaagagtcttt(AG)10	61	1791	1851
Locus_149_Transcript_1/9_Confidence_0.341_Length_1408	c	(GA)6gc(GA)12	38	77	114
Locus_149_Transcript_2/9_Confidence_0.477_Length_1372	c	(GA)6gc(GA)14	42	77	118
Locus_149_Transcript_3/9_Confidence_0.477_Length_1514	c	(GA)6gc(GA)14	42	77	118
Locus_149_Transcript_6/9_Confidence_0.409_Length_1404	c	(GA)6gc(GA)14	42	77	118
Locus_149_Transcript_8/9_Confidence_0.545_Length_1922	c	(GA)6gc(GA)14	42	77	118
Locus_149_Transcript_9/9_Confidence_0.500_Length_1412	c	(GA)6gc(GA)14	42	77	118
Locus_166_Transcript_1/1_Confidence_1.000_Length_2149	c	(T)10ccatgatttgttttctttggcaagagtaccagtttgttttgtga(T)10	64	290	353
Locus_175_Transcript_2/7_Confidence_0.429_Length_2910	c	(CA)7tagagttctgatacaatagcatgttcattaagaacgaactatatttttttgagaggtcaagatggaa(AAT)5	96	1694	1789
Locus_176_Transcript_7/14_Confidence_0.473_Length_3505	c	(AG)6aagacatgaacagaggagagagaggaagatagagaaaggagagagaagggagagagagggggg(GA)6	87	2742	2828
Locus_176_Transcript_8/14_Confidence_0.182_Length_1665	c	(AG)6aagacatgaacagaggagagagaggaagatagagaaaggagagagaagggagagagagggggg(GA)6	87	986	1072
Locus_176_Transcript_12/14_Confidence_0.473_Length_3421	c	(AG)6aagacatgaacagaggagagagaggaagatagagaaaggagagagaagggagagagagggggg(GA)6	87	2742	2828
Locus_185_Transcript_2/9_Confidence_0.267_Length_1232	c	(CT)7cc(CT)7ccccacgatctatcctcaaaaaaatcccg(A)11	70	55	124
Locus_185_Transcript_5/9_Confidence_0.400_Length_2715	c	(CT)7cc(CT)7ccccacgatctatcctcaaaaaaatcccg(A)11	70	55	124
Locus_185_Transcript_7/9_Confidence_0.167_Length_1572	c	(CT)7cc(CT)7ccccacgatctatcctcaaaaaaatcccg(A)11	70	55	124
Locus_185_Transcript_8/9_Confidence_0.400_Length_2719	c	(CT)7cc(CT)7ccccacgatctatcctcaaaaaaatcccg(A)11	70	55	124
Locus_185_Transcript_9/9_Confidence_0.467_Length_2529	c	(CT)7cc(CT)7ccccacgatctatcctcaaaaaaatcccg(A)11	70	55	124
Locus_202_Transcript_1/7_Confidence_0.650_Length_808	c	(GA)6gg(GA)8	30	721	750
Locus_202_Transcript_2/7_Confidence_0.600_Length_787	c	(GA)6gg(GA)8	30	700	729
Locus_202_Transcript_3/7_Confidence_0.100_Length_287	c	(GA)6gg(GA)8	30	200	229
Locus_202_Transcript_4/7_Confidence_0.650_Length_836	c	(GA)6gg(GA)8	30	749	778
Locus_202_Transcript_5/7_Confidence_0.650_Length_783	c	(GA)6gg(GA)8	30	696	725
Locus_202_Transcript_7/7_Confidence_0.650_Length_792	c	(GA)6gg(GA)8	30	705	734
Locus_204_Transcript_2/4_Confidence_0.444_Length_565	c	(TC)7cc(CT)7	30	508	537
Locus_219_Transcript_4/10_Confidence_0.552_Length_3676	c	(T)10c(A)16	27	2815	2841
Locus_222_Transcript_7/10_Confidence_0.413_Length_3618	c	(A)10g(A)10	21	1364	1384
Locus_223_Transcript_2/8_Confidence_0.476_Length_1524	c	(AG)10(GA)7	34	1466	1499
Locus_223_Transcript_4/8_Confidence_0.429_Length_1426	c	(AG)10(GA)7	34	1368	1401
Locus_223_Transcript_5/8_Confidence_0.667_Length_3575	c	(AG)10(GA)7	34	3517	3550
Locus_223_Transcript_6/8_Confidence_0.476_Length_1432	c	(AG)10(GA)7	34	1374	1407
Locus_223_Transcript_8/8_Confidence_0.476_Length_1432	c	(AG)10(GA)7	34	1374	1407
Locus_228_Transcript_1/2_Confidence_1.000_Length_2044	c	(TA)13gcttcatatagt(AGG)5	53	1512	1564
Locus_228_Transcript_2/2_Confidence_1.000_Length_2040	c	(TA)11gcttcatatagt(AGG)5	49	1512	1560
Locus_244_Transcript_1/10_Confidence_0.429_Length_3409	c	(CT)8gt(TC)10	38	953	990
Locus_244_Transcript_2/10_Confidence_0.571_Length_4037	c	(CT)8gt(TC)10	38	953	990
Locus_244_Transcript_3/10_Confidence_0.381_Length_3309	c	(CT)8gt(TC)10	38	953	990
Locus_244_Transcript_4/10_Confidence_0.143_Length_1841	c	(CT)8gt(TC)10	38	953	990
Locus_244_Transcript_6/10_Confidence_0.524_Length_4094	c	(CT)8gt(TC)10	38	953	990
Locus_244_Transcript_8/10_Confidence_0.429_Length_3331	c	(CT)8gt(TC)10	38	953	990
Locus_244_Transcript_9/10_Confidence_0.524_Length_4004	c	(CT)8gt(TC)10	38	953	990
Locus_244_Transcript_10/10_Confidence_0.571_Length_3964	c	(CT)8gt(TC)10	38	953	990
Locus_254_Transcript_2/3_Confidence_0.773_Length_1359	c	(A)12gaaaagaaaaataatcacaagaaacttgctgaaaagagagacgtcagagagagaaacaaaaagaacattggatgaagcagctgcaatagtaacaatag(TAA)7	131	873	1003
Locus_256_Transcript_2/9_Confidence_0.519_Length_4378	c	(CAG)6caatacatggcgatgatgaggcagcaa(CAG)7	66	3781	3846
Locus_256_Transcript_3/9_Confidence_0.519_Length_4377	c	(CAG)6caatacatggcgatgatgaggcagcaa(CAG)7	66	3780	3845
Locus_256_Transcript_4/9_Confidence_0.519_Length_4363	c	(CAG)6caatacatggcgatgatgaggcagcaa(CAG)7	66	3766	3831
Locus_256_Transcript_5/9_Confidence_0.519_Length_4382	c	(CAG)6caatacatggcgatgatgaggcagcaa(CAG)7	66	3785	3850
Locus_256_Transcript_6/9_Confidence_0.519_Length_4479	c	(CAG)6caatacatggcgatgatgaggcagcaa(CAG)7	66	3882	3947
Locus_256_Transcript_9/9_Confidence_0.519_Length_4382	c	(CAG)6caatacatggcgatgatgaggcagcaa(CAG)7	66	3785	3850
Locus_261_Transcript_10/17_Confidence_0.182_Length_3345	c	(CT)6ccgcagcgagctagggtttcaggggggt(AG)15aagatgaactgagaacgaagaagaactct(AG)7	113	3232	3344
Locus_285_Transcript_2/4_Confidence_0.667_Length_1393	c	(A)10gg(A)13	25	130	154
Locus_285_Transcript_3/4_Confidence_0.333_Length_1290	c	(A)10gg(A)13	25	130	154
Locus_285_Transcript_4/4_Confidence_0.833_Length_1975	c	(A)10gg(A)13	25	130	154
Locus_296_Transcript_7/9_Confidence_0.174_Length_1085	c	(T)12ctctgcccccctctttct(TC)6	42	984	1025
Locus_301_Transcript_1/4_Confidence_0.700_Length_1250	c	(C)32(T)13	45	1074	1118
Locus_301_Transcript_3/4_Confidence_0.300_Length_2821	c	(C)32(T)13	45	2645	2689
Locus_301_Transcript_4/4_Confidence_0.700_Length_1205	c	(C)32(T)13	45	1029	1073
Locus_302_Transcript_1/10_Confidence_0.667_Length_5986	c	(GA)6ttgaatcttgatgttgaaaaagttgatttcaaagacaaaaggtgatagaaagagtttaattaaaattttccattctgtcc(A)14	106	4561	4666
Locus_302_Transcript_2/10_Confidence_0.667_Length_5287	c	(GA)6ttgaatcttgatgttgaaaaagttgatttcaaagacaaaaggtgatagaaagagtttaattaaaattttccattctgtcc(A)14	106	3867	3972
Locus_302_Transcript_3/10_Confidence_0.600_Length_5946	c	(GA)6ttgaatcttgatgttgaaaaagttgatttcaaagacaaaaggtgatagaaagagtttaattaaaattttccattctgtcc(A)14	106	4526	4631
Locus_302_Transcript_4/10_Confidence_0.667_Length_6081	c	(GA)6ttgaatcttgatgttgaaaaagttgatttcaaagacaaaaggtgatagaaagagtttaattaaaattttccattctgtcc(A)14	106	4661	4766
Locus_302_Transcript_5/10_Confidence_0.567_Length_5046	c	(GA)6ttgaatcttgatgttgaaaaagttgatttcaaagacaaaaggtgatagaaagagtttaattaaaattttccattctgtcc(A)14	106	3626	3731
Locus_302_Transcript_6/10_Confidence_0.633_Length_5483	c	(GA)6ttgaatcttgatgttgaaaaagttgatttcaaagacaaaaggtgatagaaagagtttaattaaaattttccattctgtcc(A)14	106	4561	4666
Locus_302_Transcript_9/10_Confidence_0.667_Length_5971	c	(GA)6ttgaatcttgatgttgaaaaagttgatttcaaagacaaaaggtgatagaaagagtttaattaaaattttccattctgtcc(A)14	106	4551	4656
Locus_302_Transcript_10/10_Confidence_0.667_Length_5981	c	(GA)6ttgaatcttgatgttgaaaaagttgatttcaaagacaaaaggtgatagaaagagtttaattaaaattttccattctgtcc(A)14	106	4561	4666
Locus_314_Transcript_3/10_Confidence_0.184_Length_659	c	(GA)9tagaaagagagagaagaattcctttcttatatcatcaacccccacgtgctctcttgcagg(AGT)5	93	85	177
Locus_314_Transcript_4/10_Confidence_0.306_Length_2033	c	(AG)15atctcttctttgatgggtttttaggttgtcgttgtaacaagctctctaaactatagaaaagggagaagaaaaagggagggggg(GA)9	131	1	131
Locus_335_Transcript_38/188_Confidence_1.000_Length_1206	c	(TG)9(CG)6	30	95	124
Locus_335_Transcript_179/188_Confidence_0.008_Length_2475	c	(CT)16tcctctctctgttccctatcttttttataaaacccaccaaccc(CT)10	95	1	95
Locus_335_Transcript_182/188_Confidence_0.016_Length_1931	c	(AG)6tt(AG)7	28	144	171
Locus_335_Transcript_187/188_Confidence_0.013_Length_1472	c	(AG)6tt(AG)7	28	144	171
Locus_345_Transcript_1/3_Confidence_0.750_Length_1915	c	(GCG)5gaggcgttggctgcctcggcggtggagtttgttgctgttgctgttggtggtgatggtgaattt(GCG)6	96	1661	1756
Locus_345_Transcript_2/3_Confidence_0.625_Length_1830	c	(GCG)5gaggcgttggctgcctcggcggtggagtttgttgctgttgctgttggtggtgatggtgaattt(GCG)6	96	1576	1671
Locus_345_Transcript_3/3_Confidence_0.750_Length_1834	c	(GCG)5gaggcgttggctgcctcggcggtggagtttgttgctgttgctgttggtggtgatggtgaattt(GCG)6	96	1580	1675
Locus_363_Transcript_4/6_Confidence_0.615_Length_3138	c	(T)10ggccca(T)11	27	280	306
Locus_363_Transcript_5/6_Confidence_0.308_Length_1659	c	(T)10ggccca(T)11	27	280	306
Locus_370_Transcript_18/35_Confidence_1.000_Length_473	c	(T)11ggcaggcttacagcacttgcgtgttttgaaactttaattttagac(T)10	66	376	441
Locus_380_Transcript_2/5_Confidence_0.200_Length_849	c	(T)10ctagaaacaacagaattaa(AAG)5	44	533	576
Locus_388_Transcript_6/9_Confidence_0.241_Length_2358	c	(AT)9(AG)11	40	2226	2265
Locus_414_Transcript_2/5_Confidence_0.360_Length_1452	c	(A)11ttatt(A)10	26	1415	1440
Locus_416_Transcript_87/235_Confidence_1.000_Length_814	c	(TC)8t(TC)9	35	338	372
Locus_416_Transcript_185/235_Confidence_1.000_Length_814	c	(AG)9a(AG)8	35	442	476
Locus_419_Transcript_8/14_Confidence_0.144_Length_2397	c	(T)12aacctttcccc(CCTCT)5ccccaatttgtttcgctctctcc(CT)13	97	903	999
Locus_419_Transcript_13/14_Confidence_0.087_Length_3686	c	(T)12aacctttcccc(CCTCT)5ccccaatttgtttcgctctctcc(CT)13	97	2192	2288
Locus_431_Transcript_1/2_Confidence_1.000_Length_2354	c	(AGG)8agagagggaagcggcgccgttcgattcttcgactggggagattgttgttgatgaagat(GAG)5	97	2124	2220
Locus_431_Transcript_2/2_Confidence_1.000_Length_2132	c	(AGG)8agagagggaagcggcgccgttcgattcttcgactggggagattgttgttgatgaagat(GAG)5	97	1902	1998
Locus_432_Transcript_1/9_Confidence_0.488_Length_2154	c	(TC)10ctgtctgactcccgaacccgaaccctagccgccac(CT)10	75	451	525
Locus_432_Transcript_2/9_Confidence_0.512_Length_2152	c	(TC)10ctgtctgactcccgaacccgaaccctagccgccac(CT)10	75	467	541
Locus_432_Transcript_3/9_Confidence_0.512_Length_2141	c	(TC)10ctgtctgactcccgaacccgaaccctagccgccac(CT)10	75	467	541
Locus_432_Transcript_5/9_Confidence_0.293_Length_1101	c	(TC)10ctgtctgactcccgaacccgaaccctagccgccac(CT)10	75	467	541
Locus_432_Transcript_6/9_Confidence_0.512_Length_2170	c	(TC)10ctgtctgactcccgaacccgaaccctagccgccac(CT)10	75	467	541
Locus_432_Transcript_7/9_Confidence_0.512_Length_2170	c	(TC)10ctgtctgactcccgaacccgaaccctagccgccac(CT)10	75	467	541
Locus_432_Transcript_8/9_Confidence_0.415_Length_1570	c	(TC)10ctgtctgactcccgaacccgaaccctagccgccac(CT)10	75	467	541
Locus_432_Transcript_9/9_Confidence_0.512_Length_2170	c	(TC)10ctgtctgactcccgaacccgaaccctagccgccac(CT)10	75	467	541
Locus_443_Transcript_5/10_Confidence_0.089_Length_618	c	(T)10aaatggctaataatgccacattttctccttgatgatctc(T)10	59	147	205
Locus_463_Transcript_1/6_Confidence_0.579_Length_3080	c	(CT)12cagtaaagaaaaaca(AG)13	65	1584	1648
Locus_463_Transcript_2/6_Confidence_0.632_Length_3599	c	(CT)12cagtaaagaaaaaca(AG)13	65	1584	1648
Locus_463_Transcript_3/6_Confidence_0.684_Length_3608	c	(CT)12cagtaaagaaaaaca(AG)13	65	1584	1648
Locus_463_Transcript_5/6_Confidence_0.684_Length_4441	c	(CT)12cagtaaagaaaaaca(AG)13	65	1584	1648
Locus_463_Transcript_6/6_Confidence_0.684_Length_3608	c	(CT)12cagtaaagaaaaaca(AG)13	65	1584	1648
Locus_468_Transcript_2/10_Confidence_0.339_Length_3329	c	(A)15cccaacaataaaagtaggagaaaaaaaaagcaac(A)10	59	750	808
Locus_468_Transcript_3/10_Confidence_0.339_Length_3329	c	(A)15cccaacaataaaagtaggagaaaaaaaaagcaac(A)10	59	750	808
Locus_468_Transcript_4/10_Confidence_0.339_Length_3329	c	(A)15cccaacaataaaagtaggagaaaaaaaaagcaac(A)10	59	750	808
Locus_468_Transcript_5/10_Confidence_0.250_Length_2955	c	(A)15cccaacaataaaagtaggagaaaaaaaaagcaac(A)10	59	750	808
Locus_468_Transcript_8/10_Confidence_0.286_Length_3019	c	(A)15cccaacaataaaagtaggagaaaaaaaaagcaac(A)10	59	750	808
Locus_468_Transcript_9/10_Confidence_0.214_Length_2306	c	(A)15cccaacaataaaagtaggagaaaaaaaaagcaac(A)10	59	750	808
Locus_468_Transcript_10/10_Confidence_0.250_Length_2960	c	(A)15cccaacaataaaagtaggagaaaaaaaaagcaac(A)10	59	750	808
Locus_480_Transcript_3/6_Confidence_0.105_Length_300	c	(T)12agagttgtgtatgt(ATG)8	50	8	57
Locus_480_Transcript_5/6_Confidence_0.632_Length_3666	c	(T)12agagttgtgtatgt(ATG)8	50	3374	3423
Locus_491_Transcript_7/10_Confidence_0.121_Length_798	c	(TA)8gaaagtaaataaaaagcaacttcgcagtttattgcatgttctgcaaaag(A)10	75	369	443
Locus_492_Transcript_1/2_Confidence_0.900_Length_2582	c	(TC)6aaacttcactctctcattatctccttcagatcgatcgattttcttcaatttttcggta(T)10	80	64	143
Locus_492_Transcript_2/2_Confidence_0.900_Length_2570	c	(TC)6aaacttcactctctcattatctccttcagatcgatcgattttcttcaatttttcggta(T)10	80	64	143
Locus_525_Transcript_4/10_Confidence_0.318_Length_3015	c	(TTC)7(T)11	32	2902	2933
Locus_525_Transcript_8/10_Confidence_0.114_Length_558	c	(TTC)7(T)11	32	445	476
Locus_542_Transcript_7/15_Confidence_0.397_Length_5498	c	(CT)9cacattct(ATTC)6	50	765	814
Locus_542_Transcript_9/15_Confidence_0.397_Length_5498	c	(CT)9cacattct(ATTC)6	50	765	814
Locus_542_Transcript_10/15_Confidence_0.397_Length_5498	c	(CT)9cacattct(ATTC)6	50	765	814
Locus_542_Transcript_11/15_Confidence_0.397_Length_5385	c	(CT)9cacattct(ATTC)6	50	765	814
Locus_542_Transcript_12/15_Confidence_0.397_Length_5498	c	(CT)9cacattct(ATTC)6	50	765	814
Locus_542_Transcript_14/15_Confidence_0.397_Length_5498	c	(CT)9cacattct(ATTC)6	50	765	814
Locus_555_Transcript_213/332_Confidence_1.000_Length_1419	c	(T)13cccc(CT)9	35	1381	1415
Locus_555_Transcript_312/332_Confidence_1.000_Length_1419	c	(GA)9ggggg(A)13	36	4	39
Locus_555_Transcript_325/332_Confidence_0.004_Length_2371	c	(GA)7gg(AGA)8	40	2172	2211
Locus_555_Transcript_326/332_Confidence_0.007_Length_2414	c	(TCT)8c(CT)7	39	161	199
Locus_591_Transcript_6/10_Confidence_0.523_Length_2556	c	(TA)12t(GA)10	45	531	575
Locus_595_Transcript_2/10_Confidence_0.370_Length_1167	c	(CT)7catca(TCG)6	37	1	37
Locus_595_Transcript_3/10_Confidence_0.519_Length_2062	c	(CT)7catca(TCG)6	37	1	37
Locus_595_Transcript_4/10_Confidence_0.148_Length_825	c	(CT)7catca(TCG)6	37	1	37
Locus_595_Transcript_5/10_Confidence_0.444_Length_1501	c	(CT)7catca(TCG)6	37	1	37
Locus_595_Transcript_6/10_Confidence_0.481_Length_1430	c	(CT)7catca(TCG)6	37	1	37
Locus_595_Transcript_7/10_Confidence_0.444_Length_1606	c	(CT)7catca(TCG)6	37	1	37
Locus_595_Transcript_8/10_Confidence_0.593_Length_2215	c	(CT)7catca(TCG)6	37	1	37
Locus_595_Transcript_9/10_Confidence_0.185_Length_1506	c	(CT)7catca(TCG)6	37	1	37
Locus_595_Transcript_10/10_Confidence_0.481_Length_1342	c	(CT)7catca(TCG)6	37	1	37
Locus_597_Transcript_1/8_Confidence_0.526_Length_2633	c	(TC)9t(TC)8	35	24	58
Locus_597_Transcript_2/8_Confidence_0.632_Length_2751	c	(TC)9t(TC)8	35	24	58
Locus_597_Transcript_3/8_Confidence_0.579_Length_2194	c	(TC)9t(TC)8	35	24	58
Locus_597_Transcript_4/8_Confidence_0.632_Length_2750	c	(TC)9t(TC)8	35	24	58
Locus_597_Transcript_5/8_Confidence_0.632_Length_2924	c	(TC)9t(TC)8	35	24	58
Locus_597_Transcript_8/8_Confidence_0.632_Length_2677	c	(TC)9t(TC)8	35	24	58
Locus_619_Transcript_2/11_Confidence_0.426_Length_2453	c	(AG)7gttgactgctttt(AG)7gggttgagaggttgattgtttttagagagagaaagagagaggttgactgtttttagagagagaaagaggttgagaggttgattgttttt(AG)7gttgattgtttcttgtgagagagagagggtgagagtttatacagttttgaggagagagaaagagagggaagacggaaaaaggtgggcggg(GA)10	254	2181	2434
Locus_619_Transcript_3/11_Confidence_0.426_Length_2326	c	(AG)7gttgactgctttt(AG)7gggttgagaggttgattgtttttagagagagaaagagagaggttgactgtttttagagagagaaagaggttgagaggttgattgttttt(AG)7gttgattgtttcttgtgagagagagagggtgagagtttatacagttttgaggagagagaaagagagggaagacggaaaaaggtgggcggg(GA)10	254	2054	2307
Locus_619_Transcript_4/11_Confidence_0.426_Length_2903	c	(AG)7gttgactgctttt(AG)7gggttgagaggttgattgtttttagagagagaaagagagaggttgactgtttttagagagagaaagaggttgagaggttgattgttttt(AG)7gttgattgtttcttgtgagagagagagggtgagagtttatacagttttgaggagagagaaagagagggaagacggaaaaaggtgggcggg(GA)10	254	2631	2884
Locus_619_Transcript_6/11_Confidence_0.444_Length_2298	c	(AG)7gttgactgctttt(AG)7gggttgagaggttgattgtttttagagagagaaagagagaggttgactgtttttagagagagaaagaggttgagaggttgattgttttt(AG)7gttgattgtttcttgtgagagagagagggtgagagtttatacagttttgaggagagagaaagagagggaagacggaaaaaggtgggcggg(GA)10	254	2026	2279
Locus_619_Transcript_8/11_Confidence_0.444_Length_2344	c	(AG)7gttgactgctttt(AG)7gggttgagaggttgattgtttttagagagagaaagagagaggttgactgtttttagagagagaaagaggttgagaggttgattgttttt(AG)7gttgattgtttcttgtgagagagagagggtgagagtttatacagttttgaggagagagaaagagagggaagacggaaaaaggtgggcggg(GA)10	254	2072	2325
Locus_619_Transcript_11/11_Confidence_0.426_Length_2218	c	(AG)7gttgactgctttt(AG)7gggttgagaggttgattgtttttagagagagaaagagagaggttgactgtttttagagagagaaagaggttgagaggttgattgttttt(AG)7gttgattgtttcttgtgagagagagagggtgagagtttatacagttttgaggagagagaaagagagggaagacggaaaaaggtgggcggg(GA)10	254	1946	2199
Locus_633_Transcript_1/7_Confidence_0.227_Length_612	c	(TA)6(TG)7tacatatgtgtgtgtagata(TG)6	58	23	80
Locus_633_Transcript_2/7_Confidence_0.364_Length_667	c	(TA)6(TG)7tacatatgtgtgtgtagata(TG)6	58	23	80
Locus_633_Transcript_3/7_Confidence_0.545_Length_1148	c	(TA)6(TG)7tacatatgtgtgtgtagata(TG)6	58	23	80
Locus_633_Transcript_5/7_Confidence_0.545_Length_788	c	(TA)6(TG)7tacatatgtgtgtgtagata(TG)6	58	23	80
Locus_633_Transcript_7/7_Confidence_0.545_Length_647	c	(TA)6(TG)7tacatatgtgtgtgtagata(TG)6	58	23	80
Locus_637_Transcript_100/216_Confidence_1.000_Length_502	c	(TTC)6c(T)13	32	297	328
Locus_637_Transcript_207/216_Confidence_0.005_Length_2833	c	(T)11cctcatccgtttctggtctcataggaatcgatgggaagtaatagaaaag(A)10	70	1607	1676
Locus_655_Transcript_4/10_Confidence_0.278_Length_5518	c	(AG)17(GA)9	52	5003	5054
Locus_655_Transcript_10/10_Confidence_0.278_Length_5449	c	(AG)17(GA)9	52	5003	5054
Locus_659_Transcript_4/9_Confidence_0.383_Length_2918	c	(T)14gttg(T)19	37	2882	2918
Locus_661_Transcript_1/1_Confidence_1.000_Length_2486	c	(T)10atttttaagctagggcttgtgccctaggtttttgttgctggctgctgcttggggagaaagaaagcagagaattg(GA)8	100	2328	2427
Locus_668_Transcript_1/6_Confidence_0.529_Length_1401	c	(GA)7g(GA)7	29	1308	1336
Locus_668_Transcript_3/6_Confidence_0.529_Length_1419	c	(GA)7g(GA)7	29	1326	1354
Locus_668_Transcript_5/6_Confidence_0.529_Length_2696	c	(GA)7g(GA)7	29	2603	2631
Locus_668_Transcript_6/6_Confidence_0.529_Length_1520	c	(GA)7g(GA)7	29	1427	1455
Locus_669_Transcript_3/7_Confidence_0.438_Length_1663	c	(CT)9tctgttcaagcacctatcatctccctactaaa(T)10	60	102	161
Locus_669_Transcript_4/7_Confidence_0.500_Length_1712	c	(CT)9tctgttcaagcacctatcatctccctactaaa(T)10	60	102	161
Locus_669_Transcript_5/7_Confidence_0.250_Length_760	c	(CT)9tctgttcaagcacctatcatctccctactaaa(T)10	60	102	161
Locus_669_Transcript_6/7_Confidence_0.500_Length_1729	c	(CT)9tctgttcaagcacctatcatctccctactaaa(T)10	60	102	161
Locus_669_Transcript_7/7_Confidence_0.500_Length_1718	c	(CT)9tctgttcaagcacctatcatctccctactaaa(T)10	60	102	161
Locus_690_Transcript_1/1_Confidence_1.000_Length_1190	c	(A)10caaaaaaacaaaaaaataaaaaaat(A)10	45	288	332
Locus_698_Transcript_2/5_Confidence_0.750_Length_1716	c	(A)11cag(AC)7	28	23	50
Locus_698_Transcript_3/5_Confidence_0.438_Length_1536	c	(A)11cag(AC)7	28	23	50
Locus_698_Transcript_4/5_Confidence_0.750_Length_1713	c	(A)11cag(AC)7	28	23	50
Locus_698_Transcript_5/5_Confidence_0.750_Length_1713	c	(A)11cag(AC)7	28	23	50
Locus_710_Transcript_5/10_Confidence_0.296_Length_1931	c	(T)12cttttttc(T)16	36	1840	1875
Locus_710_Transcript_10/10_Confidence_0.296_Length_1521	c	(T)12cttttttc(T)16	36	1430	1465
Locus_718_Transcript_2/5_Confidence_0.583_Length_1712	c	(A)10tgtcaccacaaactcttttgccagg(A)11	46	632	677
Locus_718_Transcript_3/5_Confidence_0.583_Length_1765	c	(A)10tgtcaccacaaactcttttgccagg(A)11	46	632	677
Locus_718_Transcript_4/5_Confidence_0.333_Length_1612	c	(A)10tgtcaccacaaactcttttgccagg(A)11	46	632	677
Locus_718_Transcript_5/5_Confidence_0.583_Length_1618	c	(A)10tgtcaccacaaactcttttgccagg(A)11	46	632	677
Locus_755_Transcript_1/6_Confidence_0.250_Length_524	c	(GGC)5gaagaggggagggaa(GGC)5	45	148	192
Locus_755_Transcript_2/6_Confidence_0.250_Length_539	c	(GGC)5gaagaggggagggaa(GGC)5	45	148	192
Locus_755_Transcript_3/6_Confidence_0.438_Length_1515	c	(GGC)5gaagaggggagggaa(GGC)5	45	148	192
Locus_755_Transcript_6/6_Confidence_0.500_Length_1587	c	(GGC)5gaagaggggagggaa(GGC)5	45	148	192
Locus_763_Transcript_2/8_Confidence_0.316_Length_3981	c	(AC)11aaaaagtgctaccaaaaggtggaagtctttaaacagtggcccctaaagattg(A)11	85	3868	3952
Locus_793_Transcript_1/1_Confidence_1.000_Length_4398	c	(AGG)9(AAG)5	42	4188	4229
Locus_794_Transcript_2/7_Confidence_0.188_Length_710	c	(CT)13atggccc(CT)7	47	26	72
Locus_794_Transcript_3/7_Confidence_0.250_Length_659	c	(CT)13atggccc(CT)7	47	26	72
Locus_794_Transcript_6/7_Confidence_0.250_Length_570	c	(CT)13atggccc(CT)7	47	26	72
Locus_806_Transcript_8/14_Confidence_0.067_Length_3002	c	(A)12gaaaac(A)10	28	12	39
Locus_809_Transcript_2/10_Confidence_0.375_Length_1349	c	(CT)7cctctttgacgcattttgttaaaatgtgtcaaagag(GA)7	64	19	82
Locus_839_Transcript_2/7_Confidence_0.467_Length_674	c	(AG)6aagaaaaagagatatttttgt(GA)9acagggattttgagagaaggaaaagggcccgatt(TC)17	119	555	673
Locus_839_Transcript_6/7_Confidence_0.400_Length_1296	c	(AG)6aagaaaaagagatatttttgt(GA)9acagggattttgagagaaggaaaagggcccgatt(TC)17	119	1177	1295
Locus_839_Transcript_7/7_Confidence_0.467_Length_956	c	(AG)6aagaaaaagagatatttttgt(GA)9acagggattttgagagaaggaaaagggcccgatt(TC)17	119	837	955
Locus_848_Transcript_4/13_Confidence_0.250_Length_2132	c	(T)20(G)10(T)11(G)18	59	773	831
Locus_877_Transcript_1/10_Confidence_0.261_Length_1579	c	(AG)7acagagaagag(GA)9	43	1513	1555
Locus_877_Transcript_2/10_Confidence_0.391_Length_2261	c	(AG)7acagagaagag(GA)9	43	2195	2237
Locus_877_Transcript_9/10_Confidence_0.435_Length_2234	c	(AG)7acagagaagag(GA)9	43	2168	2210
Locus_877_Transcript_10/10_Confidence_0.435_Length_2234	c	(AG)7acagagaagag(GA)9	43	2168	2210
Locus_878_Transcript_1/1_Confidence_1.000_Length_4144	c	(TC)6c(CT)10	33	4100	4132
Locus_890_Transcript_2/7_Confidence_0.562_Length_1566	c	(GGT)5ctctttttcgccatctttttcgccattagagggttagggttttgagggattttgccggaaaa(GAG)5gcctatttacagcgg(CCT)5	122	1420	1541
Locus_890_Transcript_3/7_Confidence_0.562_Length_1566	c	(GGT)5ctctttttcgccatctttttcgccattagagggttagggttttgagggattttgccggaaaa(GAG)5gcctatttacagcgg(CCT)5	122	1420	1541
Locus_890_Transcript_4/7_Confidence_0.562_Length_1551	c	(GGT)5ctctttttcgccatctttttcgccattagagggttagggttttgagggattttgccggaaaa(GAG)5gcctatttacagcgg(CCT)5	122	1405	1526
Locus_890_Transcript_6/7_Confidence_0.375_Length_3138	c	(GGT)5ctctttttcgccatctttttcgccattagagggttagggttttgagggattttgccggaaaa(GAG)5gcctatttacagcgg(CCT)5	122	2992	3113
Locus_890_Transcript_7/7_Confidence_0.562_Length_1566	c	(GGT)5ctctttttcgccatctttttcgccattagagggttagggttttgagggattttgccggaaaa(GAG)5gcctatttacagcgg(CCT)5	122	1420	1541
Locus_900_Transcript_1/2_Confidence_1.000_Length_4563	c	(TC)7ttgccccctcccccaatatctcagcttccaagatttaaaaagaaacatggacat(CGA)5	83	3	85
Locus_900_Transcript_2/2_Confidence_1.000_Length_942	c	(TC)7ttgccccctcccccaatatctcagcttccaagatttaaaaagaaacatggacat(CGA)5	83	3	85
Locus_901_Transcript_4/5_Confidence_0.471_Length_1816	c	(T)10(A)10	20	1195	1214
Locus_902_Transcript_10/14_Confidence_0.205_Length_2056	c	(CA)6(TA)6	24	1874	1897
Locus_909_Transcript_1/5_Confidence_0.667_Length_3636	c	(GA)15agagagataagaactgcgagaacaacagctccctcattaatgcttcccttggctttcctaattctcggtcaaactccctc(CT)6	122	1	122
Locus_909_Transcript_2/5_Confidence_0.667_Length_3799	c	(GA)15agagagataagaactgcgagaacaacagctccctcattaatgcttcccttggctttcctaattctcggtcaaactccctc(CT)6	122	1	122
Locus_909_Transcript_3/5_Confidence_0.667_Length_2690	c	(GA)15agagagataagaactgcgagaacaacagctccctcattaatgcttcccttggctttcctaattctcggtcaaactccctc(CT)6	122	1	122
Locus_909_Transcript_4/5_Confidence_0.667_Length_3418	c	(GA)15agagagataagaactgcgagaacaacagctccctcattaatgcttcccttggctttcctaattctcggtcaaactccctc(CT)6	122	1	122
Locus_909_Transcript_5/5_Confidence_0.667_Length_3713	c	(GA)15agagagataagaactgcgagaacaacagctccctcattaatgcttcccttggctttcctaattctcggtcaaactccctc(CT)6	122	1	122
Locus_910_Transcript_1/2_Confidence_1.000_Length_509	c	(TC)14ttttcttcttc(T)11	50	14	63
Locus_910_Transcript_2/2_Confidence_1.000_Length_509	c	(TC)14ttttcttcttc(T)11	50	14	63
Locus_911_Transcript_1/4_Confidence_0.308_Length_257	c	(CT)8ccatataaaaaactcagcaacagagagaaagccgaagaaaagatcagcagcgatccgcgcacgttcctctcccgttgccttcgcccttcga(CT)13	133	21	153
Locus_911_Transcript_2/4_Confidence_0.769_Length_3379	c	(CT)8ccatataaaaaactcagcaacagagagaaagccgaagaaaagatcagcagcgatccgcgcacgttcctctcccgttgccttcgcccttcga(CT)13a(TC)6	146	21	166
Locus_911_Transcript_3/4_Confidence_0.385_Length_3747	c	(CT)8ccatataaaaaactcagcaacagagagaaagccgaagaaaagatcagcagcgatccgcgcacgttcctctcccgttgccttcgcccttcga(CT)13	133	21	153
Locus_911_Transcript_4/4_Confidence_0.308_Length_3367	c	(CT)8ccatataaaaaactcagcaacagagagaaagccgaagaaaagatcagcagcgatccgcgcacgttcctctcccgttgccttcgcccttcga(CT)13	133	21	153
Locus_928_Transcript_1/8_Confidence_0.296_Length_1016	c	(TCC)5tcacactagtattgttactactacttccctcatcatgatcatcatccttgcactttct(CTC)5	88	102	189
Locus_928_Transcript_2/8_Confidence_0.667_Length_1753	c	(CCT)7cacactagtattgttactactacttccctcatcatgatcatcatccttgcactttct(CTC)5	93	97	189
Locus_928_Transcript_3/8_Confidence_0.667_Length_1778	c	(TCC)5tcacactagtattgttactactacttccctcatcatgatcatcatccttgcactttct(CTC)5	88	102	189
Locus_928_Transcript_4/8_Confidence_0.296_Length_1012	c	(TCC)5tcacactagtattgttactactacttccctcatcatgatcatcatccttgcactttct(CTC)5	88	102	189
Locus_928_Transcript_5/8_Confidence_0.481_Length_1375	c	(TCC)5tcacactagtattgttactactacttccctcatcatgatcatcatccttgcactttct(CTC)5	88	102	189
Locus_928_Transcript_6/8_Confidence_0.222_Length_768	c	(TCC)5tcacactagtattgttactactacttccctcatcatgatcatcatccttgcactttct(CTC)5	88	102	189
Locus_928_Transcript_7/8_Confidence_0.148_Length_441	c	(TCC)5tcacactagtattgttactactacttccctcatcatgatcatcatccttgcactttct(CTC)5	88	102	189
Locus_928_Transcript_8/8_Confidence_0.667_Length_1753	c	(TCC)5tcacactagtattgttactactacttccctcatcatgatcatcatccttgcactttct(CTC)5	88	102	189
Locus_937_Transcript_13/16_Confidence_0.340_Length_4774	c	(AG)15ggaggggggg(GA)20	80	2307	2386
Locus_937_Transcript_14/16_Confidence_0.272_Length_2399	c	(AG)15ggaggggggg(GA)17	74	2307	2380
Locus_937_Transcript_15/16_Confidence_0.369_Length_3489	c	(AG)15ggaggggggg(GA)20	80	2307	2386
Locus_941_Transcript_8/16_Confidence_0.565_Length_7476	c	(A)14gaaaagaaaatcaaatccatggaagctcaacagtcgaagcacccgaagctgcttcaagat(GCG)5	89	21	109
Locus_941_Transcript_9/16_Confidence_0.565_Length_8083	c	(A)14gaaaagaaaatcaaatccatggaagctcaacagtcgaagcacccgaagctgcttcaagat(GCG)5	89	21	109
Locus_941_Transcript_10/16_Confidence_0.594_Length_8248	c	(A)14gaaaagaaaatcaaatccatggaagctcaacagtcgaagcacccgaagctgcttcaagat(GCG)5	89	21	109
Locus_941_Transcript_11/16_Confidence_0.565_Length_8198	c	(A)14gaaaagaaaatcaaatccatggaagctcaacagtcgaagcacccgaagctgcttcaagat(GCG)5	89	21	109
Locus_941_Transcript_12/16_Confidence_0.565_Length_7714	c	(A)14gaaaagaaaatcaaatccatggaagctcaacagtcgaagcacccgaagctgcttcaagat(GCG)5	89	21	109
Locus_941_Transcript_13/16_Confidence_0.551_Length_8093	c	(A)14gaaaagaaaatcaaatccatggaagctcaacagtcgaagcacccgaagctgcttcaagat(GCG)5	89	21	109
Locus_941_Transcript_15/16_Confidence_0.377_Length_5682	c	(A)14gaaaagaaaatcaaatccatggaagctcaacagtcgaagcacccgaagctgcttcaagat(GCG)5	89	21	109
Locus_941_Transcript_16/16_Confidence_0.594_Length_7740	c	(A)14gaaaagaaaatcaaatccatggaagctcaacagtcgaagcacccgaagctgcttcaagat(GCG)5	89	21	109
Locus_962_Transcript_2/11_Confidence_0.500_Length_3460	c	(GGA)6gttgatggcggcaacggtgaccttaggcgaaagatttgctgtcggcgagggaatttctgccggccggttgaggatttgccggcggcaagagatttggag(GA)6	129	3308	3436
Locus_962_Transcript_3/11_Confidence_0.446_Length_3459	c	(GGA)6gttgatggcggcaacggtgaccttaggcgaaagatttgctgtcggcgagggaatttctgccggccggttgaggatttgccggcggcaagagatttggag(GA)6	129	3307	3435
Locus_962_Transcript_4/11_Confidence_0.482_Length_3460	c	(GGA)6gttgatggcggcaacggtgaccttaggcgaaagatttgctgtcggcgagggaatttctgccggccggttgaggatttgccggcggcaagagatttggag(GA)6	129	3308	3436
Locus_962_Transcript_9/11_Confidence_0.518_Length_3460	c	(GGA)6gttgatggcggcaacggtgaccttaggcgaaagatttgctgtcggcgagggaatttctgccggccggttgaggatttgccggcggcaagagatttggag(GA)6	129	3308	3436
Locus_962_Transcript_11/11_Confidence_0.500_Length_3460	c	(GGA)6gttgatggcggcaacggtgaccttaggcgaaagatttgctgtcggcgagggaatttctgccggccggttgaggatttgccggcggcaagagatttggag(GA)6	129	3308	3436
Locus_971_Transcript_8/12_Confidence_0.162_Length_1283	c	(T)11gatgttgtttgtttgcataatttc(T)13	48	605	652
Locus_975_Transcript_2/11_Confidence_0.228_Length_780	c	(TC)17acattctcgttcccaaatccaccgccggtcggagcttg(CT)8	88	1	88
Locus_975_Transcript_4/11_Confidence_0.193_Length_575	c	(TC)17acattctcgttcccaaatccaccgccggtcggagcttg(CT)8	88	1	88
Locus_975_Transcript_9/11_Confidence_0.228_Length_756	c	(TC)17acattctcgttcccaaatccaccgccggtcggagcttg(CT)8	88	1	88
Locus_975_Transcript_11/11_Confidence_0.193_Length_575	c	(TC)17acattctcgttcccaaatccaccgccggtcggagcttg(CT)8	88	1	88
Locus_978_Transcript_1/11_Confidence_1.000_Length_343	c	(TTC)5cagaaagctttctt(CTC)5	44	198	241
Locus_978_Transcript_2/11_Confidence_0.080_Length_442	c	(TTC)5cagagagct(TTC)5	39	84	122
Locus_982_Transcript_1/8_Confidence_0.526_Length_5279	c	(GAG)5g(TGA)6	34	364	397
Locus_982_Transcript_2/8_Confidence_0.474_Length_3764	c	(GAG)5g(TGA)6	34	364	397
Locus_982_Transcript_4/8_Confidence_0.474_Length_4061	c	(GAG)5g(TGA)6	34	364	397
Locus_982_Transcript_7/8_Confidence_0.421_Length_4101	c	(GAG)5g(TGA)6	34	364	397
Locus_982_Transcript_8/8_Confidence_0.474_Length_3829	c	(GAG)5g(TGA)6	34	364	397
Locus_1013_Transcript_1/10_Confidence_0.500_Length_1291	c	(CT)12ccccccagttgctt(TC)7	52	1240	1291
Locus_1013_Transcript_10/10_Confidence_0.531_Length_1439	c	(CT)12ccccccagttgctttctctctctagaaatataa(C)10	67	1240	1306
Locus_1018_Transcript_2/3_Confidence_0.750_Length_1358	c	(TC)6cgccttctcgctttggatctctccgctgatagagat(AG)6tcagaacgaggagagagaaaga(AG)9	100	31	130
Locus_1018_Transcript_3/3_Confidence_0.750_Length_1458	c	(TC)6cgccttctcgctttggatctctccgctgatagagat(AG)6tcagaacgaggagagagaaaga(AG)9	100	31	130
Locus_1032_Transcript_19/24_Confidence_0.163_Length_5402	c	(AC)6tcactctttttcttccttttaccttttcc(T)10	51	1413	1463
Locus_1037_Transcript_1/7_Confidence_0.556_Length_1886	c	(T)11ccttccttccttattcaaagaagggagctgaggacagaggagataactgttgtatttttctctccggagcagcaacgcgcttttcttaatcc(T)10	113	1695	1807
Locus_1037_Transcript_2/7_Confidence_0.556_Length_1898	c	(T)11ccttccttccttattcaaagaagggagctgaggacagaggagataactgttgtatttttctctccggagcagcaacgcgcttttcttaatcc(T)10	113	1707	1819
Locus_1037_Transcript_5/7_Confidence_0.333_Length_1719	c	(T)11ccttccttccttattcaaagaagggagctgaggacagaggagataactgttgtatttttctctccggagcagcaacgcgcttttcttaatcc(T)10	113	1528	1640
Locus_1037_Transcript_7/7_Confidence_0.556_Length_1785	c	(T)11ccttccttccttattcaaagaagggagctgaggacagaggagataactgttgtatttttctctccggagcagcaacgcgcttttcttaatcc(T)10	113	1594	1706
Locus_1042_Transcript_1/4_Confidence_0.500_Length_2478	c	(TTG)7tgcgtcagttggatttggtttggatctctactgttgttcatgtgcatgcatgtggcctttgacaccgcagataaaagtcacttaggtgtat(C)16	128	176	303
Locus_1042_Transcript_4/4_Confidence_0.700_Length_7240	c	(TTG)7tgcgtcagttggatttggtttggatctctactgttgttcatgtgcatgcatgtggcctttgacaccgcagataaaagtcacttaggtgtat(C)16	128	4938	5065
Locus_1066_Transcript_5/7_Confidence_0.720_Length_2842	c	(A)12(T)10	22	2526	2547
Locus_1077_Transcript_6/10_Confidence_0.407_Length_1020	c	(T)11cctt(TG)7	29	766	794
Locus_1078_Transcript_5/6_Confidence_0.154_Length_581	c	(AG)9(TG)8	34	544	577
Locus_1095_Transcript_1/10_Confidence_0.423_Length_2907	c	(CT)12atcgaacaagagagagaataaacgagcgaaatggttgatgagagttgaaaaccct(AG)7	93	19	111
Locus_1095_Transcript_3/10_Confidence_0.423_Length_3066	c	(CT)12atcgaacaagagagagaataaacgagcgaaatggttgatgagagttgaaaaccct(AG)7	93	19	111
Locus_1095_Transcript_4/10_Confidence_0.115_Length_485	c	(CT)12atcgaacaagagagagaataaacgagcgaaatggttgatgagagttgaaaaccct(AG)7	93	19	111
Locus_1095_Transcript_5/10_Confidence_0.346_Length_2474	c	(CT)12atcgaacaagagagagaataaacgagcgaaatggttgatgagagttgaaaaccct(AG)7	93	19	111
Locus_1095_Transcript_10/10_Confidence_0.423_Length_2980	c	(CT)12atcgaacaagagagagaataaacgagcgaaatggttgatgagagttgaaaaccct(AG)7	93	19	111
Locus_1161_Transcript_5/28_Confidence_1.000_Length_350	c	(CT)6aatctcagtttatagtttcttctctaatctctctaatctcattttacagtttatagattcttctctaatctaagtttatagtttcttct(GA)19	139	212	350
Locus_1161_Transcript_22/28_Confidence_0.152_Length_4153	c	(CT)12cgaagaaa(AAG)5	47	18	64
Locus_1161_Transcript_22/28_Confidence_0.152_Length_4153	c	(T)19(G)11	30	657	686
Locus_1161_Transcript_23/28_Confidence_0.288_Length_7384	c	(CT)12cgaagaaa(AAG)5	47	18	64
Locus_1161_Transcript_23/28_Confidence_0.288_Length_7384	c	(T)19(G)11	30	657	686
Locus_1161_Transcript_23/28_Confidence_0.288_Length_7384	c	(T)10cttttttc(T)10	28	6744	6771
Locus_1161_Transcript_27/28_Confidence_0.144_Length_7765	c	(CT)12cgaagaaa(AAG)5	47	18	64
Locus_1161_Transcript_27/28_Confidence_0.144_Length_7765	c	(T)19(G)11	30	657	686
Locus_1196_Transcript_1/7_Confidence_0.333_Length_1016	c	(GA)8(AG)8	32	985	1016
Locus_1196_Transcript_4/7_Confidence_0.333_Length_1026	c	(GA)8(AG)7	30	985	1014
Locus_1196_Transcript_5/7_Confidence_0.333_Length_1026	c	(GA)8(AG)7	30	985	1014
Locus_1196_Transcript_6/7_Confidence_0.333_Length_1083	c	(GA)8(AG)8ccggcctactgacaaacatctctccttctctctc(CT)10	86	985	1070
Locus_1201_Transcript_6/10_Confidence_0.388_Length_1855	c	(GT)10(AT)7	34	220	253
Locus_1205_Transcript_3/9_Confidence_0.718_Length_11817	c	(A)12tcatataggggattctctataaaaaaacattttgtattagcccctcaaatcttctttatttatcttctccatctcaga(GAT)5	105	10237	10341
Locus_1205_Transcript_4/9_Confidence_0.282_Length_1757	c	(A)12tcatataggggattctctataaaaaaacattttgtattagcccctcaaatcttctttatttatcttctccatctcaga(GAT)5	105	794	898
Locus_1205_Transcript_7/9_Confidence_0.308_Length_1683	c	(A)12tcatataggggattctctataaaaaaacattttgtattagcccctcaaatcttctttatttatcttctccatctcaga(GAT)5	105	794	898
Locus_1205_Transcript_8/9_Confidence_0.333_Length_2374	c	(A)12tcatataggggattctctataaaaaaacattttgtattagcccctcaaatcttctttatttatcttctccatctcaga(GAT)5	105	794	898
Locus_1217_Transcript_4/10_Confidence_0.500_Length_948	c	(AC)14(TC)8	44	904	947
Locus_1218_Transcript_4/10_Confidence_0.533_Length_3655	c	(GA)18gnnnnnnnnnncgatcgcgggtgcggggagggtgaa(T)12ctcggatcgggagtggctaataccatttcac(AG)13	141	3499	3639
Locus_1218_Transcript_6/10_Confidence_0.500_Length_3602	c	(GA)18gnnnnnnnnnncgatcgcgggtgcgggcgatcgcgggtgcggggagggtgaa(T)12	100	3499	3598
Locus_1233_Transcript_1/4_Confidence_0.417_Length_1351	c	(TA)15(GA)6	42	1310	1351
Locus_1236_Transcript_1/4_Confidence_0.700_Length_3928	c	(A)16gttgctgaggttcaagagaggcgggagcaagggagagagccggctc(CT)6cgcgcgcgcggcacaaattttgacgagattccttcgccgaaactctcccg(CT)6	136	153	288
Locus_1236_Transcript_3/4_Confidence_0.200_Length_617	c	(A)16gttgctgaggttcaagagaggcgggagcaagggagagagccggctc(CT)6cgcgcgcgcggcacaaattttgacgagattccttcgccgaaactctcccg(CT)6	136	153	288
Locus_1252_Transcript_3/5_Confidence_0.200_Length_1328	c	(TTAT)5tggttcgttatgatttgtgccggtatgagatgtgaattaatgatgggttttgcagcagaacacaactcctttttagttaaa(T)10	111	234	344
Locus_1252_Transcript_4/5_Confidence_0.400_Length_2131	c	(TTAT)5tggttcgttatgatttgtgccggtatgagatgtgaattaatgatgggttttgcagcagaacacaactcctttttagttaaa(T)10	111	234	344
Locus_1289_Transcript_2/5_Confidence_0.286_Length_487	c	(T)13cttattttaggtagttggatacattttgtgattga(T)15	63	341	403
Locus_1315_Transcript_4/10_Confidence_0.190_Length_703	c	(ATC)5(AGC)8	39	256	294
Locus_1315_Transcript_8/10_Confidence_0.333_Length_812	c	(ATC)5(AGC)6	33	256	288
Locus_1315_Transcript_9/10_Confidence_0.143_Length_456	c	(ATC)5(AGC)6	33	256	288
Locus_1316_Transcript_8/10_Confidence_0.139_Length_3660	c	(A)16t(GAAA)9	53	364	416
Locus_1331_Transcript_1/6_Confidence_0.133_Length_334	c	(TAA)6aatacctggccgccaa(AAG)7	55	123	177
Locus_1331_Transcript_2/6_Confidence_0.467_Length_1435	c	(AT)9aaagaggtatccctctgttacatccagagtgaagaaatctagaggaaaaaacaaaaaacaaaaacaaaagtcactggccaggg(A)11	112	30	141
Locus_1331_Transcript_3/6_Confidence_0.133_Length_1360	c	(AT)9aaagaggtatccctctgttacatccagagtgaagaaatctagaggaaaaaacaaaaaacaaaaacaaaagtcactggccaggg(A)11	112	30	141
Locus_1331_Transcript_4/6_Confidence_0.400_Length_2490	c	(AT)9aaagaggtatccctctgttacatccagagtgaagaaatctagaggaaaaaacaaaaaacaaaaacaaaagtcactggccaggg(A)11	112	30	141
Locus_1331_Transcript_6/6_Confidence_0.467_Length_1534	c	(AT)9aaagaggtatccctctgttacatccagagtgaagaaatctagaggaaaaaacaaaaaacaaaaacaaaagtcactggccaggg(A)11	112	30	141
Locus_1337_Transcript_3/8_Confidence_0.176_Length_621	c	(T)22c(T)19	42	580	621
Locus_1337_Transcript_5/8_Confidence_0.588_Length_725	c	(CT)16cccccgatccccaaaaccccttttaaaacccatctcta(TC)10	90	58	147
Locus_1361_Transcript_93/106_Confidence_1.000_Length_362	c	(T)20ggggg(T)16	41	322	362
Locus_1362_Transcript_3/4_Confidence_0.600_Length_3989	c	(T)10c(T)14	25	1370	1394
Locus_1372_Transcript_1/1_Confidence_1.000_Length_1743	c	(TC)7c(CT)7	29	13	41
Locus_1375_Transcript_4/10_Confidence_0.525_Length_3502	c	(T)11aaaagtgtaattaagaaggggcaggtaaggggtagagtctgtacttgttttaatcaatattcttag(T)14	91	250	340
Locus_1387_Transcript_9/10_Confidence_0.333_Length_5843	c	(GA)6t(G)10	23	5771	5793
Locus_1390_Transcript_6/10_Confidence_0.611_Length_3809	c	(AAC)14cacc(A)10	56	2824	2879
Locus_1396_Transcript_8/10_Confidence_0.231_Length_1943	c	(AT)7aatattatattatat(GA)8	45	18	62
Locus_1398_Transcript_6/8_Confidence_0.524_Length_2453	c	(T)18gggg(T)20	42	817	858
Locus_1406_Transcript_1/9_Confidence_0.429_Length_1857	c	(GA)17agccttggctcctctctccataaaaaagt(AG)18	99	1	99
Locus_1406_Transcript_2/9_Confidence_0.229_Length_1379	c	(GA)17agccttggctcctctctccataaaaaagt(AG)18	99	1	99
Locus_1406_Transcript_3/9_Confidence_0.257_Length_948	c	(GA)17agccttggctcctctctccataaaaaagt(AG)18	99	1	99
Locus_1406_Transcript_4/9_Confidence_0.457_Length_1876	c	(GA)17agccttggctcctctctccataaaaaagt(AG)18	99	1	99
Locus_1406_Transcript_5/9_Confidence_0.486_Length_1930	c	(GA)17agccttggctcctctctccataaaaaagt(AG)18	99	1	99
Locus_1406_Transcript_6/9_Confidence_0.257_Length_1231	c	(GA)17agccttggctcctctctccataaaaaagt(AG)18	99	1	99
Locus_1406_Transcript_8/9_Confidence_0.429_Length_1664	c	(GA)17agccttggctcctctctccataaaaaagt(AG)18	99	1	99
Locus_1406_Transcript_9/9_Confidence_0.457_Length_1855	c	(GA)17agccttggctcctctctccataaaaaagt(AG)18	99	1	99
Locus_1422_Transcript_2/3_Confidence_0.714_Length_2855	c	(TTTC)5ttttg(A)10	35	473	507
Locus_1422_Transcript_3/3_Confidence_0.714_Length_2854	c	(TTTC)5ttttg(A)10	35	473	507
Locus_1453_Transcript_21/29_Confidence_0.284_Length_7424	c	(CT)7cg(CT)6	28	48	75
Locus_1453_Transcript_23/29_Confidence_0.259_Length_6546	c	(CT)7cg(CT)6	28	48	75
Locus_1453_Transcript_27/29_Confidence_0.123_Length_1359	c	(CT)7cg(CT)6	28	48	75
Locus_1461_Transcript_1/1_Confidence_1.000_Length_1782	c	(CT)8t(TC)6	29	12	40
Locus_1467_Transcript_1/9_Confidence_0.250_Length_592	c	(AG)18aaagaaaagatcaagcggccacgtcagctccctctcccatcgccgtcgcccttcgat(TC)12	117	1	117
Locus_1467_Transcript_2/9_Confidence_0.550_Length_3043	c	(AG)18aaagaaaagatcaagcggccacgtcagctccctctcccatcgccgtcgcccttcgat(TC)12	117	1	117
Locus_1467_Transcript_5/9_Confidence_0.450_Length_2713	c	(AG)18aaagaaaagatcaagcggccacgtcagctccctctcccatcgccgtcgcccttcgat(TC)12	117	1	117
Locus_1467_Transcript_7/9_Confidence_0.300_Length_1756	c	(AG)18aaagaaaagatcaagcggccacgtcagctccctctcccatcgccgtcgcccttcgat(TC)12	117	1	117
Locus_1467_Transcript_9/9_Confidence_0.550_Length_3139	c	(AG)18aaagaaaagatcaagcggccacgtcagctccctctcccatcgccgtcgcccttcgat(TC)12	117	1	117
Locus_1504_Transcript_1/6_Confidence_0.368_Length_943	c	(T)11aattgcaacggtaaaatcttcattaatatt(A)10	51	1	51
Locus_1504_Transcript_2/6_Confidence_0.421_Length_1004	c	(T)11aattgcaacggtaaaatcttcattaatatt(A)10	51	1	51
Locus_1504_Transcript_3/6_Confidence_0.316_Length_802	c	(T)11aattgcaacggtaaaatcttcattaatatt(A)10	51	1	51
Locus_1504_Transcript_4/6_Confidence_0.421_Length_1130	c	(T)11aattgcaacggtaaaatcttcattaatatt(A)10	51	1	51
Locus_1504_Transcript_5/6_Confidence_0.316_Length_668	c	(T)11aattgcaacggtaaaatcttcattaatatt(A)10	51	1	51
Locus_1504_Transcript_6/6_Confidence_0.421_Length_877	c	(T)11aattgcaacggtaaaatcttcattaatatt(A)10	51	1	51
Locus_1519_Transcript_1/5_Confidence_0.667_Length_3040	c	(T)11gggtc(T)11	27	570	596
Locus_1519_Transcript_2/5_Confidence_0.667_Length_3057	c	(T)11gggtc(T)11	27	570	596
Locus_1519_Transcript_5/5_Confidence_0.667_Length_3057	c	(T)11gggtc(T)11	27	570	596
Locus_1530_Transcript_7/10_Confidence_0.483_Length_4760	c	(C)14(A)13	27	2786	2812
Locus_1537_Transcript_3/3_Confidence_0.429_Length_3200	c	(CT)6ccttctccttctct(CGC)5	41	856	896
Locus_1598_Transcript_3/5_Confidence_0.615_Length_1421	c	(TC)9tgatcactcttgtctttagtaaaagattgtattttgattgccagtttgttgaaaagattggattttgagttttggg(T)12	106	502	607
Locus_1627_Transcript_3/9_Confidence_0.261_Length_1756	c	(CA)18cgcacag(CA)10	63	847	909
Locus_1627_Transcript_7/9_Confidence_0.217_Length_909	c	(CA)17cgcacacg(CA)10	62	1	62
Locus_1639_Transcript_5/10_Confidence_0.203_Length_5884	c	(AC)14ataaccaagacatcccacagatagcttttgcattaagtttatcatgtgaaggtctgagttctgaataaaccataaacaccca(AC)8	126	1337	1462
Locus_1641_Transcript_1/10_Confidence_0.119_Length_1905	c	(GAC)7(GA)9	39	981	1019
Locus_1641_Transcript_1/10_Confidence_0.119_Length_1905	c	(TTGAG)5cgagagagaaatggcggaacggagtactgggaagccgtccgatgtgattctccgcaaaatcaaaggtgaactgagcaactataaacccagcaccc(CT)8	136	1177	1312
Locus_1641_Transcript_2/10_Confidence_0.405_Length_3388	c	(GAC)7(GA)9	39	981	1019
Locus_1641_Transcript_2/10_Confidence_0.405_Length_3388	c	(TTGAG)5cgagagagaaatggcggaacggagtactgggaagccgtccgatgtgattctccgcaaaatcaaaggtgaactgagcaactataaacccagcaccc(CT)8	136	1177	1312
Locus_1641_Transcript_3/10_Confidence_0.524_Length_3553	c	(GAC)7(GA)9	39	981	1019
Locus_1641_Transcript_3/10_Confidence_0.524_Length_3553	c	(TTGAG)5cgagagagaaatggcggaacggagtactgggaagccgtccgatgtgattctccgcaaaatcaaaggtgaactgagcaactataaacccagcaccc(CT)8	136	1177	1312
Locus_1641_Transcript_4/10_Confidence_0.643_Length_5076	c	(GAC)7(GA)9	39	981	1019
Locus_1641_Transcript_4/10_Confidence_0.643_Length_5076	c	(TTGAG)5cgagagagaaatggcggaacggagtactgggaagccgtccgatgtgattctccgcaaaatcaaaggtgaactgagcaactataaacccagcaccc(CT)8	136	1177	1312
Locus_1641_Transcript_5/10_Confidence_0.619_Length_5122	c	(GAC)7(GA)9	39	981	1019
Locus_1641_Transcript_5/10_Confidence_0.619_Length_5122	c	(TTGAG)5cgagagagaaatggcggaacggagtactgggaagccgtccgatgtgattctccgcaaaatcaaaggtgaactgagcaactataaacccagcaccc(CT)8	136	1177	1312
Locus_1641_Transcript_6/10_Confidence_0.476_Length_3425	c	(GAC)7(GA)9	39	981	1019
Locus_1641_Transcript_6/10_Confidence_0.476_Length_3425	c	(TTGAG)5cgagagagaaatggcggaacggagtactgggaagccgtccgatgtgattctccgcaaaatcaaaggtgaactgagcaactataaacccagcaccc(CT)8	136	1177	1312
Locus_1641_Transcript_7/10_Confidence_0.190_Length_1863	c	(GAC)7(GA)9	39	981	1019
Locus_1641_Transcript_7/10_Confidence_0.190_Length_1863	c	(TTGAG)5cgagagagaaatggcggaacggagtactgggaagccgtccgatgtgattctccgcaaaatcaaaggtgaactgagcaactataaacccagcaccc(CT)8	136	1177	1312
Locus_1641_Transcript_8/10_Confidence_0.619_Length_5902	c	(GAC)7(GA)9	39	981	1019
Locus_1641_Transcript_8/10_Confidence_0.619_Length_5902	c	(TTGAG)5cgagagagaaatggcggaacggagtactgggaagccgtccgatgtgattctccgcaaaatcaaaggtgaactgagcaactataaacccagcaccc(CT)8	136	1177	1312
Locus_1641_Transcript_9/10_Confidence_0.595_Length_4443	c	(GAC)7(GA)9	39	981	1019
Locus_1641_Transcript_9/10_Confidence_0.595_Length_4443	c	(TTGAG)5cgagagagaaatggcggaacggagtactgggaagccgtccgatgtgattctccgcaaaatcaaaggtgaactgagcaactataaacccagcaccc(CT)8	136	1177	1312
Locus_1641_Transcript_10/10_Confidence_0.619_Length_5042	c	(GAC)7(GA)9	39	981	1019
Locus_1641_Transcript_10/10_Confidence_0.619_Length_5042	c	(TTGAG)5cgagagagaaatggcggaacggagtactgggaagccgtccgatgtgattctccgcaaaatcaaaggtgaactgagcaactataaacccagcaccc(CT)8	136	1177	1312
Locus_1680_Transcript_1/10_Confidence_0.120_Length_334	c	(AC)7tc(CT)20	56	277	332
Locus_1680_Transcript_2/10_Confidence_0.500_Length_2296	c	(AC)7tc(CT)18	52	277	328
Locus_1680_Transcript_3/10_Confidence_0.220_Length_851	c	(AC)8tc(CT)6	30	27	56
Locus_1680_Transcript_4/10_Confidence_0.420_Length_2387	c	(AC)8tc(CT)6	30	27	56
Locus_1680_Transcript_5/10_Confidence_0.380_Length_1554	c	(AC)8tc(CT)6	30	27	56
Locus_1680_Transcript_6/10_Confidence_0.440_Length_2298	c	(AC)7tc(CT)18	52	277	328
Locus_1680_Transcript_7/10_Confidence_0.360_Length_1573	c	(AC)8tc(CT)6	30	27	56
Locus_1680_Transcript_9/10_Confidence_0.060_Length_331	c	(AC)7tc(CT)18	52	277	328
Locus_1680_Transcript_10/10_Confidence_0.420_Length_2017	c	(AC)8tc(CT)6	30	27	56
Locus_1693_Transcript_1/1_Confidence_1.000_Length_1346	c	(TC)13ttgatttttcttgatttcaa(CT)11	68	72	139
Locus_1701_Transcript_12/20_Confidence_0.089_Length_2691	c	(T)22gttgtatagattccttcctaatctatataaattttaaggatatatttttgttgccacaaaatactttgaaatcc(T)23	119	2512	2630
Locus_1701_Transcript_19/20_Confidence_0.089_Length_2369	c	(T)22gttgtatagattccttcctaatctatataaattttaaggatatatttttgttgccacaaaatactttgaaatcc(T)23	119	2190	2308
Locus_1705_Transcript_1/1_Confidence_1.000_Length_1930	c	(A)10cttcattaca(TAT)6	38	1652	1689
Locus_1713_Transcript_4/5_Confidence_0.500_Length_2494	c	(AC)8atatatacacacacaaatgtagtttttaaggcgctaccttggattgaatctaaggtgccaccttatgaacacttttcccat(AC)6	109	1132	1240
Locus_1713_Transcript_4/5_Confidence_0.500_Length_2494	c	(GT)7gc(GT)7	30	1367	1396
Locus_1719_Transcript_1/4_Confidence_0.625_Length_1197	c	(AT)10aaatatgtagaacattttatttttgttaggactaagtccatacaatagctcttctttgagtaataacaaacataaaatgttctacatatt(TA)10	130	3	132
Locus_1719_Transcript_2/4_Confidence_0.375_Length_840	c	(AT)10aaatatgtagaacattttatttttgttaggactaagtccatacaatagctcttctttgagtaataacaaacataaaatgttctacatatt(TA)10	130	3	132
Locus_1719_Transcript_3/4_Confidence_0.500_Length_750	c	(AT)10aaatatgtagaacattttatttttgttaggactaagtccatacaatagctcttctttgagtaataacaaacataaaatgttctacatatt(TA)10	130	3	132
Locus_1719_Transcript_4/4_Confidence_0.625_Length_712	c	(AT)10aaatatgtagaacattttatttttgttaggactaagtccatacaatagctcttctttgagtaataacaaacataaaatgttctacatatt(TA)10	130	3	132
Locus_1761_Transcript_1/2_Confidence_1.000_Length_1861	c	(ATA)7agaaggagaacaaagaagcagagaacaaaaacaaaggaggag(ATA)7agaagga(AGG)9	118	15	132
Locus_1761_Transcript_2/2_Confidence_1.000_Length_1213	c	(ATA)7agaaggagaacaaagaagcagagaacaaaaacaaaggaggag(ATA)7agaagga(AGG)9	118	15	132
Locus_1777_Transcript_2/6_Confidence_0.250_Length_1313	c	(GAA)5gcagcg(GCA)6	39	696	734
Locus_1777_Transcript_5/6_Confidence_0.312_Length_3804	c	(GAA)5gcagcg(GCA)6	39	3187	3225
Locus_1777_Transcript_6/6_Confidence_0.250_Length_1347	c	(GAA)5gcagcg(GCA)6	39	730	768
Locus_1780_Transcript_1/8_Confidence_0.087_Length_332	c	(CT)22cacgcgcacg(CA)9	72	49	120
Locus_1780_Transcript_2/8_Confidence_0.130_Length_276	c	(CT)18cacgcgcacg(CA)9	64	1	64
Locus_1780_Transcript_4/8_Confidence_0.174_Length_276	c	(CT)18cacgcgcacg(CA)9	64	1	64
Locus_1780_Transcript_6/8_Confidence_0.087_Length_276	c	(CT)18cacgcgcacg(CA)9	64	1	64
Locus_1789_Transcript_1/10_Confidence_0.244_Length_1284	c	(A)10tgaagacccacatgaggggaaaagattctac(CAA)5	56	81	136
Locus_1789_Transcript_2/10_Confidence_0.489_Length_2416	c	(A)10tgaagacccacatgaggggaaaagattctac(CAA)5	56	81	136
Locus_1789_Transcript_3/10_Confidence_0.311_Length_1381	c	(A)10tgaagacccacatgaggggaaaagattctac(CAA)5	56	81	136
Locus_1789_Transcript_4/10_Confidence_0.067_Length_806	c	(GAG)7aagggaggagagaaggcgaataaggccgtggcgaggagagagacggcaagggcgatccgtcggccaggagagggca(AGG)5	112	681	792
Locus_1789_Transcript_6/10_Confidence_0.533_Length_2798	c	(A)10tgaagacccacatgaggggaaaagattctac(CAA)5	56	81	136
Locus_1789_Transcript_8/10_Confidence_0.489_Length_3130	c	(A)10tgaagacccacatgaggggaaaagattctac(CAA)5	56	81	136
Locus_1789_Transcript_9/10_Confidence_0.133_Length_2600	c	(GAG)7aagggaggagagaaggcgaataaggccgtggcgaggagagagacggcaagggcgatccgtcggccaggagagggca(AGG)5	112	2475	2586
Locus_1789_Transcript_10/10_Confidence_0.489_Length_2090	c	(A)10tgaagacccacatgaggggaaaagattctac(CAA)5	56	81	136
Locus_1799_Transcript_1/5_Confidence_0.538_Length_2312	c	(C)18(A)13	31	1603	1633
Locus_1799_Transcript_1/5_Confidence_0.538_Length_2312	c	(T)11gaaaagttcttttctacttaa(TC)14	60	2051	2110
Locus_1799_Transcript_4/5_Confidence_0.538_Length_2302	c	(C)18(A)13	31	1603	1633
Locus_1799_Transcript_4/5_Confidence_0.538_Length_2302	c	(T)11gaaaagttcttttctacttaa(TC)9	50	2051	2100
Locus_1806_Transcript_1/4_Confidence_0.765_Length_6234	c	(GTTT)7ttttttggattttgatggatctgttggatggatgattataaggaggagggatctgttgcttggttggatga(T)11	110	329	438
Locus_1806_Transcript_2/4_Confidence_0.471_Length_5200	c	(GTTT)7ttttttggattttgatggatctgttggatggatgattataaggaggagggatctgttgcttggttggatga(T)11	110	329	438
Locus_1806_Transcript_3/4_Confidence_0.765_Length_6541	c	(GTTT)7ttttttggattttgatggatctgttggatggatgattataaggaggagggatctgttgcttggttggatga(T)11	110	329	438
Locus_1806_Transcript_4/4_Confidence_0.765_Length_6195	c	(GTTT)7ttttttggattttgatggatctgttggatggatgattataaggaggagggatctgttgcttggttggatga(T)11	110	329	438
Locus_1859_Transcript_1/6_Confidence_0.143_Length_437	c	(AG)6aa(AG)14	42	395	436
Locus_1859_Transcript_5/6_Confidence_0.333_Length_4821	c	(AG)6aa(AG)14	42	395	436
Locus_1878_Transcript_1/10_Confidence_0.208_Length_1580	c	(GAT)5ggagattcgattc(TTG)5	43	318	360
Locus_1878_Transcript_2/10_Confidence_0.250_Length_1650	c	(GAT)5ggagattcgattc(TTG)5	43	320	362
Locus_1878_Transcript_9/10_Confidence_0.208_Length_1582	c	(GAT)5ggagattcgattc(TTG)5	43	320	362
Locus_1890_Transcript_1/5_Confidence_0.385_Length_1005	c	(AG)8ggcagcagaagtggcgactgggtgggggtgctggggttctccaagtctatataaaagagaagagtgt(AG)19	121	885	1005
Locus_1890_Transcript_3/5_Confidence_0.462_Length_1411	c	(AG)8ggcagcagaagtggcgactgggtgggggtgctggggttctccaagtctatataaaagagaagagtgt(AG)19	121	1291	1411
Locus_1890_Transcript_5/5_Confidence_0.385_Length_954	c	(AG)8ggcagcagaagtggcgactgggtgggggtgctggggttctccaagtctatataaaagagaagagtgt(AG)19	121	834	954
Locus_1891_Transcript_1/6_Confidence_0.556_Length_1954	c	(T)14aactttccttcttctgtttctttttttctcggattccgcagtttcatcaaatccatctcacgacgcttgctaggagaagacatgatg(A)10	111	1839	1949
Locus_1891_Transcript_6/6_Confidence_0.389_Length_1065	c	(T)14aactttccttcttctgtttctttttttctcggattccgcagtttcatcaaatccatctcacgacgcttgctaggagaagacatgatg(A)10	111	950	1060
Locus_1906_Transcript_3/6_Confidence_0.250_Length_422	c	(T)10c(T)17	28	346	373
Locus_1919_Transcript_1/8_Confidence_0.170_Length_2557	c	(T)10ctccacttttgtttgaggggggctacataaattaagaaaa(TC)15	80	2026	2105
Locus_1919_Transcript_2/8_Confidence_0.202_Length_2419	c	(AG)9annnnnnnnnnnnnnnnnnnngagattttcttaatttatgtagcccccctcaaacaaaagtggag(A)10	93	302	394
Locus_1919_Transcript_5/8_Confidence_0.170_Length_2464	c	(T)10ctccacttttgtttgaggggggctacataaattaagaaaa(TC)15	80	2026	2105
Locus_1919_Transcript_7/8_Confidence_0.191_Length_2239	c	(AG)9annnnnnnnnnnnnnnnnnnngagattttcttaatttatgtagcccccctcaaacaaaagtggag(A)10	93	302	394
Locus_1919_Transcript_8/8_Confidence_0.138_Length_2121	c	(T)10ctccacttttgtttgaggggggctacataaattaagaaaa(TC)21	92	2026	2117
Locus_1929_Transcript_5/10_Confidence_0.568_Length_2870	c	(AG)20nnnnnnnnnnagctgttggattctaacttttatggtgtttggtgaggagaattgaggagagagaag(GA)6	118	2723	2840
Locus_1939_Transcript_15/19_Confidence_0.116_Length_2533	c	(T)22(A)20	42	1	42
Locus_1939_Transcript_17/19_Confidence_0.058_Length_5408	c	(T)22(A)20	42	1	42
Locus_1956_Transcript_1/1_Confidence_1.000_Length_1270	c	(CT)6ccccctctccctctcaaaaatcctcagaaatcctccattgtaatggcgaaagtagcagacctcttccatcttcacctc(GAA)5	105	30	134
Locus_1958_Transcript_6/10_Confidence_0.098_Length_1412	c	(A)13cgcagatctgaaacgcctcaagcctctcaagc(CGA)5	60	1	60
Locus_1958_Transcript_9/10_Confidence_0.039_Length_3216	c	(T)14ccttggctttgaagcgaagactttgagcggttgcagaaagctcccttt(TC)9	80	3091	3170
Locus_1959_Transcript_3/10_Confidence_0.194_Length_645	c	(T)15aacttgtgaattgttctctgtcttggaga(T)10ccaaaaaaactaattttcttccttgcttatgtatttgctctgtccccataagaggttg(GA)6	124	390	513
Locus_1959_Transcript_4/10_Confidence_0.583_Length_1782	c	(T)15aacttgtgaattgttctctgtcttggaga(T)10ccaaaaaaactaattttcttccttgcttatgtatttgctctgtccccataagaggttg(GA)6	124	1527	1650
Locus_1959_Transcript_5/10_Confidence_0.583_Length_1776	c	(T)15aacttgtgaattgttctctgtcttggaga(T)10ccaaaaaaactaattttcttccttgcttatgtatttgctctgtccccataagaggttg(GA)6	124	1521	1644
Locus_1959_Transcript_6/10_Confidence_0.556_Length_1658	c	(T)15aacttgtgaattgttctctgtcttggaga(T)10ccaaaaaaactaattttcttccttgcttatgtatttgctctgtccccataagaggttg(GA)6	124	1403	1526
Locus_1959_Transcript_10/10_Confidence_0.583_Length_1677	c	(T)15aacttgtgaattgttctctgtcttggaga(T)10ccaaaaaaactaattttcttccttgcttatgtatttgctctgtccccataagaggttg(GA)6	124	1422	1545
Locus_1974_Transcript_3/12_Confidence_0.513_Length_2170	c	(AG)6gagctttcccttccttcttcttgggtgagctccgatgaaattgaaatggcacttt(TC)6	79	2032	2110
Locus_1979_Transcript_7/11_Confidence_0.415_Length_2324	c	(CT)18catacacttgcatg(CA)8	66	1	66
Locus_1987_Transcript_2/9_Confidence_0.327_Length_252	c	(GA)6gggagg(GA)10	38	1	38
Locus_1987_Transcript_3/9_Confidence_0.500_Length_1432	c	(GA)6gggagg(GA)10	38	1	38
Locus_1987_Transcript_4/9_Confidence_0.558_Length_3526	c	(GA)6gggagg(GA)10	38	1	38
Locus_1987_Transcript_5/9_Confidence_0.519_Length_1450	c	(GA)6gggagg(GA)10	38	1	38
Locus_1987_Transcript_6/9_Confidence_0.519_Length_2078	c	(GA)6gggagg(GA)10	38	1	38
Locus_1987_Transcript_7/9_Confidence_0.519_Length_1509	c	(GA)6gggagg(GA)10	38	1	38
Locus_1987_Transcript_9/9_Confidence_0.519_Length_1453	c	(GA)6gggagg(GA)10	38	1	38
Locus_2017_Transcript_2/3_Confidence_0.400_Length_1440	c	(A)18gaaaaaaaagaggctctgtgatgctttga(T)10	57	1210	1266
Locus_2017_Transcript_3/3_Confidence_0.600_Length_1474	c	(A)18gaaaaaaaagaggctctgtgatgctttga(T)10	57	1244	1300
Locus_2030_Transcript_2/5_Confidence_0.545_Length_2278	c	(ACA)5gcaatttggagggagggtaaaaagtcacactctattcacaaaaagaaaaagagaaaaagag(GA)6	88	2191	2278
Locus_2030_Transcript_3/5_Confidence_0.455_Length_805	c	(ACA)5gcaatttggagggagggtaaaaagtcacactctattcacaaaaagaaaaagagaaaaagag(GA)6	88	718	805
Locus_2030_Transcript_5/5_Confidence_0.545_Length_2369	c	(ACA)5gcaatttggagggagggtaaaaagtcacactctattcacaaaaagaaaaagagaaaaagag(GA)6	88	2282	2369
Locus_2032_Transcript_1/2_Confidence_1.000_Length_1342	c	(TC)6(T)16	28	1	28
Locus_2032_Transcript_2/2_Confidence_1.000_Length_1335	c	(TC)6(T)16	28	1	28
Locus_2036_Transcript_5/9_Confidence_0.229_Length_1396	c	(AG)20(GA)6	52	944	995
Locus_2040_Transcript_8/9_Confidence_0.714_Length_2797	c	(A)12g(GAA)6	31	1681	1711
Locus_2043_Transcript_1/3_Confidence_0.375_Length_821	c	(TGA)6ggaggaggaaggggatgaggatgatgagggagg(CGA)8	75	480	554
Locus_2043_Transcript_3/3_Confidence_0.375_Length_834	c	(TGA)6ggaggaggaaggggatgaggatgatgagggagg(CGA)8	75	480	554
Locus_2061_Transcript_4/6_Confidence_0.579_Length_2464	c	(T)12aatgccaaagcaatgacatgtgatggaaaccaagaaaagtatctatatctatgtcattg(ATT)5	86	2030	2115
Locus_2089_Transcript_1/9_Confidence_0.321_Length_5509	c	(A)18ggg(A)11ggg(A)27	62	2852	2913
Locus_2089_Transcript_4/9_Confidence_0.321_Length_5108	c	(A)18ggg(A)11ggg(A)27	62	2852	2913
Locus_2089_Transcript_5/9_Confidence_0.321_Length_5185	c	(A)18ggg(A)11ggg(A)27	62	2852	2913
Locus_2089_Transcript_6/9_Confidence_0.358_Length_6118	c	(A)18ggg(A)11ggg(A)27	62	2852	2913
Locus_2089_Transcript_8/9_Confidence_0.321_Length_5288	c	(A)18ggg(A)11ggg(A)27	62	2852	2913
Locus_2100_Transcript_4/11_Confidence_0.179_Length_1701	c	(C)14(A)15	29	1673	1701
Locus_2116_Transcript_1/1_Confidence_1.000_Length_2864	c	(CT)16cgctctcctcaatccgattcaattccctgatattttttcaccaggtaaaggaatcttcaa(TC)8	108	4	111
Locus_2128_Transcript_1/8_Confidence_0.286_Length_1344	c	(T)11ggggg(T)12(G)13attcaagttaagtgactataacatcatagtacatggggtgtgtctgcagtttaccaaaattttaatttagca(C)31	144	1	144
Locus_2138_Transcript_1/9_Confidence_0.265_Length_2011	c	(AG)10atgggaaagtagcggaaagaaatgaggtaataattaaatggaataaaggtg(ATA)7	92	1742	1833
Locus_2138_Transcript_8/9_Confidence_0.265_Length_1913	c	(AG)10atgatgacaagagaatagaaat(AAAG)5	62	1742	1803
Locus_2139_Transcript_1/1_Confidence_1.000_Length_1958	c	(GAT)8aaatgagctacgtagaagcctgtggatggggaatagttgcatttctagcaa(TAT)6	93	1664	1756
Locus_2152_Transcript_7/10_Confidence_0.310_Length_3140	c	(CT)10ccccctctcc(CT)10	50	2496	2545
Locus_2152_Transcript_9/10_Confidence_0.476_Length_4639	c	(CT)10ccccctctcc(CT)10	50	1071	1120
Locus_2153_Transcript_1/8_Confidence_0.385_Length_6433	c	(CT)6tcgtctctgtctctcgctctcgtcagtcgtccctgcaacatcggaagccttcgccgccgcctc(CT)7	89	5125	5213
Locus_2153_Transcript_2/8_Confidence_0.423_Length_6534	c	(CT)6tcgtctctgtctctcgctctcgtcagtcgtccctgcaacatcggaagccttcgccgccgcctc(CT)7	89	5226	5314
Locus_2153_Transcript_4/8_Confidence_0.385_Length_7770	c	(CT)6tcgtctctgtctctcgctctcgtcagtcgtccctgcaacatcggaagccttcgccgccgcctc(CT)7	89	5220	5308
Locus_2153_Transcript_7/8_Confidence_0.423_Length_6528	c	(CT)6tcgtctctgtctctcgctctcgtcagtcgtccctgcaacatcggaagccttcgccgccgcctc(CT)7	89	5220	5308
Locus_2173_Transcript_1/6_Confidence_0.438_Length_3600	c	(CTC)5ttcctcgagatct(TCC)6	46	3371	3416
Locus_2173_Transcript_3/6_Confidence_0.438_Length_3644	c	(CTC)5ttcctcgagatcttcctcctcctcctcttcctcgagatct(TCC)6	73	3388	3460
Locus_2173_Transcript_6/6_Confidence_0.438_Length_3627	c	(CTC)5ttcctcgagatcttcctcctcctcctcttcctcgagatct(TCC)6	73	3371	3443
Locus_2176_Transcript_1/10_Confidence_0.514_Length_2830	c	(CT)10tggaaattttggtggttg(CT)18	74	2742	2815
Locus_2176_Transcript_2/10_Confidence_0.568_Length_2883	c	(CT)10tggaaattttggtggttg(CT)18	74	2795	2868
Locus_2176_Transcript_3/10_Confidence_0.568_Length_2875	c	(CT)10tggaaattttggtggttg(CT)18	74	2787	2860
Locus_2176_Transcript_4/10_Confidence_0.541_Length_2929	c	(CT)10tggaaattttggtggttg(CT)18	74	2841	2914
Locus_2176_Transcript_6/10_Confidence_0.486_Length_2326	c	(CT)10tggaaattttggtggttg(CT)18	74	2238	2311
Locus_2176_Transcript_7/10_Confidence_0.541_Length_2838	c	(CT)10tggaaattttggtggttg(CT)18	74	2750	2823
Locus_2176_Transcript_8/10_Confidence_0.595_Length_2974	c	(CT)10tggaaattttggtggttg(CT)18	74	2886	2959
Locus_2176_Transcript_10/10_Confidence_0.541_Length_2823	c	(CT)10tggaaattttggtggttg(CT)18	74	2735	2808
Locus_2208_Transcript_2/7_Confidence_0.095_Length_206	c	(CT)6catctccccgc(CT)10	43	1	43
Locus_2220_Transcript_3/4_Confidence_0.579_Length_1501	c	(CT)19cnnnnnnnnnntc(A)12	63	1267	1329
Locus_2245_Transcript_5/6_Confidence_0.647_Length_1910	c	(T)12aatgaaggagggggtgaaatcgaatgggggaatgagagagacgaagcgagggttgtttggtttataaaaggagcggagaga(GT)7	107	1789	1895
Locus_2245_Transcript_6/6_Confidence_0.647_Length_1531	c	(T)12aatgaaggagggggtgaaatcgaatgggggaatgagagagacgaagcgagggttgtttggtttataaaaggagcggagaga(GT)7	107	1410	1516
Locus_2263_Transcript_1/9_Confidence_0.257_Length_781	c	(AAG)9aaaagaggg(GA)17	70	682	751
Locus_2263_Transcript_3/9_Confidence_0.129_Length_910	c	(AAG)9aaaagaggg(GA)17gnnnnnnnnnnggaaccacataagaaaattcgacaaagttagatactatgactaatttcaccgatttcatagaaacagaacaatatttggggg(A)10	173	682	854
Locus_2263_Transcript_6/9_Confidence_0.257_Length_2722	c	(AAG)9aaaagaggg(GA)17	70	2623	2692
Locus_2263_Transcript_9/9_Confidence_0.257_Length_781	c	(AAG)9aaaagaggg(GA)17	70	682	751
Locus_2270_Transcript_1/2_Confidence_1.000_Length_2395	c	(A)10gtgatttaaa(T)10	30	32	61
Locus_2273_Transcript_1/2_Confidence_1.000_Length_2423	c	(CCG)5t(CTC)5	31	138	168
Locus_2273_Transcript_2/2_Confidence_1.000_Length_2423	c	(CCG)5t(CTC)5	31	138	168
Locus_2314_Transcript_1/5_Confidence_0.636_Length_4202	c	(TC)13acttaacttaccctcctccttccctttggtctcaagtccaaggaaaatgatagca(GTT)6gctgctgctcctcttttttccttcagttaactccccctcgcactgaacctcaacaacccatcaaaaaaa(T)10	178	137	314
Locus_2314_Transcript_2/5_Confidence_0.545_Length_3423	c	(TC)7acttaacttaccctcctccttccctttggtctcaagtccaaggaaaatgatagca(GTT)6gctgctgctcctcttttttccttcagttaactccccctcgcactgaacctcaacaacccatcaaaaaaa(T)10	166	137	302
Locus_2314_Transcript_4/5_Confidence_0.636_Length_4919	c	(TC)7acttaacttaccctcctccttccctttggtctcaagtccaaggaaaatgatagca(GTT)6gctgctgctcctcttttttccttcagttaactccccctcgcactgaacctcaacaacccatcaaaaaaa(T)10	166	137	302
Locus_2314_Transcript_5/5_Confidence_0.636_Length_4190	c	(TC)7acttaacttaccctcctccttccctttggtctcaagtccaaggaaaatgatagca(GTT)6gctgctgctcctcttttttccttcagttaactccccctcgcactgaacctcaacaacccatcaaaaaaa(T)10	166	137	302
Locus_2318_Transcript_6/11_Confidence_0.184_Length_924	c	(A)18g(A)23	42	883	924
Locus_2327_Transcript_1/9_Confidence_0.093_Length_512	c	(T)10gtttttttttgttttttgtatgtgatgtgtgctgctggctgttttttttaatgcctgccactgatattttgtcttctgc(T)43	132	381	512
Locus_2327_Transcript_3/9_Confidence_0.222_Length_2831	c	(A)13gaagacaaaatatcagtggcaggcattaaaaaaaacagccagcagcacacatcacatacaaaaaacaaaaaaaaac(A)10	99	2353	2451
Locus_2327_Transcript_5/9_Confidence_0.222_Length_2831	c	(A)13gaagacaaaatatcagtggcaggcattaaaaaaaacagccagcagcacacatcacatacaaaaaacaaaaaaaaac(A)10	99	2353	2451
Locus_2327_Transcript_6/9_Confidence_0.222_Length_4191	c	(T)10gtttttttttgttttttgtatgtgatgtgtgctgctggctgttttttttaatgcctgccactgatattttgtcttctgc(T)39	128	381	508
Locus_2327_Transcript_8/9_Confidence_0.222_Length_2831	c	(T)10gtttttttttgttttttgtatgtgatgtgtgctgctggctgttttttttaatgcctgccactgatattttgtcttctgc(T)39	128	381	508
Locus_2347_Transcript_1/1_Confidence_1.000_Length_1654	c	(A)10ggaaattgagga(T)10	32	1509	1540
Locus_2352_Transcript_7/10_Confidence_0.286_Length_1120	c	(TTA)5tttattaaaacagtagcctttttgtctatttccttgatttcttcgattcttctactagatccgtcatagcattatgg(T)10	102	773	874
Locus_2352_Transcript_9/10_Confidence_0.464_Length_2605	c	(TTA)5tttattaaaacagtagcctttttgtctatttccttgatttcttcgattcttctactagatccgtcatagcattatgg(T)10	102	772	873
Locus_2364_Transcript_3/4_Confidence_0.200_Length_1436	c	(TG)17ttttactgtatcaa(TG)7	62	8	69
Locus_2368_Transcript_1/9_Confidence_0.351_Length_1218	c	(GA)6ggtggaggagaccgcag(GA)20	69	1150	1218
Locus_2368_Transcript_2/9_Confidence_0.405_Length_1281	c	(GA)6ggtggaggagaccgcag(GA)17gnnnnnnnnnntttgagcggcggaggagagacccgagaggggatcagag(GA)12	136	1100	1235
Locus_2368_Transcript_3/9_Confidence_0.405_Length_1870	c	(GA)6ggtggaggagaccgcag(GA)17gnnnnnnnnnntttgagcggcggaggagagacccgagaggggatcagag(GA)12	136	1689	1824
Locus_2368_Transcript_4/9_Confidence_0.297_Length_1335	c	(GA)6ggtggaggagaccgcag(GA)17gnnnnnnnnnngagctttgagcggcggaggagagacccgagaggggatcagag(GA)12	140	1150	1289
Locus_2368_Transcript_5/9_Confidence_0.405_Length_1442	c	(GA)6ggtggaggagaccgcag(GA)17gnnnnnnnnnntttgagcggcggaggagagacccgagaggggatcagag(GA)12	136	1261	1396
Locus_2368_Transcript_7/9_Confidence_0.432_Length_1331	c	(GA)6ggtggaggagaccgcag(GA)17gnnnnnnnnnntttgagcggcggaggagagacccgagaggggatcagag(GA)12	136	1150	1285
Locus_2368_Transcript_9/9_Confidence_0.405_Length_1331	c	(GA)6ggtggaggagaccgcag(GA)17gnnnnnnnnnntttgagcggcggaggagagacccgagaggggatcagag(GA)12	136	1150	1285
Locus_2390_Transcript_1/4_Confidence_0.500_Length_1137	c	(T)11aaaggagtgatgtatcc(T)12	40	921	960
Locus_2390_Transcript_2/4_Confidence_0.500_Length_1137	c	(T)11aaaggagtgatgtatcc(T)13	41	921	961
Locus_2390_Transcript_3/4_Confidence_0.375_Length_1138	c	(T)11aaaggagtgatgtatcc(T)13	41	921	961
Locus_2390_Transcript_4/4_Confidence_0.625_Length_1137	c	(T)11aaaggagtgatgtatcc(T)12	40	921	960
Locus_2405_Transcript_1/5_Confidence_0.688_Length_4762	c	(GGC)6(TGC)5	33	922	954
Locus_2405_Transcript_2/5_Confidence_0.688_Length_2278	c	(GGC)6(TGC)5	33	922	954
Locus_2405_Transcript_3/5_Confidence_0.562_Length_4727	c	(GGC)6(TGC)5	33	922	954
Locus_2405_Transcript_4/5_Confidence_0.562_Length_5345	c	(GGC)6(TGC)5	33	922	954
Locus_2405_Transcript_5/5_Confidence_0.688_Length_4633	c	(GGC)6(TGC)5	33	922	954
Locus_2427_Transcript_1/3_Confidence_0.500_Length_2859	c	(A)10gaaa(AAAG)5	34	1	34
Locus_2427_Transcript_3/3_Confidence_0.500_Length_1699	c	(A)10gaaa(AAAG)5	34	1	34
Locus_2454_Transcript_2/29_Confidence_1.000_Length_249	c	(GA)6agacgacggcgaggtcgaggcgagcgagagagaggacgagggcgagggctaggcgagcgagagaggatgaaggccgaggtcagggcgaggcgagc(GA)11	129	101	229
Locus_2464_Transcript_1/6_Confidence_0.333_Length_1173	c	(TC)9catcgaggagagagaaagaga(CAG)6	57	25	81
Locus_2464_Transcript_2/6_Confidence_0.200_Length_1907	c	(TC)9catcgaggagagagaaagaga(CAG)6	57	25	81
Locus_2464_Transcript_6/6_Confidence_0.267_Length_900	c	(TC)9catcgaggagagagaaagaga(CAG)6	57	25	81
Locus_2486_Transcript_2/6_Confidence_0.533_Length_2046	c	(GAG)7aaaacaggggaggtgggtttctcttctcatcgctttgaggttttctccccctgttttcctctgttttctt(CTC)6	109	1914	2022
Locus_2486_Transcript_5/6_Confidence_0.600_Length_2890	c	(GAG)7aaaacaggggaggtgggtttctcttctcatcgctttgaggttttctccccctgttttcctctgttttctt(CTC)6	109	2758	2866
Locus_2486_Transcript_6/6_Confidence_0.600_Length_2450	c	(GAG)7aaaacaggggaggtgggtttctcttctcatcgctttgaggttttctccccctgttttcctctgttttctt(CTC)6	109	2318	2426
Locus_2494_Transcript_2/8_Confidence_0.263_Length_2204	c	(T)10accatgagcttgaaatttttttctggctaattacatgcctttgaaaagcgaggaggaaacttctgtgtagtttttacttgaatcgtgtataccaat(A)10	116	458	573
Locus_2494_Transcript_4/8_Confidence_0.421_Length_5361	c	(T)10accatgagcttgaaatttttttctggctaattacatgcctttgaaaagcgaggaggaaacttctgtgtagtttttacttgaatcgtgtataccaat(A)10	116	458	573
Locus_2494_Transcript_6/8_Confidence_0.579_Length_7624	c	(T)10accatgagcttgaaatttttttctggctaattacatgcctttgaaaagcgaggaggaaacttctgtgtagtttttacttgaatcgtgtataccaat(A)10	116	3175	3290
Locus_2494_Transcript_8/8_Confidence_0.421_Length_4907	c	(T)10accatgagcttgaaatttttttctggctaattacatgcctttgaaaagcgaggaggaaacttctgtgtagtttttacttgaatcgtgtataccaat(A)10	116	458	573
Locus_2539_Transcript_1/3_Confidence_0.571_Length_3025	c	(A)10gataaaaaaggatt(A)10	34	1372	1405
Locus_2539_Transcript_2/3_Confidence_0.500_Length_3024	c	(A)10gataaaaaaggatt(A)10	34	1372	1405
Locus_2550_Transcript_1/4_Confidence_0.667_Length_2286	c	(CT)6tccccctt(TC)13	46	31	76
Locus_2550_Transcript_2/4_Confidence_0.667_Length_2292	c	(CT)6tccccctt(TC)13	46	31	76
Locus_2550_Transcript_3/4_Confidence_0.667_Length_2290	c	(CT)6tccccctt(TC)13	46	31	76
Locus_2550_Transcript_4/4_Confidence_0.667_Length_2282	c	(CT)6tccccctt(TC)13	46	31	76
Locus_2586_Transcript_2/2_Confidence_1.000_Length_241	c	(TTA)5(T)12	27	3	29
Locus_2589_Transcript_1/9_Confidence_0.150_Length_664	c	(GAG)5gcggaggcggcagaggagaacgt(GGA)6	56	437	492
Locus_2589_Transcript_2/9_Confidence_0.100_Length_708	c	(GAG)5gcggaggcggcagaggagaacgt(GGA)6	56	437	492
Locus_2589_Transcript_3/9_Confidence_0.150_Length_903	c	(GAG)5gcggaggcggcagaggagaacgt(GGA)6	56	437	492
Locus_2589_Transcript_4/9_Confidence_0.100_Length_807	c	(GAG)5gcggaggcggcagaggagaacgt(GGA)6	56	437	492
Locus_2589_Transcript_7/9_Confidence_0.500_Length_2488	c	(GAG)5gcggaggcggcagaggagaacgt(GGA)6	56	437	492
Locus_2589_Transcript_8/9_Confidence_0.350_Length_2695	c	(GAG)5gcggaggcggcagaggagaacgt(GGA)6	56	437	492
Locus_2589_Transcript_9/9_Confidence_0.500_Length_2288	c	(GAG)5gcggaggcggcagaggagaacgt(GGA)6	56	437	492
Locus_2592_Transcript_1/6_Confidence_0.267_Length_443	c	(TC)14gctctctc(A)10	46	7	52
Locus_2592_Transcript_3/6_Confidence_0.333_Length_589	c	(TC)14gctctctc(A)10	46	7	52
Locus_2592_Transcript_4/6_Confidence_0.333_Length_1683	c	(TC)14gctctctc(A)10	46	7	52
Locus_2592_Transcript_6/6_Confidence_0.267_Length_503	c	(TC)14gctctctc(A)10	46	7	52
Locus_2598_Transcript_1/8_Confidence_0.448_Length_2167	c	(AC)7atatatata(TG)7tatgtatacacatatacatatacatatac(AT)7gtatatgtatatatgtatacacatatatac(CA)7tatatatg(TA)7	146	28	173
Locus_2598_Transcript_2/8_Confidence_0.379_Length_732	c	(AC)7atatatata(TG)7tatgtatacacatatacatatacatatac(AT)7gtatatgtatatatgtatacacatatatac(CA)7tatatatg(TA)7	146	28	173
Locus_2598_Transcript_3/8_Confidence_0.655_Length_3054	c	(AC)7atatatata(TG)7tatgtatacacatatacatatacatatac(AT)7gtatatgtatatatgtatacacatatatac(CA)7tatatatg(TA)7	146	28	173
Locus_2598_Transcript_4/8_Confidence_0.172_Length_369	c	(AC)7atatatata(TG)7tatgtatacacatatacatatacatatac(AT)7gtatatgtatatatgtatacacatatatac(CA)7tatatatg(TA)7	146	28	173
Locus_2598_Transcript_5/8_Confidence_0.483_Length_1116	c	(AC)7atatatata(TG)7tatgtatacacatatacatatacatatac(AT)7gtatatgtatatatgtatacacatatatac(CA)7tatatatg(TA)7	146	28	173
Locus_2598_Transcript_7/8_Confidence_0.448_Length_2166	c	(AC)7atatatata(TG)7tatgtatacacatatacatatacatatac(AT)7gtatatgtatatatgtatacacatatatac(CA)7tatatatg(TA)7	146	28	173
Locus_2598_Transcript_8/8_Confidence_0.483_Length_787	c	(AC)7atatatata(TG)7tatgtatacacatatacatatacatatac(AT)7gtatatgtatatatgtatacacatatatac(CA)7tatatatg(TA)7	146	28	173
Locus_2599_Transcript_2/11_Confidence_0.512_Length_2840	c	(AG)9(GA)11	40	123	162
Locus_2599_Transcript_4/11_Confidence_0.512_Length_3128	c	(AG)9(GA)11	40	123	162
Locus_2599_Transcript_5/11_Confidence_0.512_Length_3195	c	(AG)9(GA)11	40	123	162
Locus_2599_Transcript_6/11_Confidence_0.512_Length_2681	c	(AG)9(GA)11	40	123	162
Locus_2599_Transcript_7/11_Confidence_0.463_Length_2661	c	(AG)9(GA)11	40	123	162
Locus_2599_Transcript_8/11_Confidence_0.366_Length_1937	c	(AG)9(GA)11	40	123	162
Locus_2599_Transcript_9/11_Confidence_0.488_Length_2966	c	(AG)9(GA)11	40	123	162
Locus_2599_Transcript_10/11_Confidence_0.122_Length_1292	c	(AG)9aatgcgttctcttcttcttctta(TTC)5	56	17	72
Locus_2599_Transcript_11/11_Confidence_0.512_Length_2726	c	(AG)9(GA)11	40	123	162
Locus_2611_Transcript_2/3_Confidence_0.833_Length_1941	c	(AG)6aacgacaacttc(CT)8	40	1837	1876
Locus_2611_Transcript_3/3_Confidence_0.833_Length_1625	c	(AG)6aacgacaacttc(CT)8	40	1521	1560
Locus_2634_Transcript_1/5_Confidence_0.182_Length_384	c	(A)13tt(A)10	25	2	26
Locus_2634_Transcript_2/5_Confidence_0.636_Length_1342	c	(A)13tt(A)10	25	2	26
Locus_2634_Transcript_4/5_Confidence_0.364_Length_1884	c	(A)13tt(A)10	25	2	26
Locus_2634_Transcript_5/5_Confidence_0.636_Length_1353	c	(A)13tt(A)10	25	2	26
Locus_2647_Transcript_1/7_Confidence_0.611_Length_2223	c	(A)13gagaaatgagg(GA)15	54	2158	2211
Locus_2647_Transcript_2/7_Confidence_0.611_Length_2191	c	(A)13gagaaatgagg(GA)15	54	2126	2179
Locus_2647_Transcript_3/7_Confidence_0.667_Length_2610	c	(A)13gagaaatgagg(GA)15	54	2545	2598
Locus_2647_Transcript_4/7_Confidence_0.611_Length_2268	c	(A)13gagaaatgagg(GA)15	54	2203	2256
Locus_2647_Transcript_5/7_Confidence_0.611_Length_2283	c	(A)13gagaaatgagg(GA)15	54	2218	2271
Locus_2647_Transcript_7/7_Confidence_0.611_Length_2283	c	(A)13gagaaatgagg(GA)15	54	2218	2271
Locus_2648_Transcript_1/1_Confidence_1.000_Length_2147	c	(AAG)5agccatcactcgaagaatca(TCC)6	53	1701	1753
Locus_2667_Transcript_1/1_Confidence_1.000_Length_1796	c	(AG)6aaaaaggcgcggttttttattaagggagtgaatctttggttttaaataggcgtgagatttggtaattgtagagaatctaggtttagatttt(AG)7	117	1619	1735
Locus_2676_Transcript_2/5_Confidence_0.364_Length_1174	c	(TC)12(TG)7	38	18	55
Locus_2676_Transcript_3/5_Confidence_0.455_Length_1666	c	(TC)12(TG)7	38	18	55
Locus_2676_Transcript_4/5_Confidence_0.364_Length_1668	c	(TC)12(TG)7	38	18	55
Locus_2676_Transcript_5/5_Confidence_0.455_Length_1630	c	(TC)12(TG)7	38	18	55
Locus_2677_Transcript_1/10_Confidence_0.371_Length_1657	c	(AG)7gaagaaaaaaaaagt(A)18	47	36	82
Locus_2677_Transcript_2/10_Confidence_0.257_Length_1572	c	(AG)7gaagaaaaaaaaagt(A)18	47	36	82
Locus_2677_Transcript_3/10_Confidence_0.229_Length_1453	c	(AG)7gaagaaaaaaaaagt(A)18	47	36	82
Locus_2677_Transcript_4/10_Confidence_0.429_Length_1807	c	(AG)7gaagaaaaaaaaagt(A)18	47	36	82
Locus_2677_Transcript_5/10_Confidence_0.457_Length_1718	c	(AG)7gaagaaaaaaaaagt(A)18	47	36	82
Locus_2677_Transcript_6/10_Confidence_0.400_Length_1858	c	(AG)7gaagaaaaaaaaagt(A)18	47	36	82
Locus_2677_Transcript_7/10_Confidence_0.314_Length_1766	c	(AG)7gaagaaaaaaaaagt(A)18	47	36	82
Locus_2677_Transcript_9/10_Confidence_0.200_Length_1958	c	(AG)7gaagaaaaaaaaagt(A)18	47	36	82
Locus_2677_Transcript_10/10_Confidence_0.429_Length_1718	c	(AG)7gaagaaaaaaaaagt(A)18	47	36	82
Locus_2691_Transcript_2/3_Confidence_0.900_Length_2271	c	(T)10(A)11	21	1280	1300
Locus_2697_Transcript_1/8_Confidence_0.533_Length_1749	c	(TC)20tttgatatggaagcagatgatcaagctaccatagaagaagacacagagatcaaaactaagctaggatcaattatata(AT)6	129	272	400
Locus_2697_Transcript_2/8_Confidence_0.489_Length_1749	c	(TC)10g(CT)10ttgatatggaagcagatgatcaagctaccatagaagaagacacagagatcaaaactaagctaggatcaattatata(AT)6	129	272	400
Locus_2697_Transcript_4/8_Confidence_0.533_Length_1751	c	(TC)10g(CT)11ttgatatggaagcagatgatcaagctaccatagaagaagacacagagatcaaaactaagctaggatcaattatata(AT)6	131	272	402
Locus_2697_Transcript_5/8_Confidence_0.444_Length_2027	c	(TC)10nnnnnnnnnnnnnnnnnnnnnnnnatatggaagcagatgatcaagctaccatagaagaagacacagagatcaaaactaagctaggatcaattatata(AT)6	129	272	400
Locus_2697_Transcript_6/8_Confidence_0.489_Length_1749	c	(TC)10nnnnnnnnnnnnnnnnnnnnnnnnatatggaagcagatgatcaagctaccatagaagaagacacagagatcaaaactaagctaggatcaattatata(AT)6	129	272	400
Locus_2697_Transcript_7/8_Confidence_0.444_Length_962	c	(TC)10nnnnnnnnnnnnnnnnnnnnnnnnatatggaagcagatgatcaagctaccatagaagaagacacagagatcaaaactaagctaggatcaattatata(AT)6	129	272	400
Locus_2709_Transcript_2/2_Confidence_0.750_Length_1572	c	(AG)11ctgataaaagagagagggggggcggggaggagagctttggatctgacgaggtgagggctgagggtttataaaaaggac(GAG)5	115	1347	1461
Locus_2710_Transcript_2/7_Confidence_0.143_Length_463	c	(A)11gtaaaattgtagaagaaagcagcgagtagcccttttccgt(ACG)5	66	240	305
Locus_2717_Transcript_1/5_Confidence_0.556_Length_1746	c	(T)12act(TTC)6	33	1399	1431
Locus_2717_Transcript_4/5_Confidence_0.222_Length_1122	c	(T)12act(TTC)6	33	775	807
Locus_2717_Transcript_5/5_Confidence_0.556_Length_2628	c	(T)12act(TTC)6	33	2281	2313
Locus_2739_Transcript_2/9_Confidence_0.250_Length_1397	c	(TCT)6caaaagagag(AGA)6	46	1329	1374
Locus_2739_Transcript_3/9_Confidence_0.292_Length_1335	c	(TCT)6caaaagagag(AGA)6	46	1267	1312
Locus_2739_Transcript_5/9_Confidence_0.250_Length_1954	c	(TCT)6caaaagagag(AGA)6	46	1886	1931
Locus_2739_Transcript_9/9_Confidence_0.250_Length_1389	c	(TCT)6caaaagagag(AGA)6	46	1321	1366
Locus_2754_Transcript_2/10_Confidence_0.500_Length_2626	c	(CT)12cacatacaaatcagtcccgatgcagggatcataagagtcgtcgctctttcctcttca(TC)7gctctctctgccccctaatctcgatctccagcaaaaacatc(A)10	146	1	146
Locus_2769_Transcript_1/10_Confidence_0.280_Length_2007	c	(CT)6cctcacttcagactc(CT)7	41	1	41
Locus_2769_Transcript_2/10_Confidence_0.120_Length_428	c	(CT)6cctcacttcagactc(CT)7	41	1	41
Locus_2769_Transcript_6/10_Confidence_0.400_Length_1724	c	(CT)6cctcacttcagactc(CT)7	41	1	41
Locus_2769_Transcript_7/10_Confidence_0.360_Length_2143	c	(CT)6cctcacttcagactc(CT)7	41	1	41
Locus_2769_Transcript_8/10_Confidence_0.240_Length_1417	c	(CT)6cctcacttcagactc(CT)7	41	1	41
Locus_2769_Transcript_10/10_Confidence_0.400_Length_931	c	(CT)6cctcacttcagactc(CT)7	41	1	41
Locus_2774_Transcript_1/5_Confidence_0.625_Length_1335	c	(CGG)7atgaagtgccagaatctccggcgaagagggcgaagatggcgtcagagtcgacggaggga(GAT)5	95	55	149
Locus_2774_Transcript_2/5_Confidence_0.562_Length_1238	c	(CGG)7atgaagtgccagaatctccggcgaagagggcgaagatggcgtcagagtcgacggaggga(GAT)5	95	55	149
Locus_2774_Transcript_3/5_Confidence_0.438_Length_713	c	(CGG)7atgaagtgccagaatctccggcgaagagggcgaagatggcgtcagagtcgacggaggga(GAT)5	95	55	149
Locus_2774_Transcript_4/5_Confidence_0.438_Length_713	c	(CGG)7atgaagtgccagaatctccggcgaagagggcgaagatggcgtcagagtcgacggaggga(GAT)5	95	55	149
Locus_2774_Transcript_5/5_Confidence_0.562_Length_1238	c	(CGG)7atgaagtgccagaatctccggcgaagagggcgaagatggcgtcagagtcgacggaggga(GAT)5	95	55	149
Locus_2778_Transcript_1/5_Confidence_0.636_Length_2721	c	(CCA)6acaacaacaattcctct(AGC)5	50	2396	2445
Locus_2778_Transcript_2/5_Confidence_0.182_Length_1308	c	(CCA)6acaacaacaattcctct(AGC)5	50	983	1032
Locus_2778_Transcript_3/5_Confidence_0.455_Length_1957	c	(CCA)6acaacaacaattcctct(AGC)5	50	1632	1681
Locus_2778_Transcript_5/5_Confidence_0.636_Length_2591	c	(CCA)6acaacaacaattcctct(AGC)5	50	2266	2315
Locus_2799_Transcript_1/4_Confidence_0.714_Length_1236	c	(GA)6gc(GA)13	40	1197	1236
Locus_2799_Transcript_3/4_Confidence_0.286_Length_868	c	(GA)6gc(GA)13	40	829	868
Locus_2799_Transcript_4/4_Confidence_0.571_Length_982	c	(GA)6gc(GA)13	40	943	982
Locus_2823_Transcript_1/6_Confidence_0.429_Length_354	c	(CT)7gtaaatacaagagggcgcgcttccctcaccc(CT)17	79	66	144
Locus_2823_Transcript_2/6_Confidence_0.500_Length_417	c	(CT)7gtaaatacaagagggcgcgcttccctcaccc(CT)17	79	66	144
Locus_2823_Transcript_4/6_Confidence_0.643_Length_1108	c	(CT)7gtaaatacaagagggcgcgcttccctcaccc(CT)17	79	66	144
Locus_2826_Transcript_5/8_Confidence_0.429_Length_3653	c	(AAC)5aaatgaaaag(A)12	37	3611	3647
Locus_2827_Transcript_1/5_Confidence_0.714_Length_1534	c	(T)10cctcgga(T)16	33	414	446
Locus_2829_Transcript_1/5_Confidence_0.762_Length_8091	c	(T)20ct(TC)6	34	8028	8061
Locus_2829_Transcript_2/5_Confidence_0.762_Length_8220	c	(T)20ct(TC)6	34	8157	8190
Locus_2829_Transcript_4/5_Confidence_0.333_Length_8452	c	(T)20ct(TC)6	34	8389	8422
Locus_2829_Transcript_5/5_Confidence_0.762_Length_8200	c	(T)20ct(TC)6	34	8137	8170
Locus_2834_Transcript_1/1_Confidence_1.000_Length_2255	c	(GA)6tgaga(AGG)5	32	2118	2149
Locus_2835_Transcript_1/10_Confidence_0.312_Length_1867	c	(AT)6(AC)10(TC)19	70	1797	1866
Locus_2835_Transcript_8/10_Confidence_0.229_Length_3734	c	(AT)6(AC)10(TC)11	54	1797	1850
Locus_2835_Transcript_10/10_Confidence_0.229_Length_3734	c	(AT)6(AC)10(TC)11	54	1797	1850
Locus_2842_Transcript_8/10_Confidence_0.097_Length_1615	c	(TA)8attttta(TTTAT)6	53	1540	1592
Locus_2848_Transcript_1/1_Confidence_1.000_Length_1382	c	(AAC)5ggatccggatccgataacaacaacaacggatccggatccggcggtaaca(GCG)5	79	211	289
Locus_2860_Transcript_1/7_Confidence_0.667_Length_4283	c	(CA)16aggaggaggaagaagaagaagtagtttgtacttcatacgacacacgcacacgcagaaaaaa(AGG)6(AAG)7	132	2289	2420
Locus_2860_Transcript_2/7_Confidence_0.708_Length_3891	c	(CA)18aggaggaggaagaagaagaagtagtttgtacttcatacgacacacgcacacgcagaaaaaa(AGG)6(AAG)7	136	1893	2028
Locus_2860_Transcript_3/7_Confidence_0.708_Length_3982	c	(CA)18aggaggaggaagaagaagaagtagtttgtacttcatacgacacacgcacacgcagaaaaaa(AGG)6(AAG)7	136	1984	2119
Locus_2860_Transcript_5/7_Confidence_0.708_Length_5282	c	(CA)18aggaggaggaagaagaagaagtagtttgtacttcatacgacacacgcacacgcagaaaaaa(AGG)6(AAG)7	136	2289	2424
Locus_2860_Transcript_6/7_Confidence_0.708_Length_5683	c	(CA)18aggaggaggaagaagaagaagtagtttgtacttcatacgacacacgcacacgcagaaaaaa(AGG)6(AAG)7	136	3685	3820
Locus_2860_Transcript_7/7_Confidence_0.708_Length_4287	c	(CA)18aggaggaggaagaagaagaagtagtttgtacttcatacgacacacgcacacgcagaaaaaa(AGG)6(AAG)7	136	2289	2424
Locus_2876_Transcript_1/3_Confidence_0.636_Length_1846	c	(GAC)7gatgatgataaaggtgtagtagcggtagcagcagc(AGA)5	71	296	366
Locus_2876_Transcript_2/3_Confidence_0.636_Length_1325	c	(GAC)7gatgatgataaaggtgtagtagcggtagcagcagc(AGA)5	71	296	366
Locus_2876_Transcript_3/3_Confidence_0.636_Length_1696	c	(GAC)7gatgatgataaaggtgtagtagcggtagcagcagc(AGA)5	71	296	366
Locus_2877_Transcript_1/1_Confidence_1.000_Length_2030	c	(TC)6taaagctgactctgctctga(CT)8	48	52	99
Locus_2904_Transcript_6/7_Confidence_0.312_Length_933	c	(TC)19nnnnnnnnnn(CT)7	62	794	855
Locus_2905_Transcript_2/3_Confidence_0.714_Length_3182	c	(AC)6(GC)6	24	1886	1909
Locus_2909_Transcript_8/15_Confidence_0.107_Length_2009	c	(CT)7cgcccccctctctctctc(CT)7actttttgcatgaaattagtcggccgtcaccgccaccaaa(TC)11	108	138	245
Locus_2909_Transcript_14/15_Confidence_0.173_Length_3122	c	(CT)7cgcccccctctctctctc(CT)7actttttgcatgaaattagtcggccgtcaccgccaccaaa(TC)11	108	138	245
Locus_2928_Transcript_1/1_Confidence_1.000_Length_1289	c	(T)33ggggtttttgatccgaaagaataatggatctgacggg(T)12	82	1043	1124
Locus_2930_Transcript_1/4_Confidence_0.333_Length_2059	c	(GA)7ggattgaagggaagaggatgagagggcttagggttttgcgaggagagcgaaagttc(AG)8	86	1971	2056
Locus_2930_Transcript_4/4_Confidence_0.444_Length_2067	c	(GA)7ggattgaagggaagaggatgagagggcttagggttttgcgaggagagcgaaagttc(AG)8	86	1979	2064
Locus_2953_Transcript_1/2_Confidence_1.000_Length_530	c	(T)14gggaaatattgagcagacagcagatgttcttcgtttatatgtgaagattgagcttcattaaccttgaaagg(A)10	95	351	445
Locus_2953_Transcript_2/2_Confidence_1.000_Length_726	c	(T)14gggaaatattgagcagacagcagatgttcttcgtttatatgtgaagattgagcttcattaaccttgaaagg(A)10	95	547	641
Locus_2976_Transcript_1/3_Confidence_0.714_Length_3005	c	(GA)15ggaggcgggtgcgtttctcgcgttggctggcgctgtattttatatgagagaaagataacccaaatttt(AG)10gagaaaatagaacaaaatctgtgattttaatatctcggcttcgtgcgtttttctcttgttgttttcgctattcagtcgctgctcttgaatcg(GA)11ggagacgcgtgggatttgctagggtggagggaaat(AG)8	283	2684	2966
Locus_2976_Transcript_2/3_Confidence_0.714_Length_2988	c	(GA)15ggaggcgggtgcgtttctcgcgttggctggcgctgtattttatatgagagaaagataacccaaatttt(AG)12gagaaaatagaacaaaatctgtgattttaatatctcggcttcgtgcgtttttctcttgttgttttcgctattcagtcgctgctcttgaatcg(GA)11ggagacgcgtgggatttgctagggtggagggaaat(AG)8	287	2663	2949
Locus_2976_Transcript_3/3_Confidence_0.714_Length_3009	c	(GA)15ggaggcgggtgcgtttctcgcgttggctggcgctgtattttatatgagagaaagataacccaaatttt(AG)12gagaaaatagaacaaaatctgtgattttaatatctcggcttcgtgcgtttttctcttgttgttttcgctattcagtcgctgctcttgaatcg(GA)11ggagacgcgtgggatttgctagggtggagggaaat(AG)8	287	2684	2970
Locus_2982_Transcript_4/6_Confidence_0.600_Length_1714	c	(GA)8ggattttaattgagaaagagagagggatttattatagagaaaatgaaagaagagggagagagggcgtcgcctgacttttt(AG)6	108	1605	1712
Locus_2982_Transcript_5/6_Confidence_0.533_Length_1171	c	(GA)8ggattttaattgagaaagagagagggatttattatagagaaaatgaaagaagagggagagagggcgtcgcctgacttttt(AG)6	108	1062	1169
Locus_3002_Transcript_2/3_Confidence_0.600_Length_1314	c	(TC)7tt(TC)13	42	1	42
Locus_3002_Transcript_3/3_Confidence_0.600_Length_1412	c	(TC)7tt(TC)13	42	1	42
Locus_3021_Transcript_2/2_Confidence_1.000_Length_1756	c	(GA)9gccattgctaaatcctgaggagagagaaagtgagagaggtaatgtacggaatcgagaagtaccattactc(GAA)5	103	1	103
Locus_3028_Transcript_1/9_Confidence_0.400_Length_2044	c	(A)12gaaaaag(A)10	29	1207	1235
Locus_3028_Transcript_3/9_Confidence_0.400_Length_2178	c	(A)12gaaaaag(A)10	29	1207	1235
Locus_3028_Transcript_4/9_Confidence_0.450_Length_2532	c	(A)12gaaaaag(A)10	29	1528	1556
Locus_3028_Transcript_7/9_Confidence_0.400_Length_2056	c	(A)12gaaaaag(A)10	29	1052	1080
Locus_3028_Transcript_9/9_Confidence_0.450_Length_2211	c	(A)12gaaaaag(A)10	29	1207	1235
Locus_3037_Transcript_1/4_Confidence_0.533_Length_1168	c	(GA)14gttgagagtgggagtgggttagctag(GA)6tcatggtgggctc(AGG)5	94	369	462
Locus_3037_Transcript_2/4_Confidence_0.667_Length_1713	c	(GA)14gttgagagtgggagtgggttagctag(GA)6tcatggtgggctc(AGG)5	94	369	462
Locus_3037_Transcript_3/4_Confidence_0.533_Length_1491	c	(GA)14gttgagagtgggagtgggttagctag(GA)6tcatggtgggctc(AGG)5	94	369	462
Locus_3037_Transcript_4/4_Confidence_0.533_Length_1157	c	(GA)14gttgagagtgggagtgggttagctag(GA)6tcatggtgggctc(AGG)5	94	369	462
Locus_3044_Transcript_1/2_Confidence_1.000_Length_1409	c	(TC)12tacaccctccaaaggtgcgctccctcccctcacacacacag(AC)8(TC)6	93	18	110
Locus_3044_Transcript_2/2_Confidence_1.000_Length_1305	c	(TC)12tacaccctccaaaggtgcgctccctcccctcacacacacag(AC)8(TC)6	93	18	110
Locus_3067_Transcript_1/5_Confidence_0.214_Length_1659	c	(GGC)5ggtggccattttgttgttgtt(GA)18	72	1513	1584
Locus_3067_Transcript_2/5_Confidence_0.500_Length_1928	c	(GGC)5ggtggccattttgttgttgtt(GA)19	74	1513	1586
Locus_3067_Transcript_3/5_Confidence_0.143_Length_1595	c	(GGC)5ggtggccattttgttgttgtt(GA)18	72	1513	1584
Locus_3067_Transcript_5/5_Confidence_0.357_Length_1598	c	(GGC)5ggtggccattttgttgttgtt(GA)18	72	1513	1584
Locus_3083_Transcript_2/3_Confidence_0.667_Length_1382	c	(A)16gaagaagaaaaccacgaaccagagaacccttcttgaatggagggaagggg(A)13	79	154	232
Locus_3083_Transcript_3/3_Confidence_0.667_Length_1232	c	(A)16gaagaagaaaaccacgaaccagagaacccttcttgaatggagggaagggg(A)13	79	154	232
Locus_3095_Transcript_1/1_Confidence_1.000_Length_227	c	(TTTTG)7(T)12	47	1	47
Locus_3100_Transcript_1/1_Confidence_1.000_Length_1599	c	(C)14(A)30	44	640	683
Locus_3107_Transcript_1/1_Confidence_1.000_Length_710	c	(CT)11c(CT)6	35	79	113
Locus_3114_Transcript_1/2_Confidence_1.000_Length_3294	c	(AG)13g(AGA)5attgatcgttttgttttcagtgagttggtgaaggtctcatcatcccacgaagaaactcctgagaactagctatacacacata(CT)6	136	3158	3293
Locus_3114_Transcript_2/2_Confidence_1.000_Length_3077	c	(AG)13g(AGA)5attgatcgttttgttttcagtgagttggtgaaggtctcatcatcccacgaagaaactcctgagaactagctatacacacata(CT)6	136	2941	3076
Locus_3138_Transcript_2/9_Confidence_0.538_Length_1691	c	(TC)8accccctggaactcttgtcttcctgaagaaagtgattgcgcccttttttatgttggagcctggagcgggggg(GA)6	100	1516	1615
Locus_3138_Transcript_4/9_Confidence_0.538_Length_1892	c	(TC)8accccctggaactcttgtcttcctgaagaaagtgattgcgcccttttttatgttggagcctggagcgggggg(GA)6	100	1717	1816
Locus_3138_Transcript_5/9_Confidence_0.538_Length_2089	c	(TC)8accccctggaactcttgtcttcctgaagaaagtgattgcgcccttttttatgttggagcctggagcgggggg(GA)6	100	1914	2013
Locus_3138_Transcript_6/9_Confidence_0.346_Length_1703	c	(TC)8accccctggaactcttgtcttcctgaagaaagtgattgcgcccttttttatgttggagcctggagcgggggg(GA)6	100	1528	1627
Locus_3138_Transcript_8/9_Confidence_0.577_Length_2738	c	(TC)8accccctggaactcttgtcttcctgaagaaagtgattgcgcccttttttatgttggagcctggagcgggggg(GA)6	100	2563	2662
Locus_3138_Transcript_9/9_Confidence_0.538_Length_1676	c	(TC)8accccctggaactcttgtcttcctgaagaaagtgattgcgcccttttttatgttggagcctggagcgggggg(GA)6	100	1501	1600
Locus_3171_Transcript_1/2_Confidence_1.000_Length_1729	c	(TAAAAA)5taagaaagaaagaaag(A)10	56	43	98
Locus_3171_Transcript_2/2_Confidence_1.000_Length_1376	c	(TAAAAA)5taagaaagaaagaaag(A)10	56	43	98
Locus_3182_Transcript_4/10_Confidence_0.062_Length_510	c	(TCT)7ttgtcttcgactgattcgcgagagatccatcgagattctcgatatcccatcttcattttcgcagtctccatcatc(GA)8	112	367	478
Locus_3182_Transcript_7/10_Confidence_0.156_Length_1117	c	(TCT)7ttgtcttcgactgattcgcgagagatccatcgagattctcgatatcccatcttcattttcgcagtctccatcatc(GA)8	112	529	640
Locus_3190_Transcript_1/10_Confidence_0.224_Length_6131	c	(AG)12aa(AG)7	40	4177	4216
Locus_3190_Transcript_8/10_Confidence_0.347_Length_7420	c	(AG)12aa(AG)7	40	5466	5505
Locus_3190_Transcript_9/10_Confidence_0.327_Length_10100	c	(AG)12aa(AG)7	40	8146	8185
Locus_3214_Transcript_1/5_Confidence_0.636_Length_1516	c	(ATT)5ttttattttttg(T)10	37	1477	1513
Locus_3214_Transcript_2/5_Confidence_0.545_Length_1430	c	(ATT)5ttttattttttg(T)10	37	1391	1427
Locus_3214_Transcript_3/5_Confidence_0.545_Length_1513	c	(ATT)5ttttattttttg(T)10	37	1474	1510
Locus_3214_Transcript_5/5_Confidence_0.545_Length_1430	c	(ATT)5ttttattttttg(T)10	37	1391	1427
Locus_3222_Transcript_1/9_Confidence_0.417_Length_3438	c	(T)18gggttccc(CTTT)6	50	3247	3296
Locus_3222_Transcript_4/9_Confidence_0.458_Length_3289	c	(T)11attta(T)10	26	2985	3010
Locus_3222_Transcript_6/9_Confidence_0.208_Length_748	c	(T)11attta(T)10	26	444	469
Locus_3222_Transcript_7/9_Confidence_0.458_Length_3835	c	(T)18gggttccc(CTTT)6	50	3644	3693
Locus_3222_Transcript_8/9_Confidence_0.167_Length_1793	c	(T)11attta(T)10	26	1489	1514
Locus_3222_Transcript_9/9_Confidence_0.417_Length_3481	c	(T)18gggttccc(CTTT)6	50	3290	3339
Locus_3225_Transcript_2/11_Confidence_0.128_Length_1839	c	(CT)7agaactggaaactgagcacagagaaactctcc(CT)12	70	948	1017
Locus_3225_Transcript_5/11_Confidence_0.308_Length_2249	c	(CT)7agaactggaaactgagcacagagaaactctcc(CT)12	70	948	1017
Locus_3225_Transcript_6/11_Confidence_0.308_Length_2662	c	(CT)7agaactggaaactgagcacagagaaactctcc(CT)12	70	948	1017
Locus_3225_Transcript_7/11_Confidence_0.179_Length_2217	c	(CT)7agaactggaaactgagcacagagaaactctcc(CT)12	70	948	1017
Locus_3225_Transcript_10/11_Confidence_0.256_Length_2682	c	(CT)7agaactggaaactgagcacagagaaactctcc(CT)12	70	948	1017
Locus_3225_Transcript_11/11_Confidence_0.231_Length_2112	c	(CT)7agaactggaaactgagcacagagaaactctcc(CT)12	70	948	1017
Locus_3226_Transcript_1/3_Confidence_0.429_Length_1571	c	(TC)7c(CT)6	27	482	508
Locus_3226_Transcript_2/3_Confidence_0.714_Length_2081	c	(TC)7c(CT)6	27	482	508
Locus_3226_Transcript_3/3_Confidence_0.714_Length_2075	c	(TC)7c(CT)6	27	482	508
Locus_3237_Transcript_8/14_Confidence_0.109_Length_839	c	(AT)16ggtgtgtgacaatatgtaagtccatcctgcttctagattgtgcatcaatcattcatgaacatgtctgtgctaacttgataccagcttaaac(A)10	133	200	332
Locus_3239_Transcript_1/10_Confidence_0.406_Length_3571	c	(T)11aaaaaaagtggaagcgagcaatgttggatctgaacgtggcgtcgtcgggggagtcgtcgtcgtcggccgcggcggcggagaa(GGC)5	108	2787	2894
Locus_3239_Transcript_4/10_Confidence_0.375_Length_3435	c	(T)11aaaaaaagtggaagcgagcaatgttggatctgaacgtggcgtcgtcgggggagtcgtcgtcgtcggccgcggcggcggagaa(GGC)5	108	2787	2894
Locus_3239_Transcript_5/10_Confidence_0.469_Length_3569	c	(T)11aaaaaaagtggaagcgagcaatgttggatctgaacgtggcgtcgtcgggggagtcgtcgtcgtcggccgcggcggcggagaa(GGC)5	108	2787	2894
Locus_3239_Transcript_6/10_Confidence_0.500_Length_3556	c	(T)11aaaaaaagtggaagcgagcaatgttggatctgaacgtggcgtcgtcgggggagtcgtcgtcgtcggccgcggcggcggagaa(GGC)5	108	2875	2982
Locus_3239_Transcript_7/10_Confidence_0.500_Length_3573	c	(T)11aaaaaaagtggaagcgagcaatgttggatctgaacgtggcgtcgtcgggggagtcgtcgtcgtcggccgcggcggcggagaa(GGC)5	108	2787	2894
Locus_3239_Transcript_8/10_Confidence_0.500_Length_3807	c	(T)11aaaaaaagtggaagcgagcaatgttggatctgaacgtggcgtcgtcgggggagtcgtcgtcgtcggccgcggcggcggagaa(GGC)5	108	3126	3233
Locus_3239_Transcript_10/10_Confidence_0.500_Length_3468	c	(T)11aaaaaaagtggaagcgagcaatgttggatctgaacgtggcgtcgtcgggggagtcgtcgtcgtcggccgcggcggcggagaa(GGC)5	108	2787	2894
Locus_3254_Transcript_1/2_Confidence_1.000_Length_2735	c	(CGG)5ctgctggagatgatgctggagggggtgaaatttctggacctccgacgtgccggagttggaattct(GCG)6	98	2414	2511
Locus_3254_Transcript_2/2_Confidence_1.000_Length_2415	c	(CGG)5ctgctggagatgatgctggagggggtgaaatttctggacctccgacgtgccggagttggaattct(GCG)6	98	2094	2191
Locus_3258_Transcript_1/3_Confidence_0.615_Length_1786	c	(CT)10gtctctctcctctaattcttcgcccttgccctaatttttcaaattaccccctcg(CT)10g(TC)6	107	14	120
Locus_3258_Transcript_2/3_Confidence_0.769_Length_2189	c	(CT)10gtctctctcctctaattcttcgcccttgccctaatttttcaaattaccccctcg(CT)10g(TC)6	107	14	120
Locus_3258_Transcript_3/3_Confidence_0.769_Length_1505	c	(CT)10gtctctctcctctaattcttcgcccttgccctaatttttcaaattaccccctcg(CT)10g(TC)6	107	14	120
Locus_3260_Transcript_1/8_Confidence_0.609_Length_1396	c	(AG)6ggact(GA)6	29	1338	1366
Locus_3260_Transcript_2/8_Confidence_0.565_Length_1707	c	(AG)6ggact(GA)6	29	1649	1677
Locus_3260_Transcript_3/8_Confidence_0.652_Length_1885	c	(AG)6ggact(GA)6	29	1827	1855
Locus_3260_Transcript_4/8_Confidence_0.696_Length_1906	c	(AG)6ggact(GA)6	29	1848	1876
Locus_3260_Transcript_5/8_Confidence_0.652_Length_1902	c	(AG)6ggact(GA)6	29	1844	1872
Locus_3260_Transcript_6/8_Confidence_0.652_Length_1893	c	(AG)6ggact(GA)6	29	1835	1863
Locus_3260_Transcript_7/8_Confidence_0.565_Length_1386	c	(AG)6ggact(GA)6	29	1328	1356
Locus_3260_Transcript_8/8_Confidence_0.652_Length_1804	c	(AG)6ggact(GA)6	29	1746	1774
Locus_3283_Transcript_1/1_Confidence_1.000_Length_439	c	(AAT)5accgattaaa(AC)10	45	379	423
Locus_3289_Transcript_3/6_Confidence_0.286_Length_1707	c	(AC)14(AT)11	50	764	813
Locus_3314_Transcript_6/12_Confidence_0.140_Length_1167	c	(GA)9ggcggggagat(GA)12	53	913	965
Locus_3314_Transcript_11/12_Confidence_0.140_Length_1165	c	(GA)9ggcggggagat(GA)12	53	911	963
Locus_3318_Transcript_1/10_Confidence_0.581_Length_4349	c	(CAG)5caatcacagaatccacttatttaccaacatcagctgcttaaccggaagttgcattcttcactcttgcaacagcagcagcaacaacag(CAT)5	117	797	913
Locus_3318_Transcript_1/10_Confidence_0.581_Length_4349	c	(GCA)5gttactcggaccactttctagtgtctcaaatatgcagccacatcagcgggcaatgattatgcaaaagaatgcacaacagcagcaa(CAG)7	121	1453	1573
Locus_3318_Transcript_2/10_Confidence_0.484_Length_3987	c	(CAG)5caatcacagaatccacttatttaccaacatcagctgcttaaccggaagttgcattcttcactcttgcaacagcagcagcaacaacag(CAT)5	117	797	913
Locus_3318_Transcript_2/10_Confidence_0.484_Length_3987	c	(GCA)5gttactcggaccactttctagtgtctcaaatatgcagccacatcagcgggcaatgattatgcaaaagaatgcacaacagcagcaa(CAG)7	121	1453	1573
Locus_3318_Transcript_3/10_Confidence_0.484_Length_4339	c	(CAG)5caatcacagaatccacttatttaccaacatcagctgcttaaccggaagttgcattcttcactcttgcaacagcagcagcaacaacag(CAT)5	117	670	786
Locus_3318_Transcript_3/10_Confidence_0.484_Length_4339	c	(GCA)5gttactcggaccactttctagtgtctcaaatatgcagccacatcagcgggcaatgattatgcaaaagaatgcacaacagcagcaa(CAG)7	121	1326	1446
Locus_3318_Transcript_4/10_Confidence_0.516_Length_3979	c	(CAG)5caatcacagaatccacttatttaccaacatcagctgcttaaccggaagttgcattcttcactcttgcaacagcagcagcaacaacag(CAT)5	117	797	913
Locus_3318_Transcript_4/10_Confidence_0.516_Length_3979	c	(GCA)5gttactcggaccactttctagtgtctcaaatatgcagccacatcagcgggcaatgattatgcaaaagaatgcacaacagcagcaa(CAG)7	121	1453	1573
Locus_3318_Transcript_5/10_Confidence_0.516_Length_4532	c	(CAG)5caatcacagaatccacttatttaccaacatcagctgcttaaccggaagttgcattcttcactcttgcaacagcagcagcaacaacag(CAT)5	117	863	979
Locus_3318_Transcript_5/10_Confidence_0.516_Length_4532	c	(GCA)5gttactcggaccactttctagtgtctcaaatatgcagccacatcagcgggcaatgattatgcaaaagaatgcacaacagcagcaa(CAG)7	121	1519	1639
Locus_3318_Transcript_6/10_Confidence_0.581_Length_6148	c	(CAG)5caatcacagaatccacttatttaccaacatcagctgcttaaccggaagttgcattcttcactcttgcaacagcagcagcaacaacag(CAT)5	117	2479	2595
Locus_3318_Transcript_6/10_Confidence_0.581_Length_6148	c	(GCA)5gttactcggaccactttctagtgtctcaaatatgcagccacatcagcgggcaatgattatgcaaaagaatgcacaacagcagcaa(CAG)7	121	3135	3255
Locus_3318_Transcript_7/10_Confidence_0.581_Length_5925	c	(CAG)5caatcacagaatccacttatttaccaacatcagctgcttaaccggaagttgcattcttcactcttgcaacagcagcagcaacaacag(CAT)5	117	797	913
Locus_3318_Transcript_7/10_Confidence_0.581_Length_5925	c	(GCA)5gttactcggaccactttctagtgtctcaaatatgcagccacatcagcgggcaatgattatgcaaaagaatgcacaacagcagcaa(CAG)7	121	1453	1573
Locus_3318_Transcript_10/10_Confidence_0.581_Length_4466	c	(CAG)5caatcacagaatccacttatttaccaacatcagctgcttaaccggaagttgcattcttcactcttgcaacagcagcagcaacaacag(CAT)5	117	797	913
Locus_3318_Transcript_10/10_Confidence_0.581_Length_4466	c	(GCA)5gttactcggaccactttctagtgtctcaaatatgcagccacatcagcgggcaatgattatgcaaaagaatgcacaacagcagcaa(CAG)7	121	1453	1573
Locus_3322_Transcript_1/5_Confidence_0.500_Length_1843	c	(A)12g(CAAAA)5	38	104	141
Locus_3322_Transcript_1/5_Confidence_0.500_Length_1843	c	(CT)7atagctt(TC)6	33	1260	1292
Locus_3322_Transcript_2/5_Confidence_0.650_Length_2023	c	(A)12g(CAAAA)5	38	104	141
Locus_3322_Transcript_3/5_Confidence_0.300_Length_648	c	(A)12g(CAAAA)5	38	104	141
Locus_3322_Transcript_4/5_Confidence_0.150_Length_465	c	(A)12g(CAAAA)5	38	104	141
Locus_3322_Transcript_5/5_Confidence_0.600_Length_1818	c	(A)12g(CAAAA)5	38	104	141
Locus_3355_Transcript_10/13_Confidence_0.101_Length_527	c	(TA)6(TG)6	24	472	495
Locus_3359_Transcript_1/4_Confidence_0.154_Length_1216	c	(TC)6tttctttctttctttcgttctcttcttg(CT)7	54	8	61
Locus_3359_Transcript_2/4_Confidence_0.308_Length_1554	c	(TC)6tttctttctttctttcgttctcttcttg(CT)7	54	8	61
Locus_3359_Transcript_3/4_Confidence_0.692_Length_2608	c	(TC)6tttctttctttctttcgttctcttcttg(CT)7	54	8	61
Locus_3359_Transcript_4/4_Confidence_0.692_Length_2363	c	(TC)6tttctttctttctttcgttctcttcttg(CT)7	54	8	61
Locus_3362_Transcript_2/13_Confidence_1.000_Length_336	c	(TC)10(TA)11	42	295	336
Locus_3373_Transcript_1/3_Confidence_0.769_Length_288	c	(AGA)5aggagaagaagaagaagcacggcgaggacgggaagcatcacgatg(GCA)5	75	99	173
Locus_3373_Transcript_2/3_Confidence_0.846_Length_494	c	(AGA)5aggagaagaagaagaagcacggcgaggacgggaagcatcacgatg(GCA)5	75	323	397
Locus_3373_Transcript_3/3_Confidence_0.846_Length_512	c	(AGA)5aggagaagaagaagaagcacggcgaggacgggaagcatcacgatg(GCA)5	75	323	397
Locus_3424_Transcript_1/6_Confidence_0.385_Length_1648	c	(TC)8tgtctctttca(TC)6	39	1	39
Locus_3424_Transcript_2/6_Confidence_0.538_Length_2903	c	(TC)8tgtctctttca(TC)6	39	1	39
Locus_3424_Transcript_3/6_Confidence_0.462_Length_1811	c	(TC)8tgtctctttca(TC)6	39	1	39
Locus_3424_Transcript_4/6_Confidence_0.538_Length_2903	c	(TC)8tgtctctttca(TC)6	39	1	39
Locus_3424_Transcript_6/6_Confidence_0.462_Length_1902	c	(TC)8tgtctctttca(TC)6	39	1	39
Locus_3439_Transcript_1/2_Confidence_1.000_Length_3224	c	(GAA)5gacaatgttacagaaaatagaaaacaaaacgtcatcaatggatgaataacaagaagataat(GA)6	88	3108	3195
Locus_3439_Transcript_2/2_Confidence_1.000_Length_2629	c	(GAA)5gacaatgttacagaaaatagaaaacaaaacgtcatcaatggatgaataacaagaagataat(GA)6	88	2513	2600
Locus_3456_Transcript_2/10_Confidence_0.567_Length_4069	c	(T)11gaacagtatcatcatcgctgaactttaattcgaagagctcaataaacttgaggaatgacttcaatcttcaga(T)10	93	990	1082
Locus_3456_Transcript_3/10_Confidence_0.600_Length_5773	c	(T)11gaacagtatcatcatcgctgaactttaattcgaagagctcaataaacttgaggaatgacttcaatcttcaga(T)10	93	2601	2693
Locus_3456_Transcript_10/10_Confidence_0.600_Length_5680	c	(T)11gaacagtatcatcatcgctgaactttaattcgaagagctcaataaacttgaggaatgacttcaatcttcaga(T)10	93	2601	2693
Locus_3460_Transcript_3/5_Confidence_0.462_Length_2357	c	(TG)11c(GT)8ccttcttgaggcaggacaccttggttgtttcaaaatg(A)10	86	58	143
Locus_3463_Transcript_1/3_Confidence_0.714_Length_1762	c	(A)10gaaaaaaag(A)12	31	9	39
Locus_3463_Transcript_2/3_Confidence_0.429_Length_1698	c	(A)10gaaaaaaag(A)12	31	9	39
Locus_3463_Transcript_3/3_Confidence_0.714_Length_1818	c	(A)10gaaaaaaag(A)12	31	9	39
Locus_3466_Transcript_1/4_Confidence_0.800_Length_1916	c	(CTT)5cctcctccgttctcttttctctcctttctc(T)10	55	47	101
Locus_3466_Transcript_3/4_Confidence_0.800_Length_1835	c	(CTT)5cctcctccgttctcttttctctcctttctc(T)10	55	47	101
Locus_3466_Transcript_4/4_Confidence_0.800_Length_1921	c	(CTT)5cctcctccgttctcttttctctcctttctc(T)10	55	47	101
Locus_3483_Transcript_2/4_Confidence_0.500_Length_2190	c	(GT)6gcgtgc(GT)9	36	1852	1887
Locus_3499_Transcript_2/2_Confidence_1.000_Length_1051	c	(CT)7cgagctaacccctgttccctttaagtaccc(CT)8	60	15	74
Locus_3510_Transcript_1/5_Confidence_0.583_Length_1206	c	(GAT)5ggcgaggttgacggcgatgcctc(CGT)6	56	306	361
Locus_3510_Transcript_2/5_Confidence_0.417_Length_1071	c	(GAT)5ggcgaggttgacggcgatgcctc(CGT)6	56	306	361
Locus_3510_Transcript_4/5_Confidence_0.500_Length_3096	c	(GAT)5ggcgaggttgacggcgatgcctc(CGT)6	56	306	361
Locus_3510_Transcript_5/5_Confidence_0.583_Length_1223	c	(GAT)5ggcgaggttgacggcgatgcctc(CGT)6	56	306	361
Locus_3543_Transcript_7/10_Confidence_0.409_Length_2876	c	(CT)6(CA)8	28	2640	2667
Locus_3565_Transcript_7/10_Confidence_0.115_Length_560	c	(CA)11tatatatacatacatacacatgta(TG)6	58	1	58
Locus_3570_Transcript_3/4_Confidence_0.222_Length_784	c	(TGC)8tgttggtgctgttggtattgatggaggaggaagagctgttgctgaaagagttgctgctgctgttgg(TGT)6	108	515	622
Locus_3571_Transcript_1/3_Confidence_0.600_Length_1793	c	(T)10c(T)10	21	1625	1645
Locus_3571_Transcript_3/3_Confidence_0.600_Length_1815	c	(T)10c(T)10	21	1647	1667
Locus_3596_Transcript_2/2_Confidence_1.000_Length_1096	c	(AC)9g(CA)7	33	956	988
Locus_3598_Transcript_3/4_Confidence_0.583_Length_848	c	(A)12g(A)20	33	611	643
Locus_3598_Transcript_4/4_Confidence_0.750_Length_838	c	(A)12g(A)10	23	611	633
Locus_3615_Transcript_1/5_Confidence_0.765_Length_2801	c	(GCG)6gcctttccgtactctccgacgagctcctcgtcggccaagtgcttcaactttatgcttcagcaaaatgaaacccagag(GGC)7	116	839	954
Locus_3615_Transcript_1/5_Confidence_0.765_Length_2801	c	(GAT)6gaaaggggaaaagaggaaagaatcatttccatgaaaatgaatgtatgagggaatgaatacaactcaagtc(T)16	104	2232	2335
Locus_3615_Transcript_2/5_Confidence_0.765_Length_2907	c	(GCG)6gcctttccgtactctccgacgagctcctcgtcggccaagtgcttcaactttatgcttcagcaaaatgaaacccagag(GGC)7	116	839	954
Locus_3615_Transcript_2/5_Confidence_0.765_Length_2907	c	(GAT)6gaaaggggaaaagaggaaagaatcatttccatgaaaatgaatgtatgagggaatgaatacaactcaagtc(T)20	108	2334	2441
Locus_3615_Transcript_3/5_Confidence_0.765_Length_2914	c	(GCG)6gcctttccgtactctccgacgagctcctcgtcggccaagtgcttcaactttatgcttcagcaaaatgaaacccagag(GGC)7	116	839	954
Locus_3615_Transcript_3/5_Confidence_0.765_Length_2914	c	(GAT)6gaaaggggaaaagaggaaagaatcatttccatgaaaatgaatgtatgagggaatgaatacaactcaagtc(T)20	108	2341	2448
Locus_3615_Transcript_4/5_Confidence_0.765_Length_2909	c	(GCG)6gcctttccgtactctccgacgagctcctcgtcggccaagtgcttcaactttatgcttcagcaaaatgaaacccagag(GGC)7	116	839	954
Locus_3615_Transcript_4/5_Confidence_0.765_Length_2909	c	(GAT)6gaaaggggaaaagaggaaagaatcatttccatgaaaatgaatgtatgagggaatgaatacaactcaagtc(T)20	108	2336	2443
Locus_3615_Transcript_5/5_Confidence_0.765_Length_2805	c	(GCG)6gcctttccgtactctccgacgagctcctcgtcggccaagtgcttcaactttatgcttcagcaaaatgaaacccagag(GGC)7	116	839	954
Locus_3615_Transcript_5/5_Confidence_0.765_Length_2805	c	(GAT)6gaaaggggaaaagaggaaagaatcatttccatgaaaatgaatgtatgagggaatgaatacaactcaagtc(T)20	108	2232	2339
Locus_3618_Transcript_1/3_Confidence_0.500_Length_288	c	(TC)7g(CT)19	53	236	288
Locus_3618_Transcript_3/3_Confidence_0.750_Length_1263	c	(TC)7g(CT)15	45	236	280
Locus_3669_Transcript_1/4_Confidence_0.600_Length_3484	c	(CT)7ccctccctcccacctcctcctctttaattctttactaatttcccccaaaattgagac(A)15	86	28	113
Locus_3669_Transcript_2/4_Confidence_0.500_Length_1236	c	(CT)7ccctccctcccacctcctcctctttaattctttactaatttcccccaaaattgagac(A)15	86	28	113
Locus_3669_Transcript_3/4_Confidence_0.600_Length_5131	c	(CT)7ccctccctcccacctcctcctctttaattctttactaatttcccccaaaattgagac(A)15	86	28	113
Locus_3669_Transcript_4/4_Confidence_0.600_Length_3539	c	(CT)7ccctccctcccacctcctcctctttaattctttactaatttcccccaaaattgagac(A)15	86	28	113
Locus_3671_Transcript_1/5_Confidence_0.250_Length_391	c	(T)14ctc(AG)6	29	77	105
Locus_3701_Transcript_1/7_Confidence_0.353_Length_1964	c	(A)10g(A)10	21	112	132
Locus_3701_Transcript_2/7_Confidence_0.588_Length_2863	c	(A)10g(A)10	21	112	132
Locus_3701_Transcript_5/7_Confidence_0.588_Length_4240	c	(A)10g(A)10	21	112	132
Locus_3701_Transcript_7/7_Confidence_0.471_Length_2811	c	(A)10g(A)10	21	112	132
Locus_3729_Transcript_3/6_Confidence_0.538_Length_3619	c	(T)10cccccatttacc(T)11	33	2612	2644
Locus_3729_Transcript_4/6_Confidence_0.385_Length_3615	c	(T)10cccccatttacc(T)11	33	2612	2644
Locus_3729_Transcript_5/6_Confidence_0.385_Length_5229	c	(T)10cccccatttacc(T)11	33	2612	2644
Locus_3729_Transcript_6/6_Confidence_0.615_Length_3629	c	(T)10cccccatttacc(T)11	33	2612	2644
Locus_3737_Transcript_4/11_Confidence_0.126_Length_754	c	(A)13gaaaaag(A)10	30	12	41
Locus_3737_Transcript_4/11_Confidence_0.126_Length_754	c	(AGG)6aa(GAG)5	35	196	230
Locus_3737_Transcript_6/11_Confidence_0.253_Length_1230	c	(A)13gaaaaag(A)10	30	12	41
Locus_3737_Transcript_6/11_Confidence_0.253_Length_1230	c	(AGG)6aa(GAG)5	35	196	230
Locus_3737_Transcript_9/11_Confidence_0.080_Length_721	c	(A)11gt(A)10	23	537	559
Locus_3737_Transcript_11/11_Confidence_0.287_Length_1633	c	(A)13gaaaaag(A)10	30	12	41
Locus_3737_Transcript_11/11_Confidence_0.287_Length_1633	c	(AGG)6aa(GAG)5	35	196	230
Locus_3749_Transcript_6/15_Confidence_0.383_Length_4080	c	(TTG)6tgtttgatttaaataagaattttgtatttcataacaagaatggtctacatctccaattcttgtacaaaaaacattaatattattgttatagctata(TTG)5	129	1326	1454
Locus_3749_Transcript_7/15_Confidence_0.383_Length_4074	c	(TTG)6tgtttgatttaaataagaattttgtatttcataacaagaatggtctacatctccaattcttgtacaaaaaacattaatattattgttatagctata(TTG)5	129	1320	1448
Locus_3749_Transcript_15/15_Confidence_0.383_Length_4080	c	(TTG)6tgtttgatttaaataagaattttgtatttcataacaagaatggtctacatctccaattcttgtacaaaaaacattaatattattgttatagctata(TTG)5	129	1326	1454
Locus_3794_Transcript_1/4_Confidence_0.667_Length_1934	c	(T)12aattttacttgctatattttttttgttcttcaagtattacgaagcagaggacagctcctaagctttgttagctttgttagcttttgcgct(TC)14ctccctctcttcaattttgatttct(TC)16	187	12	198
Locus_3794_Transcript_2/4_Confidence_0.667_Length_1841	c	(T)12aattttacttgctatattttttttgttcttcaagtattacgaagcagaggacagctcctaagctttgttagctttgttagcttttgcgct(TC)14ctccctctcttcaattttgatttct(TC)16	187	12	198
Locus_3794_Transcript_4/4_Confidence_0.667_Length_1837	c	(T)12aattttacttgctatattttttttgttcttcaagtattacgaagcagaggacagctcctaagctttgttagctttgttagcttttgcgct(TC)14ctccctctcttcaattttgatttct(TC)16	187	12	198
Locus_3800_Transcript_7/10_Confidence_0.158_Length_1949	c	(AC)6gcacg(CA)6	29	1849	1877
Locus_3852_Transcript_1/3_Confidence_0.625_Length_894	c	(GAT)6gggtataatagtagtaataattgttgttggtggtatttttggggctggggggttatgggtattattgttaacatgggtttgag(T)28	129	752	880
Locus_3852_Transcript_3/3_Confidence_0.750_Length_766	c	(GAT)6gggtataatagtagtaataattgttgttggtggtatttttggggctggggggttatgggtattattgttaacatgggtttgag(T)28	129	624	752
Locus_3857_Transcript_7/14_Confidence_0.203_Length_3037	c	(GTC)6atcttcaacttcggcttcaactcaatcgcagacgcgggggttctccttctctcagacgccattc(TCA)5	97	167	263
Locus_3857_Transcript_7/14_Confidence_0.203_Length_3037	c	(CTC)7ttccctcttcacc(TCG)5	49	368	416
Locus_3857_Transcript_7/14_Confidence_0.203_Length_3037	c	(GA)9cggagagagagacggagaaagagagagacgagagatcgagaggaagagacgagaaattgagagatcagatctcgagagacgagagagac(GA)7	121	2784	2904
Locus_3857_Transcript_12/14_Confidence_0.094_Length_2737	c	(GTC)6atcttcaacttcggcttcaactcaatcgcagacgcgggggttctccttctctcagacgccattc(TCA)5	97	167	263
Locus_3857_Transcript_12/14_Confidence_0.094_Length_2737	c	(CTC)7ttccctcttcacc(TCG)5	49	368	416
Locus_3857_Transcript_13/14_Confidence_0.031_Length_1500	c	(GTC)6atcttcaacttcggcttcaactcaatcgcagacgcgggggttctccttctctcagacgccattc(TCA)5	97	167	263
Locus_3857_Transcript_13/14_Confidence_0.031_Length_1500	c	(CTC)7ttccctcttcacc(TCG)5	49	368	416
Locus_3858_Transcript_1/1_Confidence_1.000_Length_4959	c	(A)12gg(A)11	25	143	167
Locus_3862_Transcript_1/4_Confidence_0.500_Length_510	c	(CT)8ccctctctctctttaataattctctaattc(CT)11	68	196	263
Locus_3862_Transcript_2/4_Confidence_0.500_Length_510	c	(CT)8ccctctctctctttaataattctctaattc(CT)11	68	196	263
Locus_3862_Transcript_3/4_Confidence_0.400_Length_608	c	(CT)8ccctctctctctttaataattctctaattc(CT)11	68	196	263
Locus_3862_Transcript_4/4_Confidence_0.600_Length_975	c	(CT)8ccctctctctctttaataattctctaattc(CT)11	68	196	263
Locus_3863_Transcript_1/2_Confidence_1.000_Length_661	c	(GA)6(GT)6	24	548	571
Locus_3863_Transcript_2/2_Confidence_1.000_Length_658	c	(GA)6(GT)6	24	545	568
Locus_3885_Transcript_4/7_Confidence_0.111_Length_1211	c	(TTC)7(T)30	51	1053	1103
Locus_3891_Transcript_5/10_Confidence_0.094_Length_2363	c	(CT)14acactccagcttcgggagctccgatccctaatctcacctacctatttcctctccgaatctccga(TC)10	112	15	126
Locus_3891_Transcript_7/10_Confidence_0.375_Length_6289	c	(CT)14acactccagcttcgggagctccgatccctaatctcacctacctatttcctctccgaatctccga(TC)10	112	15	126
Locus_3891_Transcript_9/10_Confidence_0.062_Length_2865	c	(CT)14acactccagcttcgggagctccgatccctaatctcacctacctatttcctctccgaatctccga(TC)10	112	15	126
Locus_3921_Transcript_1/1_Confidence_1.000_Length_1674	c	(TGC)5tggtg(ATT)5	35	1217	1251
Locus_3934_Transcript_1/7_Confidence_0.650_Length_2456	c	(GC)8(AC)8(TC)8	48	1485	1532
Locus_3937_Transcript_2/3_Confidence_0.400_Length_1276	c	(A)15tcgtctcctgtgatttgaaaggttagaacaccccaatataactcttatatccttagattcgattctgagctgacttatttat(A)10	107	140	246
Locus_3937_Transcript_2/3_Confidence_0.400_Length_1276	c	(GAA)7gagcgagttgagctctgtgtgcgtctcaactctcttcctccctcaagggtcag(T)13	87	1190	1276
Locus_3944_Transcript_1/3_Confidence_0.500_Length_1386	c	(T)10aatt(A)11	25	157	181
Locus_3944_Transcript_2/3_Confidence_0.667_Length_2633	c	(T)10aatt(A)11	25	157	181
Locus_3944_Transcript_3/3_Confidence_0.500_Length_2048	c	(T)10aatt(A)11	25	157	181
Locus_3961_Transcript_1/4_Confidence_0.286_Length_1063	c	(CT)6aaaaatt(TC)7	33	834	866
Locus_3961_Transcript_2/4_Confidence_0.286_Length_1347	c	(CT)6aaaaatt(TC)7	33	1118	1150
Locus_3961_Transcript_4/4_Confidence_0.571_Length_1473	c	(CT)6aaaaatt(TC)7	33	1244	1276
Locus_3968_Transcript_1/7_Confidence_0.250_Length_535	c	(CT)7tgtttctctctcgt(TC)8	44	150	193
Locus_3968_Transcript_2/7_Confidence_0.500_Length_1327	c	(CT)7tgtttctctctcgt(TC)8	44	150	193
Locus_3968_Transcript_3/7_Confidence_0.542_Length_1331	c	(CT)7tgtttctctctcgt(TC)10	48	150	197
Locus_3968_Transcript_4/7_Confidence_0.542_Length_1327	c	(CT)7tgtttctctctcgt(TC)8	44	150	193
Locus_3968_Transcript_5/7_Confidence_0.708_Length_1623	c	(CT)7tgtttctctctcgt(TC)8	44	150	193
Locus_3968_Transcript_6/7_Confidence_0.375_Length_1470	c	(CT)7tgtttctctctcgt(TC)8	44	150	193
Locus_3968_Transcript_7/7_Confidence_0.542_Length_1327	c	(CT)7tgtttctctctcgt(TC)8	44	150	193
Locus_3986_Transcript_4/6_Confidence_0.643_Length_3511	c	(AG)11aataatgggtattcttgtcatatgagaggagcctaggagagaattcctcgtaaccac(T)13	92	2796	2887
Locus_4017_Transcript_1/10_Confidence_0.684_Length_6852	c	(TG)6ta(TG)13	40	1726	1765
Locus_4017_Transcript_2/10_Confidence_0.684_Length_6752	c	(TG)6ta(TG)13	40	1726	1765
Locus_4017_Transcript_3/10_Confidence_0.684_Length_6775	c	(TG)6ta(TG)13	40	1726	1765
Locus_4017_Transcript_4/10_Confidence_0.684_Length_6756	c	(TG)6ta(TG)13	40	1726	1765
Locus_4017_Transcript_5/10_Confidence_0.684_Length_6752	c	(TG)6ta(TG)13	40	1726	1765
Locus_4017_Transcript_6/10_Confidence_0.684_Length_6852	c	(TG)6ta(TG)13	40	1726	1765
Locus_4017_Transcript_7/10_Confidence_0.526_Length_5761	c	(TG)6ta(TG)13	40	1726	1765
Locus_4017_Transcript_8/10_Confidence_0.579_Length_5277	c	(TTA)5agtctttttcttaagg(TTA)6	49	36	84
Locus_4017_Transcript_9/10_Confidence_0.632_Length_7728	c	(TG)6ta(TG)13	40	1726	1765
Locus_4017_Transcript_9/10_Confidence_0.632_Length_7728	c	(GT)8(GA)6	28	7144	7171
Locus_4017_Transcript_10/10_Confidence_0.684_Length_6754	c	(TG)6ta(TG)13	40	1726	1765
Locus_4019_Transcript_1/2_Confidence_0.214_Length_1841	c	(TG)6taca(C)11aaccacacacaca(AC)10(AT)8	76	1597	1672
Locus_4035_Transcript_5/14_Confidence_1.000_Length_680	c	(TC)6gc(CT)16	46	629	674
Locus_4037_Transcript_1/1_Confidence_1.000_Length_2353	c	(AC)8aaccg(CA)6	33	568	600
Locus_4046_Transcript_1/9_Confidence_0.414_Length_1595	c	(GA)8(AG)16	48	158	205
Locus_4046_Transcript_2/9_Confidence_0.276_Length_207	c	(GA)8(AG)17	50	158	207
Locus_4046_Transcript_3/9_Confidence_0.310_Length_1607	c	(GA)8(AG)13	42	158	199
Locus_4046_Transcript_4/9_Confidence_0.207_Length_1605	c	(GA)8(AG)13	42	158	199
Locus_4046_Transcript_8/9_Confidence_0.310_Length_1606	c	(GA)8(AG)13	42	158	199
Locus_4046_Transcript_9/9_Confidence_0.138_Length_216	c	(GA)8(AG)13	42	158	199
Locus_4049_Transcript_1/4_Confidence_0.667_Length_4132	c	(CAG)5caattgcagcaacaaataagctcaccgttgcagcagtctcaggttagctcaccatcattagtaat(GCA)5	95	3549	3643
Locus_4049_Transcript_3/4_Confidence_0.667_Length_4611	c	(CAG)5caattgcagcaacaaataagctcaccgttgcagcagtctcaggttagctcaccatcattagtaat(GCA)5	95	4028	4122
Locus_4049_Transcript_4/4_Confidence_0.667_Length_4141	c	(CAG)5caattgcagcaacaaataagctcaccgttgcagcagtctcaggttagctcaccatcattagtaat(GCA)5	95	3558	3652
Locus_4119_Transcript_4/4_Confidence_0.429_Length_1327	c	(TGT)7ttgggttctatagatggttatattttaggttgtgtttgtttcatgctatagcaaattccatctttttctttaaaatcgtaaag(T)10	114	1204	1317
Locus_4126_Transcript_4/10_Confidence_0.212_Length_784	c	(CT)6cccccccttctctctgtgtgtcgtctgggcgtgcgtgtgagcggcgcaggtgtgtttgagtgcacatgatatatcaaaaa(G)11	103	499	601
Locus_4139_Transcript_7/8_Confidence_0.500_Length_2520	c	(AG)17aataatggatatccttctcatatgatat(CA)8	78	1	78
Locus_4178_Transcript_1/3_Confidence_0.375_Length_2811	c	(T)10gtttcagtt(AG)18	55	282	336
Locus_4178_Transcript_2/3_Confidence_0.625_Length_2794	c	(T)10gtttcagtt(AG)18	55	282	336
Locus_4178_Transcript_3/3_Confidence_0.375_Length_349	c	(T)10gtttcagtt(AG)18	55	282	336
Locus_4198_Transcript_1/9_Confidence_0.244_Length_2031	c	(GA)12gcgtgtcgttttttgagagagggagagc(GA)7	66	79	144
Locus_4198_Transcript_2/9_Confidence_0.222_Length_1726	c	(GA)12gcgtgtcgttttttgagagagggagagc(GA)7	66	79	144
Locus_4198_Transcript_4/9_Confidence_0.267_Length_1875	c	(GA)12gcgtgtcgttttttgagagagggagagc(GA)7	66	79	144
Locus_4198_Transcript_5/9_Confidence_0.089_Length_1637	c	(GA)12gcgtgtcgttttttgagagagggagagc(GA)7	66	79	144
Locus_4198_Transcript_7/9_Confidence_0.267_Length_2290	c	(GA)12gcgtgtcgttttttgagagagggagagc(GA)7	66	79	144
Locus_4198_Transcript_9/9_Confidence_0.267_Length_1828	c	(GA)12gcgtgtcgttttttgagagagggagagc(GA)7	66	79	144
Locus_4230_Transcript_5/7_Confidence_0.211_Length_1836	c	(AGC)9(AAC)7	48	1130	1177
Locus_4230_Transcript_6/7_Confidence_0.211_Length_1848	c	(AGC)9(AAC)7	48	1130	1177
Locus_4235_Transcript_1/1_Confidence_1.000_Length_1010	c	(GGA)9ggccccgatggagacgccgatggctgtggaggagtttggaggaggatgaggagggctttcagggttggtcatgtggtccattatttgaggaa(GAT)5	134	641	774
Locus_4272_Transcript_7/10_Confidence_0.500_Length_2797	c	(C)11(A)12	23	2214	2236
Locus_4300_Transcript_1/9_Confidence_0.133_Length_1061	c	(AG)10tagatggatcgggagctcgaatataataatgagagaggttcgtttgcc(CT)15c(A)17	116	836	951
Locus_4300_Transcript_5/9_Confidence_0.156_Length_811	c	(AG)10tagatggatcgggagctcgaatataataatgagagaggttcgtttgcc(CT)15c(A)17	116	586	701
Locus_4302_Transcript_7/10_Confidence_0.500_Length_2071	c	(C)23(A)10	33	1812	1844
Locus_4309_Transcript_8/17_Confidence_0.241_Length_1388	c	(CT)6ccccacactcacatgtatgta(TG)20(TA)6(GA)9	103	984	1086
Locus_4309_Transcript_12/17_Confidence_0.203_Length_2205	c	(TG)6tatac(GT)12atatacgtgtatatatataagtatatatacatatatatacgtatatatatacgtgtgc(GT)18	135	2070	2204
Locus_4331_Transcript_1/8_Confidence_0.667_Length_2308	c	(CAA)5ctttccaaacaacaacttaccaagcaacaacaacaacttacca(AAC)5	73	1435	1507
Locus_4331_Transcript_3/8_Confidence_0.667_Length_2346	c	(CAA)5ctttccaaacaacaacttaccaagcaacaacaacaacttacca(AAC)5	73	1473	1545
Locus_4331_Transcript_4/8_Confidence_0.667_Length_2347	c	(CAA)5ctttccaaacaacaacttaccaagcaacaacaacaacttacca(AAC)5	73	1474	1546
Locus_4331_Transcript_5/8_Confidence_0.667_Length_2348	c	(CAA)5ctttccaaacaacaacttaccaagcaacaacaacaacttacca(AAC)5	73	1475	1547
Locus_4331_Transcript_6/8_Confidence_0.667_Length_2349	c	(CAA)5ctttccaaacaacaacttaccaagcaacaacaacaacttacca(AAC)5	73	1476	1548
Locus_4331_Transcript_7/8_Confidence_0.667_Length_2358	c	(CAA)5ctttccaaacaacaacttaccaagcaacaacaacaacttacca(AAC)5	73	1476	1548
Locus_4331_Transcript_8/8_Confidence_0.667_Length_2349	c	(CAA)5ctttccaaacaacaacttaccaagcaacaacaacaacttacca(AAC)5	73	1476	1548
Locus_4350_Transcript_1/4_Confidence_0.700_Length_2008	c	(AG)9aaacggagatct(AG)10	50	1847	1896
Locus_4350_Transcript_3/4_Confidence_0.700_Length_2410	c	(AG)9aaacggagatct(AG)12	54	2245	2298
Locus_4350_Transcript_4/4_Confidence_0.700_Length_2012	c	(AG)9aaacggagatct(AG)12	54	1847	1900
Locus_4358_Transcript_4/6_Confidence_0.667_Length_2245	c	(C)18(G)24	42	592	633
Locus_4381_Transcript_1/2_Confidence_1.000_Length_2081	c	(T)12gttttttgtaaaccatgttttctacttc(T)10	50	1727	1776
Locus_4381_Transcript_2/2_Confidence_1.000_Length_1623	c	(T)12gttttttgtaaaccatgttttctacttc(T)10	50	1269	1318
Locus_4391_Transcript_2/3_Confidence_0.600_Length_6554	c	(A)10ccaccaaccaccac(A)17	41	5038	5078
Locus_4391_Transcript_3/3_Confidence_0.600_Length_7178	c	(A)10ccaccaaccaccac(A)17	41	5038	5078
Locus_4399_Transcript_11/12_Confidence_0.039_Length_390	c	(T)11gtttgcatacacc(A)10	34	258	291
Locus_4446_Transcript_2/3_Confidence_0.500_Length_2740	c	(A)10g(GAA)7	32	1799	1830
Locus_4447_Transcript_2/6_Confidence_0.615_Length_1748	c	(TC)12g(CT)6	37	1708	1744
Locus_4447_Transcript_6/6_Confidence_0.615_Length_1865	c	(TC)12g(CT)6	37	1825	1861
Locus_4480_Transcript_1/1_Confidence_1.000_Length_436	c	(CT)6cctcaagcctcgacgggtcgtctctccccctcgccactgggcgaaatcaacacaaaagctatcgc(CT)12	101	104	204
Locus_4488_Transcript_1/5_Confidence_0.667_Length_2090	c	(A)13gcaatttttttgtcggcagatcttttagattttc(T)10	57	47	103
Locus_4488_Transcript_2/5_Confidence_0.417_Length_1040	c	(A)13gcaatttttttgtcggcagatcttttagattttc(T)10	57	47	103
Locus_4488_Transcript_3/5_Confidence_0.500_Length_1381	c	(A)13gcaatttttttgtcggcagatcttttagattttc(T)10	57	47	103
Locus_4488_Transcript_4/5_Confidence_0.583_Length_1842	c	(A)13gcaatttttttgtcggcagatcttttagattttc(T)10	57	47	103
Locus_4488_Transcript_5/5_Confidence_0.667_Length_2289	c	(A)13gcaatttttttgtcggcagatcttttagattttc(T)10	57	47	103
Locus_4524_Transcript_1/4_Confidence_0.692_Length_2123	c	(CT)10cg(CT)6	34	1832	1865
Locus_4524_Transcript_3/4_Confidence_0.385_Length_1551	c	(CT)10cg(CT)6	34	1260	1293
Locus_4524_Transcript_4/4_Confidence_0.615_Length_1509	c	(CT)10cg(CT)6	34	1218	1251
Locus_4568_Transcript_2/2_Confidence_1.000_Length_1775	c	(GCC)6attgaagcgggttcgggtgaacgagagaggagaagcgtcgaggttgagagtggagatggtgctcatggctggaagctgaagcc(T)23	124	1610	1733
Locus_4571_Transcript_3/5_Confidence_0.545_Length_2771	c	(T)11c(TGT)6	30	2731	2760
Locus_4573_Transcript_5/10_Confidence_0.097_Length_807	c	(C)12(A)28	40	341	380
Locus_4614_Transcript_4/12_Confidence_0.195_Length_2802	c	(A)14taaatcgaaggaattgagatcaagagggggagatgatggcgaagaagaagtccggcgatgt(GCC)7	96	121	216
Locus_4614_Transcript_6/12_Confidence_0.171_Length_2454	c	(A)14taaatcgaaggaattgagatcaagagggggagatgatggcgaagaagaagtccggcgatgt(GCC)7	96	121	216
Locus_4614_Transcript_7/12_Confidence_0.268_Length_4995	c	(A)14taaatcgaaggaattgagatcaagagggggagatgatggcgaagaagaagtccggcgatgt(GCC)7	96	121	216
Locus_4614_Transcript_12/12_Confidence_0.268_Length_3904	c	(A)14taaatcgaaggaattgagatcaagagggggagatgatggcgaagaagaagtccggcgatgt(GCC)7	96	121	216
Locus_4631_Transcript_3/6_Confidence_0.182_Length_1547	c	(AAG)5accgaggtagagaatggcaatgcacaagatgatgatcaagttgccgaagctaaagaagtcaaggaagacaaggaa(AAG)5aaaaagaaggcagaagctgaagaggcagaacaaattgaagagccaagcaagaaagagg(AGA)6	181	996	1176
Locus_4631_Transcript_4/6_Confidence_0.182_Length_1943	c	(AAG)5accgaggtagagaatggcaatgcacaagatgatgatcaagttgccgaagctaaagaagtcaaggaagacaaggaa(AAG)5aaaaagaaggcagaagctgaagaggcagaacaaattgaagagccaagcaagaaagagg(AGA)6	181	1392	1572
Locus_4631_Transcript_6/6_Confidence_0.455_Length_2146	c	(AAG)5accgaggtagagaatggcaatgcacaagatgatgatcaagttgccgaagctaaagaagtcaaggaagacaaggaa(AAG)5aaaaagaaggcagaagctgaagaggcagaacaaattgaagagccaagcaagaaagagg(AGA)6	181	1595	1775
Locus_4636_Transcript_2/7_Confidence_0.571_Length_6540	c	(GCA)6(ACA)5	33	2855	2887
Locus_4636_Transcript_3/7_Confidence_0.667_Length_7476	c	(GCA)6(ACA)5	33	2855	2887
Locus_4636_Transcript_4/7_Confidence_0.667_Length_7480	c	(GCA)6(ACA)5	33	2855	2887
Locus_4636_Transcript_5/7_Confidence_0.381_Length_5441	c	(GCA)6(ACA)5	33	2855	2887
Locus_4636_Transcript_6/7_Confidence_0.381_Length_5368	c	(GCA)6(ACA)5	33	2855	2887
Locus_4636_Transcript_7/7_Confidence_0.667_Length_7480	c	(GCA)6(ACA)5	33	2855	2887
Locus_4676_Transcript_1/1_Confidence_0.154_Length_469	c	(TA)20t(TA)7gaggtagaagt(AG)17	100	1	100
Locus_4702_Transcript_1/1_Confidence_1.000_Length_1051	c	(CT)9cctcacttcagactc(CT)19	71	981	1051
Locus_4718_Transcript_2/5_Confidence_0.667_Length_2410	c	(A)13tctggccaacggaaatactccaaacccgcatcttctctctctcactgtgaaatcccaaaactaaagattcaatcgctaa(TC)15	122	13	134
Locus_4718_Transcript_3/5_Confidence_0.667_Length_2519	c	(A)13tctggccaacggaaatactccaaacccgcatcttctctctctcactgtgaaatcccaaaactaaagattcaatcgctaa(TC)15	122	13	134
Locus_4718_Transcript_4/5_Confidence_0.583_Length_2573	c	(A)13tctggccaacggaaatactccaaacccgcatcttctctctctcactgtgaaatcccaaaactaaagattcaatcgctaa(TC)15	122	13	134
Locus_4718_Transcript_5/5_Confidence_0.667_Length_2441	c	(A)13tctggccaacggaaatactccaaacccgcatcttctctctctcactgtgaaatcccaaaactaaagattcaatcgctaa(TC)15	122	13	134
Locus_4720_Transcript_4/5_Confidence_0.714_Length_4331	c	(TC)16tattttttattatttttattattttactgttctccaactgcttatgagtgttctcatgtttgacctatg(T)10	111	2388	2498
Locus_4735_Transcript_2/3_Confidence_0.778_Length_2921	c	(GAT)5gcgttggcaactgaatttgatcaattgaacagagtcgtcgtcgtcggcgccaaatgaaagtcgagactctagggacaa(T)16	109	2654	2762
Locus_4735_Transcript_3/3_Confidence_0.778_Length_2420	c	(GAT)5gcgttggcaactgaatttgatcaattgaacagagtcgtcgtcgtcggcgccaaatgaaagtcgagactctagggacaa(T)16	109	2153	2261
Locus_4776_Transcript_1/9_Confidence_0.524_Length_2498	c	(C)22(A)14	36	1	36
Locus_4776_Transcript_2/9_Confidence_0.524_Length_2500	c	(C)22(A)14	36	1	36
Locus_4776_Transcript_3/9_Confidence_0.524_Length_2510	c	(C)22(A)14	36	1	36
Locus_4776_Transcript_4/9_Confidence_0.524_Length_2500	c	(C)22(A)14	36	1	36
Locus_4776_Transcript_6/9_Confidence_0.524_Length_2525	c	(C)22(A)14	36	1	36
Locus_4776_Transcript_7/9_Confidence_0.571_Length_2870	c	(C)22(A)14	36	1	36
Locus_4776_Transcript_8/9_Confidence_0.095_Length_583	c	(C)22(A)14	36	1	36
Locus_4783_Transcript_3/10_Confidence_0.086_Length_442	c	(T)20gggg(T)18	42	401	442
Locus_4797_Transcript_2/4_Confidence_0.778_Length_1249	c	(A)11gtttttccaatagttaggacccaattaacaacatggactagctagattgcaatacatatttagg(T)10	85	679	763
Locus_4830_Transcript_20/27_Confidence_0.056_Length_1142	c	(TA)11catatatatatacat(AC)13	63	11	73
Locus_4830_Transcript_24/27_Confidence_0.063_Length_1021	c	(TA)11catatatatatacat(AC)13	63	11	73
Locus_4854_Transcript_8/10_Confidence_0.087_Length_1595	c	(CAA)5taacaact(AGA)5agg(AGA)6agcaggagaactagtggagcctagggaggaagccgattgggttcttctcggaac(CCCT)5	133	264	396
Locus_4861_Transcript_1/6_Confidence_0.676_Length_749	c	(A)16(GA)7	30	691	720
Locus_4861_Transcript_3/6_Confidence_0.703_Length_731	c	(A)22(GA)7	36	667	702
Locus_4861_Transcript_4/6_Confidence_0.703_Length_1359	c	(A)22(GA)7	36	1295	1330
Locus_4861_Transcript_5/6_Confidence_0.243_Length_775	c	(A)22(GA)7	36	719	754
Locus_4861_Transcript_6/6_Confidence_0.703_Length_755	c	(A)22(GA)7	36	691	726
Locus_4868_Transcript_8/10_Confidence_0.182_Length_2897	c	(A)17ggtaaaagagcac(AG)11	52	379	430
Locus_4874_Transcript_1/9_Confidence_0.364_Length_1413	c	(AAT)7gggccgaaaggcagtgaatctccgcaggaataaggattgtcatttagttggtatatttatggacggtggtttatttagagaacag(T)14	120	1058	1177
Locus_4874_Transcript_5/9_Confidence_0.409_Length_2150	c	(AAT)7gggccgaaaggcagtgaatctccgcaggaataaggattgtcatttagttggtatatttatggacggtggtttatttagagaacag(T)14	120	1805	1924
Locus_4874_Transcript_6/9_Confidence_0.364_Length_1265	c	(AAT)7gggccgaaaggcagtgaatctccgcaggaataaggattgtcatttagttggtatatttatggacggtggtttatttagagaacag(T)14	120	920	1039
Locus_4874_Transcript_7/9_Confidence_0.364_Length_1560	c	(AAT)7gggccgaaaggcagtgaatctccgcaggaataaggattgtcatttagttggtatatttatggacggtggtttatttagagaacag(T)14	120	1215	1334
Locus_4874_Transcript_8/9_Confidence_0.636_Length_2103	c	(AAT)7gggccgaaaggcagtgaatctccgcaggaataaggattgtcatttagttggtatatttatggacggtggtttatttagagaacag(T)14	120	1758	1877
Locus_4874_Transcript_9/9_Confidence_0.364_Length_1403	c	(AAT)7gggccgaaaggcagtgaatctccgcaggaataaggattgtcatttagttggtatatttatggacggtggtttatttagagaacag(T)14	120	1058	1177
Locus_4877_Transcript_1/2_Confidence_1.000_Length_4349	c	(CAG)6caactgcaacatttacagcagaaccaacagcagcaattagaacaacagcagcagcaactacaacaacagcagcaacaacagttgcagcagcagcaatta(CAG)5	132	2501	2632
Locus_4877_Transcript_2/2_Confidence_1.000_Length_4046	c	(CAG)6caactgcaacatttacagcagaaccaacagcagcaattagaacaacagcagcagcaactacaacaacagcagcaacaacagttgcagcagcagcaatta(CAG)5	132	2501	2632
Locus_4882_Transcript_2/3_Confidence_0.714_Length_2081	c	(AG)7ctagctttagagagagaaagagagggaagttgggggagggaag(GA)18	93	1988	2080
Locus_4882_Transcript_3/3_Confidence_0.714_Length_1139	c	(AG)7ctagctttagagagagaaagagagggaagttgggggagggaag(GA)18	93	1046	1138
Locus_4908_Transcript_1/8_Confidence_0.348_Length_1598	c	(GAG)7aagagaagagaaggatccaaccttatttattattg(TTA)6	74	1276	1349
Locus_4908_Transcript_2/8_Confidence_0.478_Length_1706	c	(GAG)7aagagaagagaaggatccaaccttatttattattg(TTA)6	74	1384	1457
Locus_4908_Transcript_5/8_Confidence_0.565_Length_2469	c	(GAG)7aagagaagagaaggatccaaccttatttattattg(TTA)6	74	2147	2220
Locus_4908_Transcript_6/8_Confidence_0.565_Length_2017	c	(GAG)7aagagaagagaaggatccaaccttatttattattg(TTA)6	74	1695	1768
Locus_4908_Transcript_7/8_Confidence_0.565_Length_3207	c	(GAG)7aagagaagagaaggatccaaccttatttattattg(TTA)6	74	2885	2958
Locus_4908_Transcript_8/8_Confidence_0.565_Length_1777	c	(GAG)7aagagaagagaaggatccaaccttatttattattg(TTA)6	74	1455	1528
Locus_4914_Transcript_2/6_Confidence_0.688_Length_2265	c	(A)10g(A)10	21	85	105
Locus_4914_Transcript_2/6_Confidence_0.688_Length_2265	c	(AGG)5tggcgagctcgtcgaagaagaggaaagggtacgatatgttgaagacggggatggggaaaggcgagagctttgggatgaagg(AGA)5	111	444	554
Locus_4914_Transcript_3/6_Confidence_0.688_Length_2260	c	(A)10g(A)10	21	85	105
Locus_4914_Transcript_3/6_Confidence_0.688_Length_2260	c	(AGG)5tggcgagctcgtcgaagaagaggaaagggtacgatatgttgaagacggggatggggaaaggcgagagctttgggatgaagg(AGA)5	111	444	554
Locus_4914_Transcript_4/6_Confidence_0.688_Length_2247	c	(A)10g(A)10	21	85	105
Locus_4914_Transcript_4/6_Confidence_0.688_Length_2247	c	(AGG)5tggcgagctcgtcgaagaagaggaaagggtacgatatgttgaagacggggatggggaaaggcgagagctttgggatgaagg(AGA)5	111	444	554
Locus_4914_Transcript_5/6_Confidence_0.688_Length_2220	c	(A)10g(A)10	21	85	105
Locus_4914_Transcript_5/6_Confidence_0.688_Length_2220	c	(AGG)5tggcgagctcgtcgaagaagaggaaagggtacgatatgttgaagacggggatggggaaaggcgagagctttgggatgaagg(AGA)5	111	444	554
Locus_4914_Transcript_6/6_Confidence_0.688_Length_2098	c	(A)10g(A)10	21	85	105
Locus_4914_Transcript_6/6_Confidence_0.688_Length_2098	c	(AGG)5tggcgagctcgtcgaagaagaggaaagggtacgatatgttgaagacggggatggggaaaggcgagagctttgggatgaagg(AGA)5	111	444	554
Locus_4958_Transcript_1/10_Confidence_0.103_Length_725	c	(A)10ccgatagggattctcgtatttttcccgacggcctcctctcttatctcctccaagcctccatatccaaggccaaggagg(A)16	104	597	700
Locus_4958_Transcript_3/10_Confidence_0.138_Length_1136	c	(A)10ccgatagggattctcgtatttttcccgacggcctcctctcttatctcctccaagcctccatatccaaggccaaggagg(A)16	104	597	700
Locus_4958_Transcript_4/10_Confidence_0.207_Length_739	c	(A)10ccgatagggattctcgtatttttcccgacggcctcctctcttatctcctccaagcctccatatccaaggccaaggagg(A)16	104	597	700
Locus_4958_Transcript_5/10_Confidence_0.069_Length_723	c	(A)10ccgatagggattctcgtatttttcccgacggcctcctctcttatctcctccaagcctccatatccaaggccaaggagg(A)39	127	597	723
Locus_4958_Transcript_8/10_Confidence_0.172_Length_1277	c	(A)10ccgatagggattctcgtatttttcccgacggcctcctctcttatctcctccaagcctccatatccaaggccaaggagg(A)16	104	597	700
Locus_4958_Transcript_10/10_Confidence_0.241_Length_730	c	(A)10ccgatagggattctcgtatttttcccgacggcctcctctcttatctcctccaagcctccatatccaaggccaaggagg(A)16	104	597	700
Locus_5001_Transcript_1/8_Confidence_0.680_Length_3017	c	(CTT)5cctctctctctcc(CT)7	42	1779	1820
Locus_5001_Transcript_2/8_Confidence_0.600_Length_3018	c	(CTT)5cctctctctctcc(CT)7	42	1772	1813
Locus_5001_Transcript_3/8_Confidence_0.600_Length_2608	c	(CTT)5cctctctctctcc(CT)7	42	1779	1820
Locus_5001_Transcript_7/8_Confidence_0.680_Length_3260	c	(CTT)5cctctctctctcc(CT)7	42	2014	2055
Locus_5001_Transcript_8/8_Confidence_0.680_Length_3025	c	(CTT)5cctctctctctcc(CT)7	42	1779	1820
Locus_5002_Transcript_3/4_Confidence_0.500_Length_1375	c	(TCT)5tcgtcag(ATT)6	40	196	235
Locus_5008_Transcript_1/1_Confidence_1.000_Length_5172	c	(A)19tggagaaatgcatggaaacctatgtatgcatattttgcacctgagcccttttcctatgtttttagtaaatgtaacgagcactgttc(TTA)9	132	4045	4176
Locus_5017_Transcript_2/4_Confidence_0.250_Length_1403	c	(TC)7g(CT)9	33	46	78
Locus_5017_Transcript_3/4_Confidence_0.500_Length_1600	c	(TC)7g(CT)9	33	46	78
Locus_5017_Transcript_4/4_Confidence_0.625_Length_1756	c	(TC)7g(CT)9	33	46	78
Locus_5037_Transcript_3/4_Confidence_0.667_Length_2325	c	(A)11tt(AG)11	35	2246	2280
Locus_5050_Transcript_1/6_Confidence_0.562_Length_3139	c	(T)10ccgtctctctcttttggtgggatga(T)10gggaatcgagaaggggagagaagatggaggagatggaggcaaaaaatgaggagagag(GA)9	120	2971	3090
Locus_5050_Transcript_2/6_Confidence_0.562_Length_2756	c	(T)10ccgtctctctcttttggtgggatga(T)10gggaatcgagaaggggagagaagatggaggagatggaggcaaaaaatgaggagagag(GA)9	120	2588	2707
Locus_5050_Transcript_4/6_Confidence_0.625_Length_3936	c	(T)10ccgtctctctcttttggtgggatga(T)10gggaatcgagaaggggagagaagatggaggagatggaggcaaaaaatgaggagagag(GA)9	120	3768	3887
Locus_5050_Transcript_5/6_Confidence_0.625_Length_3635	c	(T)10ccgtctctctcttttggtgggatga(T)10gggaatcgagaaggggagagaagatggaggagatggaggcaaaaaatgaggagagag(GA)9	120	3467	3586
Locus_5050_Transcript_6/6_Confidence_0.625_Length_3150	c	(T)10ccgtctctctcttttggtgggatga(T)10gggaatcgagaaggggagagaagatggaggagatggaggcaaaaaatgaggagagag(GA)9	120	2982	3101
Locus_5059_Transcript_1/1_Confidence_1.000_Length_1104	c	(CCA)5ctacct(AAC)5	36	391	426
Locus_5091_Transcript_3/12_Confidence_1.000_Length_306	c	(A)12ttaaagcccattcgatggcagtaaatttaatataaagtttaagtgagcatccgctttatgggctgaaacttggactgacacaatga(T)10	108	17	124
Locus_5092_Transcript_2/4_Confidence_0.727_Length_3423	c	(AG)7(GA)7	28	3343	3370
Locus_5092_Transcript_4/4_Confidence_0.636_Length_2866	c	(AG)7(GA)7	28	2786	2813
Locus_5102_Transcript_1/4_Confidence_0.375_Length_936	c	(GT)7(GA)8	30	881	910
Locus_5102_Transcript_2/4_Confidence_0.625_Length_1550	c	(GT)7(GA)8	30	1495	1524
Locus_5102_Transcript_4/4_Confidence_0.625_Length_1643	c	(GT)7(GA)8	30	1588	1617
Locus_5110_Transcript_1/5_Confidence_0.500_Length_2798	c	(AAT)5aaaa(GAG)10	49	31	79
Locus_5110_Transcript_3/5_Confidence_0.500_Length_2919	c	(AAT)5aaaa(GAG)10	49	31	79
Locus_5110_Transcript_5/5_Confidence_0.583_Length_2816	c	(AAT)5aaaa(GAG)10	49	31	79
Locus_5149_Transcript_3/10_Confidence_0.417_Length_3292	c	(AAG)5aaaagctcatg(T)12	38	3082	3119
Locus_5149_Transcript_5/10_Confidence_0.444_Length_4327	c	(AAG)5aaaagctcatg(T)12	38	4117	4154
Locus_5149_Transcript_6/10_Confidence_0.056_Length_1229	c	(AAG)5aaaagctcatg(T)12	38	1019	1056
Locus_5149_Transcript_8/10_Confidence_0.111_Length_2489	c	(AAG)5aaaagctcatg(T)12	38	2279	2316
Locus_5149_Transcript_10/10_Confidence_0.444_Length_3983	c	(AAG)5aaaagctcatg(T)12	38	3773	3810
Locus_5187_Transcript_2/10_Confidence_0.400_Length_903	c	(GA)7ggatgacggcgagggtgaggcgagc(GA)8	55	813	867
Locus_5187_Transcript_4/10_Confidence_0.571_Length_1266	c	(GA)7ggatgacggcgagggtgaggcgagc(GA)8	55	1176	1230
Locus_5187_Transcript_7/10_Confidence_0.057_Length_491	c	(GA)7ggatgacggcgagggtgaggcgagc(GA)8	55	401	455
Locus_5187_Transcript_8/10_Confidence_0.600_Length_1288	c	(GA)7ggatgacggcgagggtgaggcgagc(GA)8	55	1198	1252
Locus_5187_Transcript_9/10_Confidence_0.514_Length_1093	c	(GA)7ggatgacggcgagggtgaggcgagc(GA)8	55	1003	1057
Locus_5187_Transcript_10/10_Confidence_0.600_Length_1276	c	(GA)7ggatgacggcgagggtgaggcgagc(GA)8	55	1186	1240
Locus_5217_Transcript_6/6_Confidence_0.560_Length_1156	c	(TG)6cgcgcgcttgcgtgtctatatatata(TG)19	76	985	1060
Locus_5239_Transcript_2/7_Confidence_0.684_Length_4614	c	(TG)7tcttttcc(T)16	38	2588	2625
Locus_5239_Transcript_3/7_Confidence_0.684_Length_4548	c	(TG)7tcttttcc(T)16	38	2387	2424
Locus_5239_Transcript_6/7_Confidence_0.684_Length_5750	c	(TG)7tcttttcc(T)16	38	3589	3626
Locus_5239_Transcript_7/7_Confidence_0.684_Length_4749	c	(TG)7tcttttcc(T)16	38	2588	2625
Locus_5240_Transcript_18/27_Confidence_0.123_Length_839	c	(A)13tctccaaaatacatatctcagttatgatctagagagagcgaaggagagctgaggcgggagagggggggaaaatggcattcgctactgttctaactc(CCT)8	133	1	133
Locus_5240_Transcript_23/27_Confidence_0.101_Length_2419	c	(A)13tctccaaaatacatatctcagttatgatctagagagagcgaaggagagctgaggcgggagagggggggaaaatggcattcgctactgttctaactc(CCT)8	133	1	133
Locus_5245_Transcript_1/2_Confidence_1.000_Length_984	c	(TC)9(CT)8	34	805	838
Locus_5245_Transcript_2/2_Confidence_1.000_Length_896	c	(TC)9(CT)8	34	717	750
Locus_5269_Transcript_4/10_Confidence_0.348_Length_1551	c	(AG)14atggagaaaaggaattggggaaggaggagggagcgaggaagagtcttggtccagcggagtctcagcgaagagcaaagggatcgagagaggga(AG)7	134	922	1055
Locus_5269_Transcript_7/10_Confidence_0.304_Length_1550	c	(AG)14atggagaaaaggaattggggaaggaggagggagcgaggaagagtcttggtccagcggagtctcagcgaagagcaaagggatcgagagaggga(AG)7	134	921	1054
Locus_5269_Transcript_10/10_Confidence_0.348_Length_1465	c	(AG)14atggagaaaaggaattggggaaggaggagggagcgaggaagagtcttggtccagcggagtctcagcgaagagcaaagggatcgagagaggga(AG)7	134	836	969
Locus_5274_Transcript_1/1_Confidence_1.000_Length_2824	c	(GA)9gcgagc(GA)7a(AG)7	53	2306	2358
Locus_5281_Transcript_1/3_Confidence_0.750_Length_3140	c	(CAG)6cttcagcagcaccaacttcaacagcagcagcagcttcagcagtcacagcagcatcaacatctccagcagcagctacaacagcaacaact(GCA)5	122	2560	2681
Locus_5281_Transcript_2/3_Confidence_0.750_Length_3258	c	(CAG)6cttcagcagcaccaacttcaacagcagcagcagcttcagcagtcacagcagcatcaacatctccagcagcagctacaacagcaacaact(GCA)5	122	2678	2799
Locus_5281_Transcript_3/3_Confidence_0.750_Length_2786	c	(CAG)6cttcagcagcaccaacttcaacagcagcagcagcttcagcagtcacagcagcatcaacatctccagcagcagctacaacagcaacaact(GCA)5	122	2206	2327
Locus_5309_Transcript_6/8_Confidence_0.577_Length_2322	c	(ATT)6tag(T)11	32	653	684
Locus_5332_Transcript_2/10_Confidence_0.333_Length_2918	c	(C)11aacccc(A)32tcaaaaccaagataaaagaaattacataagcacaacctaattctccctccctccctcc(CT)16	139	734	872
Locus_5332_Transcript_2/10_Confidence_0.333_Length_2918	c	(GT)8gcgtgcgcgtgcgtgcgtgc(GT)7	50	1675	1724
Locus_5332_Transcript_4/10_Confidence_0.444_Length_3329	c	(C)11aacccc(A)32tcaaaaccaagataaaagaaattacataagcacaacctaattctccctccctccctcc(CT)16	139	853	991
Locus_5332_Transcript_4/10_Confidence_0.444_Length_3329	c	(GT)8gcgtgcgcgtgcgtgcgtgc(GT)7	50	1794	1843
Locus_5332_Transcript_9/10_Confidence_0.200_Length_4903	c	(C)11aacccc(A)32tcaaaaccaagataaaagaaattacataagcacaacctaattctccctccctccctcc(CT)16	139	853	991
Locus_5332_Transcript_9/10_Confidence_0.200_Length_4903	c	(GT)8gcgtgcgcgtgcgtgcgtgc(GT)7	50	1794	1843
Locus_5332_Transcript_10/10_Confidence_0.333_Length_3037	c	(C)11aacccc(A)32tcaaaaccaagataaaagaaattacataagcacaacctaattctccctccctccctcc(CT)16	139	853	991
Locus_5332_Transcript_10/10_Confidence_0.333_Length_3037	c	(GT)8gcgtgcgcgtgcgtgcgtgc(GT)7	50	1794	1843
Locus_5335_Transcript_1/5_Confidence_0.308_Length_366	c	(T)30(G)12	42	1	42
Locus_5335_Transcript_4/5_Confidence_0.462_Length_1715	c	(TTTG)6(T)22	46	1347	1392
Locus_5360_Transcript_1/1_Confidence_1.000_Length_1528	c	(GA)6atgggaggaggagcgtggactttggactt(GA)7g(GA)6	68	1461	1528
Locus_5368_Transcript_1/1_Confidence_1.000_Length_2023	c	(T)12atcctacctgta(GC)6	36	1	36
Locus_5407_Transcript_1/10_Confidence_0.438_Length_1163	c	(TC)6tttt(TC)8	32	120	151
Locus_5407_Transcript_2/10_Confidence_0.438_Length_1288	c	(TC)6tttt(TC)8	32	120	151
Locus_5407_Transcript_6/10_Confidence_0.406_Length_1271	c	(TC)6tttt(TC)8	32	120	151
Locus_5407_Transcript_7/10_Confidence_0.438_Length_1288	c	(TC)6tttt(TC)8	32	120	151
Locus_5407_Transcript_8/10_Confidence_0.438_Length_1288	c	(TC)6tttt(TC)8	32	120	151
Locus_5407_Transcript_10/10_Confidence_0.438_Length_1288	c	(TC)6tttt(TC)8	32	120	151
Locus_5423_Transcript_2/10_Confidence_0.385_Length_2919	c	(GA)17gnnnnnnnnnncggcgagattcgaagaaccac(GA)19	104	2815	2918
Locus_5423_Transcript_7/10_Confidence_0.654_Length_2916	c	(GA)20ggtggcgagattcgaagaaccac(GA)19	101	2815	2915
Locus_5423_Transcript_9/10_Confidence_0.346_Length_2920	c	(GA)17gnnnnnnnnnnacggcgagattcgaagaaccac(GA)19	105	2815	2919
Locus_5436_Transcript_6/10_Confidence_0.147_Length_1525	c	(TGC)7tcctcctcctccattcttgtcaatc(TCT)9	73	156	228
Locus_5436_Transcript_9/10_Confidence_0.147_Length_1078	c	(TGC)7tcctcctcctccattcttgtcaatc(TCT)9	73	156	228
Locus_5437_Transcript_1/3_Confidence_0.400_Length_1449	c	(T)16ggcgggtggtggtaacaaagacctacctctgcccactcctgaatttgaaagatttgaaagcagcattcctacttccattccctttttt(TTC)5	119	266	384
Locus_5437_Transcript_2/3_Confidence_0.400_Length_1581	c	(T)16ggcgggtggtggtaacaaagacctacctctgcccactcctgaatttgaaagatttgaaagcagcattcctacttccattccctttttt(TTC)5	119	266	384
Locus_5437_Transcript_3/3_Confidence_0.600_Length_1588	c	(T)16ggcgggtggtggtaacaaagacctacctctgcccactcctgaatttgaaagatttgaaagcagcattcctacttccattccctttttt(TTC)5	119	266	384
Locus_5461_Transcript_2/6_Confidence_0.562_Length_1980	c	(TCT)5acta(AG)11	41	1927	1967
Locus_5461_Transcript_5/6_Confidence_0.250_Length_1778	c	(TCT)5acta(AG)11	41	1725	1765
Locus_5461_Transcript_6/6_Confidence_0.562_Length_2052	c	(TCT)5acta(AG)11	41	1999	2039
Locus_5462_Transcript_1/4_Confidence_0.462_Length_1740	c	(GCT)7gaggatgtggtggcggcggggacggaggagaaggaagacaaggagaagggagaggaaaaggcgaaggggaagctgctacactt(TGA)5	119	1249	1367
Locus_5462_Transcript_3/4_Confidence_0.462_Length_1752	c	(TGC)10tgaggatgtggtggcggcggggacggaggagaaggaagacaaggagaagggagaggaaaaggcgaaggggaagctgctacactt(TGA)5	129	1251	1379
Locus_5464_Transcript_1/4_Confidence_0.667_Length_4030	c	(CT)8agt(TC)6tttc(CT)9	53	18	70
Locus_5464_Transcript_2/4_Confidence_0.667_Length_4099	c	(CT)8agt(TC)6tttc(CT)9	53	18	70
Locus_5464_Transcript_4/4_Confidence_0.667_Length_4040	c	(CT)8agt(TC)6tttc(CT)9	53	18	70
Locus_5470_Transcript_7/9_Confidence_0.444_Length_2148	c	(GA)11(GT)10	42	1	42
Locus_5527_Transcript_1/2_Confidence_1.000_Length_2658	c	(T)10actcttttaccctcgggggtccatttgtc(A)10	49	533	581
Locus_5527_Transcript_2/2_Confidence_1.000_Length_3101	c	(T)10actcttttaccctcgggggtccatttgtc(A)10	49	533	581
Locus_5532_Transcript_2/11_Confidence_0.440_Length_3801	c	(TC)12taaactgcagtctgtacccaaaatccaaagtaatcacccacaataaaacttaaaaa(AT)6	92	2026	2117
Locus_5532_Transcript_3/11_Confidence_0.400_Length_3483	c	(TC)12taaactgcagtctgtacccaaaatccaaagtaatcacccacaataaaacttaaaaa(AT)6	92	1708	1799
Locus_5532_Transcript_5/11_Confidence_0.400_Length_3611	c	(TC)12taaactgcagtctgtacccaaaatccaaagtaatcacccacaataaaacttaaaaa(AT)6	92	1841	1932
Locus_5532_Transcript_7/11_Confidence_0.440_Length_3616	c	(TC)12taaactgcagtctgtacccaaaatccaaagtaatcacccacaataaaacttaaaaa(AT)6	92	1841	1932
Locus_5532_Transcript_8/11_Confidence_0.440_Length_4277	c	(TC)12taaactgcagtctgtacccaaaatccaaagtaatcacccacaataaaacttaaaaa(AT)6	92	2502	2593
Locus_5532_Transcript_9/11_Confidence_0.480_Length_3428	c	(TC)12taaactgcagtctgtacccaaaatccaaagtaatcacccacaataaaacttaaaaa(AT)6	92	1841	1932
Locus_5532_Transcript_10/11_Confidence_0.460_Length_5361	c	(TC)12taaactgcagtctgtacccaaaatccaaagtaatcacccacaataaaacttaaaaa(AT)6	92	3586	3677
Locus_5532_Transcript_11/11_Confidence_0.440_Length_3616	c	(TC)12taaactgcagtctgtacccaaaatccaaagtaatcacccacaataaaacttaaaaa(AT)6	92	1841	1932
Locus_5562_Transcript_1/3_Confidence_0.818_Length_6097	c	(CT)6(AT)15	42	1	42
Locus_5562_Transcript_2/3_Confidence_0.636_Length_2750	c	(CT)6(AT)15	42	1	42
Locus_5562_Transcript_3/3_Confidence_0.818_Length_6103	c	(CT)6(AT)15	42	1	42
Locus_5632_Transcript_2/5_Confidence_0.571_Length_1503	c	(GCC)5(ACC)5	30	978	1007
Locus_5632_Transcript_4/5_Confidence_0.643_Length_2356	c	(GCC)5(ACC)5	30	1831	1860
Locus_5632_Transcript_5/5_Confidence_0.571_Length_1113	c	(GCC)5(ACC)5	30	588	617
Locus_5701_Transcript_1/3_Confidence_0.750_Length_2153	c	(T)11agttcagggagattttgtataattttgaaagttcaaggggtttttctctaattataaa(T)12	81	1366	1446
Locus_5708_Transcript_1/2_Confidence_1.000_Length_3352	c	(TC)11aaaactctctgctcgaaaatctcaaacctatataaacaaatcaaatccctaaatccctatctctttcttctctctcacccctt(TC)7	119	85	203
Locus_5708_Transcript_2/2_Confidence_1.000_Length_3352	c	(TC)11aaaactctctgctcgaaaatctcaaacctatataaacaaatcaaatccctaaatccctatctctttcttctctctcacccctt(TC)7	119	85	203
Locus_5712_Transcript_1/2_Confidence_0.857_Length_1801	c	(AT)6(AG)6	24	1593	1616
Locus_5712_Transcript_2/2_Confidence_0.857_Length_1725	c	(AT)6(AG)6	24	1517	1540
Locus_5717_Transcript_1/9_Confidence_0.455_Length_2097	c	(GA)9g(GA)11	41	2040	2080
Locus_5717_Transcript_2/9_Confidence_0.727_Length_2100	c	(GA)9g(GA)20	59	2042	2100
Locus_5717_Transcript_3/9_Confidence_0.727_Length_2097	c	(GA)9g(GA)20	59	2039	2097
Locus_5717_Transcript_4/9_Confidence_0.727_Length_2094	c	(GA)9g(GA)20	59	2036	2094
Locus_5717_Transcript_6/9_Confidence_0.727_Length_2062	c	(GA)9g(GA)20	59	2004	2062
Locus_5717_Transcript_7/9_Confidence_0.455_Length_2099	c	(GA)9g(GA)11	41	2040	2080
Locus_5717_Transcript_8/9_Confidence_0.455_Length_2109	c	(GA)9g(GA)11	41	2040	2080
Locus_5717_Transcript_9/9_Confidence_0.727_Length_2098	c	(GA)9g(GA)20	59	2040	2098
Locus_5728_Transcript_1/5_Confidence_0.625_Length_3615	c	(CT)7cctctcgctcgcccttctgttgttttttgttcttctcgcagacaagagaagaagaagagggtccgtgtccctctcctctctccat(TC)8	115	9	123
Locus_5728_Transcript_2/5_Confidence_0.438_Length_1780	c	(CT)7cctctcgctcgcccttctgttgttttttgttcttctcgcagacaagagaagaagaagagggtccgtgtccctctcctctctccat(TC)8	115	9	123
Locus_5728_Transcript_5/5_Confidence_0.625_Length_3619	c	(CT)7cctctcgctcgcccttctgttgttttttgttcttctcgcagacaagagaagaagaagagggtccgtgtccctctcctctctccat(TC)8	115	9	123
Locus_5739_Transcript_1/10_Confidence_0.545_Length_5757	c	(A)13gctaaaagcaaatgtgtgcaactttgaattta(GT)9gagcatgcgcata(TG)9	94	3940	4033
Locus_5739_Transcript_2/10_Confidence_0.333_Length_4086	c	(A)13gctaaaagcaaatgtgtgcaactttgaattta(GT)7gcgagcatgcgcatatac(GT)19	115	3947	4061
Locus_5739_Transcript_3/10_Confidence_0.515_Length_5059	c	(A)13gctaaaagcaaatgtgtgcaactttgaattta(GT)9gagcatgcgcata(TG)9	94	3242	3335
Locus_5739_Transcript_4/10_Confidence_0.636_Length_7178	c	(A)13gctaaaagcaaatgtgtgcaactttgaattta(GT)9gagcatgcgcata(TG)9	94	3947	4040
Locus_5739_Transcript_5/10_Confidence_0.606_Length_5908	c	(A)13gctaaaagcaaatgtgtgcaactttgaattta(GT)9gagcatgcgcata(TG)9	94	3947	4040
Locus_5739_Transcript_6/10_Confidence_0.545_Length_5789	c	(A)13gctaaaagcaaatgtgtgcaactttgaattta(GT)9gagcatgcgcata(TG)9	94	3972	4065
Locus_5739_Transcript_8/10_Confidence_0.545_Length_6180	c	(A)13gctaaaagcaaatgtgtgcaactttgaattta(GT)9gagcatgcgcata(TG)9	94	3947	4040
Locus_5739_Transcript_9/10_Confidence_0.606_Length_5906	c	(A)13gctaaaagcaaatgtgtgcaactttgaattta(GT)9gagcatgcgcata(TG)9	94	3947	4040
Locus_5739_Transcript_10/10_Confidence_0.545_Length_5764	c	(A)13gctaaaagcaaatgtgtgcaactttgaattta(GT)9gagcatgcgcata(TG)9	94	3947	4040
Locus_5755_Transcript_1/5_Confidence_0.375_Length_2166	c	(A)12cttgaccgtgctacaaaactaccatgaacagttaggcttttgcacaaaaatatgataaactaatttattggacaaactaccaatacaatattaaatcagc(AAAAT)5	137	1430	1566
Locus_5755_Transcript_3/5_Confidence_0.417_Length_2172	c	(A)12cttgaccgtgctacaaaactaccatgaacagttaggcttttgcacaaaaatatgataaactaatttattggacaaactaccaatacaatattaaatcagc(AAAAT)5	137	1430	1566
Locus_5755_Transcript_4/5_Confidence_0.500_Length_2147	c	(A)12cttgaccgtgctacaaaactaccatgaacagttaggcttttgcacaaaaatatgataaactaatttattggacaaactaccaatacaatattaaatcagc(AAAAT)5	137	1430	1566
Locus_5755_Transcript_5/5_Confidence_0.500_Length_2072	c	(A)12cttgaccgtgctacaaaactaccatgaacagttaggcttttgcacaaaaatatgataaactaatttattggacaaactaccaatacaatattaaatcagc(AAAAT)5	137	1430	1566
Locus_5772_Transcript_1/9_Confidence_0.438_Length_2150	c	(TC)17tnnnnnnnnnnnnnnnnnntctctctatgcacacacatgcatacatatctgtgcgtgtgcgcgca(TG)6cgcat(G)11	127	629	755
Locus_5772_Transcript_2/9_Confidence_0.594_Length_2066	c	(TC)27ttctctctctatgcacacacatgcatacatatctgtgcgtgtgcgcgca(TG)6cgcat(G)11	131	629	759
Locus_5772_Transcript_3/9_Confidence_0.375_Length_2160	c	(TC)17tnnnnnnnnnnnnnnnnnntctctctatgcacacacatgcatacatatctgtgcgtgtgcgcgca(TG)6cgcat(G)11	127	629	755
Locus_5772_Transcript_6/9_Confidence_0.438_Length_2062	c	(TC)17tnnnnnnnnnnnnnnnnngtctctctatgcacacacatgcatacatatctgtgcgtgtgcgcgca(TG)6cgcat(G)11	127	629	755
Locus_5772_Transcript_7/9_Confidence_0.438_Length_3688	c	(TC)17tnnnnnnnnnnnnnnnnnntctctctatgcacacacatgcatacatatctgtgcgtgtgcgcgca(TG)6cgcat(G)11	127	629	755
Locus_5772_Transcript_8/9_Confidence_0.438_Length_2038	c	(TC)18atgcacacacatgcatacatatctgtgcgtgtgcgcgca(TG)6cgcat(G)11	103	629	731
Locus_5772_Transcript_9/9_Confidence_0.438_Length_2062	c	(TC)17tnnnnnnnnnnnnnnnnnntctctctatgcacacacatgcatacatatctgtgcgtgtgcgcgca(TG)6cgcat(G)11	127	629	755
Locus_5779_Transcript_1/1_Confidence_1.000_Length_784	c	(T)10aaggaagaggaggtaaggaggagagagtgatgaaggacgagtgttcccagcttggctgtgg(T)18	89	491	579
Locus_5799_Transcript_3/4_Confidence_0.455_Length_1303	c	(TGG)5tgattgtggt(TG)19	63	1156	1218
Locus_5839_Transcript_1/2_Confidence_1.000_Length_2185	c	(T)19gattctatggtgagtgatatgggattaatactgatcttgatttcaggacatggggctagtaaagcccatggaggagctagtcc(CCT)5	117	713	829
Locus_5879_Transcript_1/4_Confidence_0.500_Length_807	c	(GA)11ggagt(GA)6	39	739	777
Locus_5879_Transcript_2/4_Confidence_0.500_Length_1717	c	(GA)11ggagt(GA)6	39	1649	1687
Locus_5879_Transcript_4/4_Confidence_0.500_Length_1162	c	(GA)11ggagt(GA)6	39	1094	1132
Locus_5884_Transcript_2/5_Confidence_0.500_Length_1067	c	(TC)19caaaccaaattacaccagagagtcaccaagtttctccgaaccaaattacacgc(GA)9	109	1	109
Locus_5884_Transcript_3/5_Confidence_0.667_Length_1459	c	(TC)19caaaccaaattacaccagagagtcaccaagtttctccgaaccaaattacacgc(GA)9	109	1	109
Locus_5884_Transcript_4/5_Confidence_0.667_Length_1642	c	(TC)19caaaccaaattacaccagagagtcaccaagtttctccgaaccaaattacacgc(GA)9	109	1	109
Locus_5884_Transcript_5/5_Confidence_0.667_Length_1208	c	(TC)19caaaccaaattacaccagagagtcaccaagtttctccgaaccaaattacacgc(GA)9	109	1	109
Locus_5888_Transcript_3/4_Confidence_0.333_Length_469	c	(GA)10g(GA)6	33	431	463
Locus_5910_Transcript_1/3_Confidence_0.333_Length_1654	c	(TCA)5cttcattttatcttgttcccttcagaggcgacgatgtaacgaaccctagggcaccaa(TC)8	88	61	148
Locus_5910_Transcript_2/3_Confidence_0.667_Length_3539	c	(TCA)5cttcattttatcttgttcccttcagaggcgacgatgtaacgaaccctagggcaccaa(TC)8	88	61	148
Locus_5910_Transcript_3/3_Confidence_0.667_Length_3090	c	(TCA)5cttcattttatcttgttcccttcagaggcgacgatgtaacgaaccctagggcaccaa(TC)8	88	61	148
Locus_5917_Transcript_3/8_Confidence_0.200_Length_5213	c	(CT)8acaacggaggttggcgaggttagggtt(TC)8	59	65	123
Locus_5917_Transcript_7/8_Confidence_0.200_Length_5282	c	(CT)8acaacggaggttggcgaggttagggtt(TC)8	59	65	123
Locus_5925_Transcript_1/3_Confidence_0.714_Length_1195	c	(T)16gc(CTT)5	33	880	912
Locus_5925_Transcript_2/3_Confidence_0.429_Length_1129	c	(T)16gc(CTT)5	33	880	912
Locus_5925_Transcript_3/3_Confidence_0.571_Length_1118	c	(T)16gc(CTT)5	33	880	912
Locus_5934_Transcript_1/2_Confidence_1.000_Length_1749	c	(GAG)5cgattgtcatatattgggtcctgacctcccagacatttggacccctcgcagctccgctcctcctgtcc(CCT)5	98	526	623
Locus_5934_Transcript_2/2_Confidence_1.000_Length_1064	c	(GAG)5cgattgtcatatattgggtcctgacctcccagacatttggacccctcgcagctccgctcctcctgtcc(CCT)5	98	526	623
Locus_5950_Transcript_9/10_Confidence_0.566_Length_6180	c	(T)10(A)10	20	1024	1043
Locus_5999_Transcript_3/5_Confidence_0.176_Length_1286	c	(TTTTG)7ttgtaccccctcggttcaccccttgcattcacaagtggctagtccgcggttctttcccc(TGT)8	118	809	926
Locus_6019_Transcript_1/2_Confidence_1.000_Length_1323	c	(GA)10g(GA)6	33	1282	1314
Locus_6019_Transcript_2/2_Confidence_1.000_Length_1323	c	(GA)10g(GA)6	33	1282	1314
Locus_6087_Transcript_1/5_Confidence_0.667_Length_2285	c	(AT)15(AC)8	46	1234	1279
Locus_6087_Transcript_2/5_Confidence_0.583_Length_1923	c	(AT)15(AC)8	46	872	917
Locus_6087_Transcript_4/5_Confidence_0.667_Length_2558	c	(AT)15(AC)8	46	1507	1552
Locus_6087_Transcript_5/5_Confidence_0.667_Length_2179	c	(AT)15(AC)8	46	1128	1173
Locus_6095_Transcript_1/4_Confidence_0.636_Length_3390	c	(ACCA)5agaaacacaattcctctcaactttaaccccccgtcccccttcgcaattacgagcgcattaatgaagagaaaaa(AG)6	105	2851	2955
Locus_6095_Transcript_2/4_Confidence_0.727_Length_3408	c	(ACCA)5agaaacacaattcctctcaactttaaccccccgtcccccttcgcaattacgagcgcattaatgaagagaaaaa(AG)6	105	2869	2973
Locus_6095_Transcript_4/4_Confidence_0.636_Length_3370	c	(ACCA)5agaaacacaattcctctcaactttaaccccccgtcccccttcgcaattacgagcgcattaatgaagagaaaaa(AG)6	105	2831	2935
Locus_6110_Transcript_1/2_Confidence_1.000_Length_1398	c	(T)14c(AG)13	41	1	41
Locus_6113_Transcript_1/4_Confidence_0.300_Length_1603	c	(AG)12(TG)6agtgagtgaagaagggg(GA)9	71	175	245
Locus_6113_Transcript_2/4_Confidence_0.300_Length_238	c	(AG)6tgagtgaagaagg(GA)19	63	175	237
Locus_6113_Transcript_4/4_Confidence_0.300_Length_2050	c	(AG)12(TG)6agtgagtgaagaagggg(GA)9	71	175	245
Locus_6168_Transcript_1/4_Confidence_0.700_Length_3847	c	(TTA)6caacaaaaaa(AAC)5	43	2926	2968
Locus_6168_Transcript_2/4_Confidence_0.700_Length_4470	c	(TTA)6caacaaaaaa(AAC)5	43	3549	3591
Locus_6168_Transcript_3/4_Confidence_0.700_Length_4368	c	(TTA)6caacaaaaaa(AAC)5	43	3447	3489
Locus_6168_Transcript_4/4_Confidence_0.700_Length_4470	c	(TTA)6caacaaaaaa(AAC)5	43	3549	3591
Locus_6186_Transcript_2/3_Confidence_0.455_Length_3657	c	(A)13gaaaactaatttcgtgcaacgtgtaggaattgaggcgatataaagcaatcccaagcatttgaatgactaatagtctaatatataaaag(T)10	111	3150	3260
Locus_6264_Transcript_1/1_Confidence_1.000_Length_701	c	(CT)8catcattttctctctctaaaagaacccaca(CT)6	58	1	58
Locus_6316_Transcript_1/4_Confidence_0.333_Length_1902	c	(GA)7cgaaattcgt(AG)8	40	1837	1876
Locus_6316_Transcript_2/4_Confidence_0.667_Length_1948	c	(GA)7cgaaattcgt(AG)8	40	1883	1922
Locus_6316_Transcript_3/4_Confidence_0.556_Length_4131	c	(GA)7cgaaattcgt(AG)8	40	4066	4105
Locus_6316_Transcript_4/4_Confidence_0.556_Length_1907	c	(GA)7cgaaattcgt(AG)8	40	1842	1881
Locus_6371_Transcript_2/4_Confidence_0.250_Length_854	c	(TCT)6tcgctcattttttattttata(T)12	51	672	722
Locus_6371_Transcript_4/4_Confidence_0.333_Length_205	c	(TC)13a(CT)7cgctcattttttattttata(T)12	73	1	73
Locus_6407_Transcript_8/10_Confidence_0.200_Length_1767	c	(TA)7(TG)11tatgtcatatgagattaatgggtatcatatgtca(TG)17	104	1560	1663
Locus_6417_Transcript_3/9_Confidence_0.308_Length_1417	c	(TGC)7tgatcgttgtcgttactgagatccaagggtttcgattccaaaccctagctcattacgagcaacaccaa(CGAG)5cgatttgaaaccctaaccctaatttttttgagctcgatttgacggaaactcaaaggagaggggtcaaactaaaat(AG)6	196	1197	1392
Locus_6417_Transcript_4/9_Confidence_0.500_Length_2087	c	(TGC)7tgatcgttgtcgttactgagatccaagggtttcgattccaaaccctagctcattacgagcaacaccaa(CGAG)5cgatttgaaaccctaaccctaatttttttgagctcgatttgacggaaactcaaaggagaggggtcaaactaaaat(AG)6	196	1867	2062
Locus_6417_Transcript_5/9_Confidence_0.500_Length_2111	c	(TGC)7tgatcgttgtcgttactgagatccaagggtttcgattccaaaccctagctcattacgagcaacaccaa(CGAG)5cgatttgaaaccctaaccctaatttttttgagctcgatttgacggaaactcaaaggagaggggtcaaactaaaat(AG)6	196	1891	2086
Locus_6417_Transcript_6/9_Confidence_0.500_Length_2081	c	(TGC)7tgatcgttgtcgttactgagatccaagggtttcgattccaaaccctagctcattacgagcaacaccaa(CGAG)5cgatttgaaaccctaaccctaatttttttgagctcgatttgacggaaactcaaaggagaggggtcaaactaaaat(AG)6	196	1861	2056
Locus_6417_Transcript_9/9_Confidence_0.500_Length_2087	c	(TGC)7tgatcgttgtcgttactgagatccaagggtttcgattccaaaccctagctcattacgagcaacaccaa(CGAG)5cgatttgaaaccctaaccctaatttttttgagctcgatttgacggaaactcaaaggagaggggtcaaactaaaat(AG)6	196	1867	2062
Locus_6428_Transcript_1/1_Confidence_1.000_Length_2875	c	(CT)6t(TC)8	29	22	50
Locus_6438_Transcript_4/4_Confidence_0.222_Length_379	c	(GA)10gggagg(GA)6	38	259	296
Locus_6479_Transcript_1/10_Confidence_0.077_Length_446	c	(TTG)5(TTA)5	30	269	298
Locus_6479_Transcript_7/10_Confidence_0.615_Length_2444	c	(TTG)5(TTA)5	30	1774	1803
Locus_6495_Transcript_1/6_Confidence_0.667_Length_1716	c	(A)15(CAA)5	30	155	184
Locus_6495_Transcript_2/6_Confidence_0.667_Length_1756	c	(A)15(CAA)5	30	155	184
Locus_6495_Transcript_3/6_Confidence_0.667_Length_1841	c	(A)15(CAA)5	30	155	184
Locus_6495_Transcript_4/6_Confidence_0.667_Length_2381	c	(A)15(CAA)5	30	155	184
Locus_6495_Transcript_5/6_Confidence_0.667_Length_2904	c	(A)15(CAA)5	30	155	184
Locus_6495_Transcript_6/6_Confidence_0.667_Length_1760	c	(A)15(CAA)5	30	155	184
Locus_6503_Transcript_1/1_Confidence_1.000_Length_251	c	(CT)9caaacttctatgatcacatagca(TC)8	57	57	113
Locus_6519_Transcript_1/2_Confidence_1.000_Length_2730	c	(GA)19agcccataaagatacaattt(GA)11	80	1	80
Locus_6519_Transcript_2/2_Confidence_1.000_Length_1896	c	(GA)19agcccataaagatacaattt(GA)11	80	1	80
Locus_6545_Transcript_1/6_Confidence_0.667_Length_1317	c	(TTTA)5tttttttttaggggggcgggtgaggtaaacttagatctgggatctagagaggaggaa(GAG)5	92	450	541
Locus_6545_Transcript_4/6_Confidence_0.533_Length_986	c	(TTTA)5tttttttttaggggggcgggtgaggtaaacttagatctgggatctagagaggaggaa(GAG)5	92	450	541
Locus_6545_Transcript_5/6_Confidence_0.533_Length_1674	c	(TTTA)5tttttttttaggggggcgggtgaggtaaacttagatctgggatctagagaggaggaa(GAG)5	92	450	541
Locus_6545_Transcript_6/6_Confidence_0.533_Length_986	c	(TTTA)5tttttttttaggggggcgggtgaggtaaacttagatctgggatctagagaggaggaa(GAG)5	92	450	541
Locus_6547_Transcript_1/6_Confidence_0.611_Length_1441	c	(GAA)6agggagagatgataaagatcgcatctcggatgt(GA)7	65	1376	1440
Locus_6547_Transcript_2/6_Confidence_0.611_Length_1363	c	(GAA)6agggagagatgataaagatcgcatctcggatgt(GA)7	65	1298	1362
Locus_6547_Transcript_4/6_Confidence_0.667_Length_2651	c	(GAA)6agggagagatgataaagatcgcatctcggatgt(GA)7	65	2586	2650
Locus_6547_Transcript_6/6_Confidence_0.611_Length_1359	c	(GAA)6agggagagatgataaagatcgcatctcggatgt(GA)7	65	1294	1358
Locus_6553_Transcript_1/1_Confidence_1.000_Length_1538	c	(TC)8ctccaggactccgcactgtaaatattccat(TC)13	72	1	72
Locus_6565_Transcript_2/11_Confidence_0.452_Length_2076	c	(TC)10tt(TC)9	40	22	61
Locus_6565_Transcript_3/11_Confidence_0.645_Length_3634	c	(TC)10tt(TC)9	40	22	61
Locus_6565_Transcript_4/11_Confidence_0.613_Length_3233	c	(TC)10tt(TC)9	40	22	61
Locus_6565_Transcript_5/11_Confidence_0.548_Length_2988	c	(TC)10tt(TC)9	40	22	61
Locus_6565_Transcript_6/11_Confidence_0.613_Length_3560	c	(TC)10tt(TC)9	40	22	61
Locus_6565_Transcript_7/11_Confidence_0.548_Length_2065	c	(TC)10tt(TC)9	40	22	61
Locus_6565_Transcript_8/11_Confidence_0.613_Length_3775	c	(TC)10tt(TC)9	40	22	61
Locus_6565_Transcript_9/11_Confidence_0.613_Length_3710	c	(TC)10tt(TC)9	40	22	61
Locus_6565_Transcript_10/11_Confidence_0.613_Length_4109	c	(TC)10tt(TC)9	40	22	61
Locus_6565_Transcript_11/11_Confidence_0.613_Length_3233	c	(TC)10tt(TC)9	40	22	61
Locus_6571_Transcript_1/1_Confidence_1.000_Length_2472	c	(CTG)6tttctttttcttcctgctcgtgtctatatgca(TG)6	62	959	1020
Locus_6586_Transcript_1/1_Confidence_1.000_Length_564	c	(T)10caatctatttttatccttaatgaatgatcctggaacaactatcacaactcaagatacaagggaaagttgcaggatgagatgtttcacccttgtag(T)10	115	426	540
Locus_6591_Transcript_1/1_Confidence_1.000_Length_1915	c	(A)16ccccc(A)20	41	1	41
Locus_6592_Transcript_1/1_Confidence_1.000_Length_327	c	(TC)9gcgctctataaaaaagattga(T)10	49	25	73
Locus_6594_Transcript_2/4_Confidence_0.571_Length_2840	c	(TC)18t(A)14	51	1	51
Locus_6594_Transcript_4/4_Confidence_0.429_Length_2671	c	(TC)18t(A)14	51	1	51
Locus_6601_Transcript_2/2_Confidence_1.000_Length_884	c	(TGG)5taggactgtaggtggtggtggaggtttgacctttggtggtggcagtggcggtttgatcgt(TGG)5	90	497	586
Locus_6628_Transcript_1/7_Confidence_0.562_Length_2422	c	(CTC)5cttccatctctctctcgctctccccccc(CT)8	59	2338	2396
Locus_6628_Transcript_2/7_Confidence_0.625_Length_2429	c	(CTC)5cttccatctctctctcgctctccccccc(CT)8	59	2345	2403
Locus_6628_Transcript_4/7_Confidence_0.625_Length_2481	c	(CTC)5cttccatctctctctcgctctccccccc(CT)8	59	2397	2455
Locus_6628_Transcript_6/7_Confidence_0.625_Length_3084	c	(CTC)5cttccatctctctctcgctctccccccc(CT)8	59	3000	3058
Locus_6628_Transcript_7/7_Confidence_0.625_Length_2481	c	(CTC)5cttccatctctctctcgctctccccccc(CT)8	59	2397	2455
Locus_6630_Transcript_9/21_Confidence_1.000_Length_270	c	(CT)19ttattttggttgttttgttcgtgtgtgcgtgtgtgt(TC)9	92	1	92
Locus_6630_Transcript_20/21_Confidence_0.046_Length_7754	c	(CT)7cccccttgtggtcctctcagttttgccctaggtgaaaaag(CT)8	70	3162	3231
Locus_6664_Transcript_1/3_Confidence_0.571_Length_373	c	(T)13(A)28	41	2	42
Locus_6664_Transcript_2/3_Confidence_0.571_Length_375	c	(T)13(A)28	41	2	42
Locus_6664_Transcript_3/3_Confidence_0.429_Length_674	c	(T)13(A)28	41	2	42
Locus_6669_Transcript_3/4_Confidence_0.636_Length_942	c	(ATA)8agagactatctctttgagggg(A)11	56	317	372
Locus_6713_Transcript_9/10_Confidence_0.586_Length_5527	c	(GT)17ataagtatgtgtgtgggtgtctgtgtgtatgtgtatatattatgcgtgtagca(TG)8	103	1464	1566
Locus_6734_Transcript_5/10_Confidence_0.061_Length_653	c	(T)18(G)14	32	353	384
Locus_6738_Transcript_1/2_Confidence_1.000_Length_2245	c	(A)15g(A)12gaaaaaaggg(A)12	50	7	56
Locus_6738_Transcript_2/2_Confidence_1.000_Length_1071	c	(A)15g(A)12gaaaaaaggg(A)12	50	7	56
Locus_6772_Transcript_1/4_Confidence_0.556_Length_2555	c	(TCC)5tctccccctccctctccttcctcctccgct(TCC)5	60	184	243
Locus_6772_Transcript_1/4_Confidence_0.556_Length_2555	c	(A)11tcttttatgataggcctctg(T)36	67	2489	2555
Locus_6772_Transcript_2/4_Confidence_0.222_Length_2271	c	(TCC)5tctccccctccctctccttcctcctccgct(TCC)5	60	184	243
Locus_6772_Transcript_3/4_Confidence_0.556_Length_4816	c	(A)11tcttttatgataggcctctg(T)36	67	4750	4816
Locus_6772_Transcript_4/4_Confidence_0.556_Length_2478	c	(TCC)5tctccccctccctctccttcctcctccgct(TCC)5	60	184	243
Locus_6772_Transcript_4/4_Confidence_0.556_Length_2478	c	(A)11tcttttatgataggcctctg(T)36	67	2412	2478
Locus_6797_Transcript_5/10_Confidence_0.242_Length_1816	c	(TA)6(CA)14	40	889	928
Locus_6797_Transcript_6/10_Confidence_0.242_Length_1435	c	(TA)6(CA)14	40	889	928
Locus_6809_Transcript_3/5_Confidence_0.417_Length_3069	c	(A)10tctcaaagaacggtggagtctccactctattcattgacatgtttaaatgcttactcgataaaaccagataaaacttgagcctgatttgctgcttc(T)11	116	1511	1626
Locus_6809_Transcript_5/5_Confidence_0.583_Length_3242	c	(A)10tctcaaagaacggtggagtctccactctattcattgacatgtttaaatgcttactcgataaaaccagataaaacttgagcctgatttgctgcttc(T)11	116	1684	1799
Locus_6833_Transcript_1/5_Confidence_0.556_Length_1171	c	(AG)9c(GA)11	41	1130	1170
Locus_6833_Transcript_2/5_Confidence_0.667_Length_2094	c	(AG)9c(GA)7	33	1994	2026
Locus_6833_Transcript_4/5_Confidence_0.556_Length_1988	c	(AG)9c(GA)7	33	1888	1920
Locus_6833_Transcript_5/5_Confidence_0.556_Length_1230	c	(AG)9c(GA)7	33	1130	1162
Locus_6906_Transcript_3/9_Confidence_0.185_Length_671	c	(GTC)5taataaatcaaagtccctgcaatttctttctaa(CT)19	86	527	612
Locus_6906_Transcript_6/9_Confidence_0.333_Length_1503	c	(GTC)5taataaatcaaagtccctgcaatttctttctaa(CT)20	88	527	614
Locus_6906_Transcript_9/9_Confidence_0.259_Length_616	c	(GTC)5taataaatcaaagtccctgcaatttctttctaa(CT)20	88	527	614
Locus_6912_Transcript_5/6_Confidence_0.214_Length_436	c	(CT)7(CG)6	26	34	59
Locus_6913_Transcript_2/10_Confidence_0.125_Length_2737	c	(T)28gtttttt(G)27	62	28	89
Locus_6913_Transcript_6/10_Confidence_0.156_Length_1294	c	(T)28gtttttt(G)27	62	28	89
Locus_6913_Transcript_8/10_Confidence_0.125_Length_3007	c	(T)28gtttttt(G)27	62	28	89
Locus_6925_Transcript_1/1_Confidence_1.000_Length_2167	c	(T)10gaatttcagcggaaattcatgaaattggcggtaattttggagaaatagacagaaaatagtaaaataaaaggagaaaaaatgaaaatttgagga(T)10	113	1899	2011
Locus_6932_Transcript_3/11_Confidence_0.536_Length_3079	c	(GA)8gggcggcgatgttgatgaagagatcgagcgagaaagcactctcac(CT)8	77	2798	2874
Locus_6932_Transcript_4/11_Confidence_0.500_Length_2788	c	(GA)8gggcggcgatgttgatgaagagatcgagcgagaaagcactctcac(CT)8	77	2507	2583
Locus_6932_Transcript_5/11_Confidence_0.500_Length_2822	c	(GA)8gggcggcgatgttgatgaagagatcgagcgagaaagcactctcac(CT)8	77	2541	2617
Locus_6932_Transcript_8/11_Confidence_0.143_Length_2234	c	(GA)8gggcggcgatgttgatgaagagatcgagcgagaaagcactctcac(CT)8	77	1953	2029
Locus_6932_Transcript_10/11_Confidence_0.571_Length_3235	c	(GA)8gggcggcgatgttgatgaagagatcgagcgagaaagcactctcac(CT)8	77	2954	3030
Locus_6932_Transcript_11/11_Confidence_0.500_Length_2707	c	(GA)8gggcggcgatgttgatgaagagatcgagcgagaaagcactctcac(CT)8	77	2426	2502
Locus_6967_Transcript_1/1_Confidence_1.000_Length_1857	c	(T)12c(T)10	23	1672	1694
Locus_6970_Transcript_1/4_Confidence_0.500_Length_1799	c	(TTA)9tgggtaggaacggtgattttaggggg(T)12c(CTT)5	81	1682	1762
Locus_6970_Transcript_2/4_Confidence_0.625_Length_4681	c	(TTA)9tgggtaggaacggtgattttaggggg(T)12c(CTT)5	81	4564	4644
Locus_6970_Transcript_3/4_Confidence_0.625_Length_5108	c	(TTA)9tgggtaggaacggtgattttaggggg(T)12c(CTT)5	81	4991	5071
Locus_6970_Transcript_4/4_Confidence_0.625_Length_5108	c	(TTA)9tgggtaggaacggtgattttaggggg(T)12c(CTT)5	81	4991	5071
Locus_6991_Transcript_1/3_Confidence_0.600_Length_3228	c	(A)11tgcaccgccgtctcctccc(CCT)5	45	140	184
Locus_7032_Transcript_1/6_Confidence_0.500_Length_1286	c	(GCG)5ga(TGG)5	32	1047	1078
Locus_7032_Transcript_2/6_Confidence_0.562_Length_1604	c	(GCG)5ga(TGG)5	32	1365	1396
Locus_7032_Transcript_3/6_Confidence_0.688_Length_1922	c	(GCG)5ga(TGG)5	32	1683	1714
Locus_7032_Transcript_4/6_Confidence_0.625_Length_1834	c	(GCG)5ga(TGG)5	32	1595	1626
Locus_7032_Transcript_6/6_Confidence_0.625_Length_1721	c	(GCG)5ga(TGG)5	32	1482	1513
Locus_7060_Transcript_1/1_Confidence_1.000_Length_1170	c	(T)10caccacagaaagta(T)11	35	876	910
Locus_7086_Transcript_1/1_Confidence_1.000_Length_1030	c	(A)24ggg(A)47gaggggtacaattaataccgtcaccacacaccgaacccaaatcggtggaggacgcctct(C)10	143	202	344
Locus_7086_Transcript_1/1_Confidence_1.000_Length_1030	c	(T)11cttcccctttccttcagatctaatt(GGA)5	51	867	917
Locus_7139_Transcript_1/3_Confidence_0.571_Length_2915	c	(TTA)5tttttcatttttccacagatggtgcctaattctagagaacattagagaggaaaaaaagtggcttgccactttcggtgcctaacac(A)10	110	480	589
Locus_7139_Transcript_2/3_Confidence_0.714_Length_5077	c	(TTA)5tttttcatttttccacagatggtgcctaattctagagaacattagagaggaaaaaaagtggcttgccactttcggtgcctaacac(A)10	110	480	589
Locus_7139_Transcript_3/3_Confidence_0.714_Length_5010	c	(TTA)5tttttcatttttccacagatggtgcctaattctagagaacattagagaggaaaaaaagtggcttgccactttcggtgcctaacac(A)10	110	480	589
Locus_7152_Transcript_2/2_Confidence_1.000_Length_2396	c	(AC)18ag(AC)6	50	1	50
Locus_7180_Transcript_6/9_Confidence_0.500_Length_1479	c	(T)12gtttttg(T)11	30	1438	1467
Locus_7206_Transcript_2/2_Confidence_0.750_Length_400	c	(T)19atgttctccctctctcttctctgaagctgagctttgacttgacgagctagagcgataataggaaa(AG)18	120	281	400
Locus_7221_Transcript_1/4_Confidence_0.545_Length_3122	c	(A)15gaaaaaagaaaaaaaggaaaagattttgaaaaagcaaatccctgatcgtgcgtatgtgaaccgcctctgagcagttgagcgagaatctg(GA)10	124	84	207
Locus_7221_Transcript_2/4_Confidence_0.455_Length_1358	c	(A)15gaaaaaagaaaaaaaggaaaagattttgaaaaagcaaatccctgatcgtgcgtatgtgaaccgcctctgagcagttgagcgagaatctg(GA)10	124	84	207
Locus_7221_Transcript_3/4_Confidence_0.727_Length_4820	c	(A)15gaaaaaagaaaaaaaggaaaagattttgaaaaagcaaatccctgatcgtgcgtatgtgaaccgcctctgagcagttgagcgagaatctg(GA)10	124	84	207
Locus_7221_Transcript_4/4_Confidence_0.636_Length_3181	c	(A)15gaaaaaagaaaaaaaggaaaagattttgaaaaagcaaatccctgatcgtgcgtatgtgaaccgcctctgagcagttgagcgagaatctg(GA)10	124	84	207
Locus_7240_Transcript_1/10_Confidence_0.583_Length_3639	c	(TCTGAA)5tca(GAT)7	54	1511	1564
Locus_7240_Transcript_3/10_Confidence_0.583_Length_5200	c	(TCTGAA)5tca(GAT)7	54	1511	1564
Locus_7240_Transcript_5/10_Confidence_0.583_Length_5090	c	(TCTGAA)5tca(GAT)7	54	1511	1564
Locus_7240_Transcript_6/10_Confidence_0.583_Length_5200	c	(TCTGAA)5tca(GAT)7	54	1511	1564
Locus_7240_Transcript_7/10_Confidence_0.500_Length_4661	c	(TCTGAA)5tca(GAT)7	54	1511	1564
Locus_7240_Transcript_8/10_Confidence_0.389_Length_3028	c	(TCTGAA)5tca(GAT)7	54	1511	1564
Locus_7240_Transcript_9/10_Confidence_0.306_Length_3224	c	(TCTGAA)5tca(GAT)7	54	1511	1564
Locus_7240_Transcript_10/10_Confidence_0.583_Length_5100	c	(TCTGAA)5tca(GAT)7	54	1511	1564
Locus_7276_Transcript_1/2_Confidence_1.000_Length_826	c	(A)10gaacaagtagaacaaaattcagtaagacattattatgcttttgctgttaaagggagaaagcaataattt(CAG)5	94	192	285
Locus_7276_Transcript_2/2_Confidence_1.000_Length_1523	c	(A)10gaacaagtagaacaaaattcagtaagacattattatgcttttgctgttaaagggagaaagcaataattt(CAG)5	94	192	285
Locus_7291_Transcript_5/9_Confidence_0.257_Length_845	c	(AAG)6agagagaacgaaggggatcgctgggggaagaaaaagggtaaagagaggaaaagg(A)12	84	352	435
Locus_7292_Transcript_9/10_Confidence_0.100_Length_2702	c	(A)13caaaacaaaacaaaac(A)10	39	1034	1072
Locus_7293_Transcript_4/9_Confidence_0.207_Length_920	c	(GA)9ag(GA)11	42	867	908
Locus_7313_Transcript_3/3_Confidence_0.600_Length_2027	c	(TC)9atggcgacctccgaagaccaaaaccctaaccctaacccccaaaaaccccctgaagaagaagaacaagatcccgaagaagacatcgacgatgacctcgaat(ACG)5	133	1	133
Locus_7327_Transcript_2/3_Confidence_0.400_Length_944	c	(A)11c(A)10	22	361	382
Locus_7334_Transcript_1/1_Confidence_1.000_Length_1992	c	(CT)10gactgtctatttgtctgtcgcctctaactata(TAT)8	76	6	81
Locus_7418_Transcript_1/1_Confidence_1.000_Length_3546	c	(CT)14caacaaacttcgctttctgaattcgggcctgagcgcagtcc(CT)11	91	3414	3504
Locus_7469_Transcript_1/5_Confidence_0.667_Length_2092	c	(A)10gagacattttttttctc(GAA)5aaaccctagatttttttttctagccctatcaaattcgaggggagagaa(AG)6	102	51	152
Locus_7469_Transcript_2/5_Confidence_0.667_Length_2206	c	(A)10gagacattttttttctc(GAA)5aaaccctagatttttttttctagccctatcaaattcgaggggagagaa(AG)6	102	51	152
Locus_7469_Transcript_3/5_Confidence_0.667_Length_1501	c	(A)10gagacattttttttctc(GAA)5aaaccctagatttttttttctagccctatcaaattcgaggggagagaa(AG)6	102	51	152
Locus_7469_Transcript_4/5_Confidence_0.167_Length_1597	c	(A)10gagacattttttttctc(GAA)5aaaccctagatttttttttctagccctatcaaattcgaggggagagaa(AG)6	102	51	152
Locus_7469_Transcript_5/5_Confidence_0.667_Length_2088	c	(A)10gagacattttttttctc(GAA)5aaaccctagatttttttttctagccctatcaaattcgaggggagagaa(AG)6	102	51	152
Locus_7544_Transcript_2/2_Confidence_1.000_Length_1637	c	(CA)6cg(CA)7	28	1	28
Locus_7573_Transcript_1/10_Confidence_0.657_Length_6855	c	(T)10gggggttggt(G)12	32	3633	3664
Locus_7573_Transcript_2/10_Confidence_0.657_Length_6724	c	(T)10gggggttggt(G)12	32	3633	3664
Locus_7573_Transcript_4/10_Confidence_0.657_Length_6873	c	(T)10gggggttggt(G)12	32	3633	3664
Locus_7573_Transcript_6/10_Confidence_0.657_Length_5871	c	(T)10gggggttggt(G)12	32	2639	2670
Locus_7573_Transcript_7/10_Confidence_0.686_Length_6865	c	(T)10gggggttggt(G)12	32	3633	3664
Locus_7573_Transcript_8/10_Confidence_0.629_Length_6772	c	(T)10gggggttggt(G)12	32	3633	3664
Locus_7573_Transcript_10/10_Confidence_0.657_Length_6865	c	(T)10gggggttggt(G)12	32	3633	3664
Locus_7585_Transcript_7/10_Confidence_0.242_Length_1512	c	(A)36gttttgaataatacccataccactatgttgttttagatagcagctcaatttcagttgttttaaatagccgctcaattt(CA)6	126	882	1007
Locus_7585_Transcript_10/10_Confidence_0.264_Length_2020	c	(A)36gttttgaataatacccataccactatgttgttttagatagcagctcaatttcagttgttttaaatagccgctcaattt(CA)6	126	882	1007
Locus_7588_Transcript_1/10_Confidence_0.281_Length_2052	c	(T)10(G)14	24	1870	1893
Locus_7588_Transcript_9/10_Confidence_0.281_Length_2198	c	(T)10(G)14	24	2016	2039
Locus_7682_Transcript_1/2_Confidence_0.455_Length_1308	c	(GA)6gctcaaaaacaacttctatagaaaggaaaacgcacccaattcctcctcatatactagttcttttgttcttgaatctcttctaattc(GA)20gg(GA)6	152	30	181
Locus_7682_Transcript_2/2_Confidence_0.727_Length_1297	c	(GA)6gctcaaaaacaacttctatagaaaggaaaacgcacccaattcctcctcatatactagttcttttgttcttgaatctcttctaattc(GA)6	110	30	139
Locus_7765_Transcript_1/1_Confidence_1.000_Length_537	c	(TC)10aatttgggaaatctcaaaccctaatcgctctcattttctcaaaagttcaagaaaactc(GA)9	96	382	477
Locus_7774_Transcript_1/10_Confidence_0.405_Length_2494	c	(T)10acgagtttaatttcagtttaacaaagagtcttaactcaagcc(T)12	64	328	391
Locus_7774_Transcript_2/10_Confidence_0.214_Length_615	c	(T)10acgagtttaatttcagtttaacaaagagtcttaactcaagcc(T)12	64	328	391
Locus_7774_Transcript_4/10_Confidence_0.500_Length_1405	c	(T)10acgagtttaatttcagtttaacaaagagtcttaactcaagcc(T)12	64	328	391
Locus_7774_Transcript_5/10_Confidence_0.262_Length_838	c	(T)10acgagtttaatttcagtttaacaaagagtcttaactcaagcc(T)12	64	328	391
Locus_7774_Transcript_6/10_Confidence_0.452_Length_2582	c	(T)10acgagtttaatttcagtttaacaaagagtcttaactcaagcc(T)12	64	328	391
Locus_7774_Transcript_7/10_Confidence_0.571_Length_1167	c	(T)10acgagtttaatttcagtttaacaaagagtcttaactcaagcc(T)12	64	328	391
Locus_7774_Transcript_9/10_Confidence_0.571_Length_3329	c	(T)10acgagtttaatttcagtttaacaaagagtcttaactcaagcc(T)12	64	328	391
Locus_7774_Transcript_10/10_Confidence_0.500_Length_1327	c	(T)10acgagtttaatttcagtttaacaaagagtcttaactcaagcc(T)12	64	328	391
Locus_7837_Transcript_1/3_Confidence_0.667_Length_1754	c	(T)29ggg(T)10	42	1713	1754
Locus_7880_Transcript_1/1_Confidence_1.000_Length_1928	c	(AGG)6agaacgtcgagactgcggccgaggttaagtatcggattgcgagagagtatttggataagatccgagcagcggcggagaaagc(GGA)6	118	222	339
Locus_7914_Transcript_1/3_Confidence_0.333_Length_614	c	(TCA)5(TCT)6	33	318	350
Locus_7914_Transcript_2/3_Confidence_0.667_Length_2069	c	(TCA)5(TCT)6	33	1773	1805
Locus_7914_Transcript_3/3_Confidence_0.667_Length_1967	c	(TCA)5(TCT)6	33	1671	1703
Locus_7919_Transcript_1/9_Confidence_0.429_Length_1541	c	(A)10cgcaaagccataagtaacccttgtaaaccgctgagcaaagaagttaaaataataattgatttcttc(A)11	87	1440	1526
Locus_7919_Transcript_2/9_Confidence_0.524_Length_1733	c	(A)10cgcaaagccataagtaacccttgtaaaccgctgagcaaagaagttaaaataataattgatttcttc(A)11	87	1632	1718
Locus_7919_Transcript_3/9_Confidence_0.476_Length_1695	c	(A)10cgcaaagccataagtaacccttgtaaaccgctgagcaaagaagttaaaataataattgatttcttc(A)11	87	1594	1680
Locus_7919_Transcript_4/9_Confidence_0.476_Length_1551	c	(A)10cgcaaagccataagtaacccttgtaaaccgctgagcaaagaagttaaaataataattgatttcttc(A)11	87	1450	1536
Locus_7919_Transcript_5/9_Confidence_0.143_Length_475	c	(A)10cgcaaagccataagtaacccttgtaaaccgctgagcaaagaagttaaaataataattgatttcttc(A)11	87	374	460
Locus_7919_Transcript_6/9_Confidence_0.476_Length_1720	c	(A)10cgcaaagccataagtaacccttgtaaaccgctgagcaaagaagttaaaataataattgatttcttc(A)11	87	1619	1705
Locus_7919_Transcript_9/9_Confidence_0.476_Length_1632	c	(A)10cgcaaagccataagtaacccttgtaaaccgctgagcaaagaagttaaaataataattgatttcttc(A)11	87	1531	1617
Locus_7920_Transcript_1/1_Confidence_1.000_Length_886	c	(C)10aa(AC)6	24	190	213
Locus_7932_Transcript_8/9_Confidence_0.450_Length_2029	c	(GT)8(AT)8	32	347	378
Locus_7946_Transcript_2/4_Confidence_0.500_Length_1842	c	(TG)8tctcttttttttc(T)13	42	1	42
Locus_7961_Transcript_3/6_Confidence_0.684_Length_3386	c	(T)12ccgatgtcttttaccggtatcacaagagccaaaaccttatatgttgacttatacacatgc(A)15	87	1890	1976
Locus_7961_Transcript_4/6_Confidence_0.684_Length_4053	c	(T)12ccgatgtcttttaccggtatcacaagagccaaaaccttatatgttgacttatacacatgc(A)15	87	1890	1976
Locus_7961_Transcript_5/6_Confidence_0.632_Length_3927	c	(T)12ccgatgtcttttaccggtatcacaagagccaaaaccttatatgttgacttatacacatgc(A)15	87	2522	2608
Locus_7961_Transcript_6/6_Confidence_0.684_Length_3295	c	(T)12ccgatgtcttttaccggtatcacaagagccaaaaccttatatgttgacttatacacatgc(A)15	87	1890	1976
Locus_7989_Transcript_6/7_Confidence_0.133_Length_1611	c	(C)13(A)13	26	1576	1601
Locus_7990_Transcript_3/4_Confidence_0.786_Length_1218	c	(A)12cctcccaaattggctcttaaactaataaatttattatttatttaaatatcattaaaagaaggaaggacggggg(A)12	97	844	940
Locus_7999_Transcript_1/10_Confidence_0.333_Length_4224	c	(CA)6tatgtatacatacatacgcatatatgtacgta(TG)9	62	1625	1686
Locus_7999_Transcript_2/10_Confidence_0.433_Length_6643	c	(CA)6tatgtatacatacatacgcatatatgtacgta(TG)9	62	1625	1686
Locus_7999_Transcript_5/10_Confidence_0.367_Length_6510	c	(CA)6tatgtatacatacatacgcatatatgtacgta(TG)9	62	1493	1554
Locus_7999_Transcript_6/10_Confidence_0.200_Length_5080	c	(CA)6tatgtatacatacatacgcatatatgtacgta(TG)9	62	1625	1686
Locus_7999_Transcript_9/10_Confidence_0.433_Length_6642	c	(CA)6tatgtatacatacatacgcatatatgtacgta(TG)9	62	1625	1686
Locus_8001_Transcript_1/3_Confidence_0.667_Length_1700	c	(T)10aatttttatttttatttttttttgttgcatcaactcacgtctaaacatcactccaccttcacaa(CCT)7	95	616	710
Locus_8001_Transcript_2/3_Confidence_0.667_Length_1652	c	(T)10aatttttatttttatttttttttgttgcatcaactcacgtctaaacatcactccaccttcacaa(CCT)7	95	581	675
Locus_8001_Transcript_3/3_Confidence_0.667_Length_1687	c	(T)10aatttttatttttatttttttttgttgcatcaactcacgtctaaacatcactccaccttcacaa(CCT)7	95	616	710
Locus_8058_Transcript_1/5_Confidence_0.826_Length_2484	c	(CAG)6caattgacagcggcggtccccttttctcatcggtacatc(GCG)6	75	184	258
Locus_8058_Transcript_2/5_Confidence_0.826_Length_2557	c	(CAG)6caattgacagcggcggtccccttttctcatcggtacatc(GCG)6	75	184	258
Locus_8058_Transcript_3/5_Confidence_0.826_Length_2522	c	(CAG)6caattgacagcggcggtccccttttctcatcggtacatc(GCG)6	75	184	258
Locus_8058_Transcript_5/5_Confidence_0.826_Length_2475	c	(CAG)6caattgacagcggcggtccccttttctcatcggtacatc(GCG)6	75	184	258
Locus_8075_Transcript_1/3_Confidence_0.750_Length_4170	c	(T)31(G)13	44	1550	1593
Locus_8075_Transcript_2/3_Confidence_0.750_Length_4259	c	(T)31(G)13	44	1550	1593
Locus_8075_Transcript_3/3_Confidence_0.750_Length_4259	c	(T)31(G)13	44	1550	1593
Locus_8095_Transcript_1/3_Confidence_0.600_Length_2405	c	(AAAG)6gggaaaggagggttcg(GA)6	52	2320	2371
Locus_8095_Transcript_2/3_Confidence_0.400_Length_2443	c	(AAAG)6gggaaaggagggttcg(GA)6	52	2358	2409
Locus_8095_Transcript_3/3_Confidence_0.600_Length_2688	c	(AAAG)6gggaaaggagggttcg(GA)6	52	2603	2654
Locus_8228_Transcript_2/7_Confidence_0.556_Length_3546	c	(TAA)9tcactttcttttcgtatctccatgggaacttgcagagagccatcaatgagttttcacgcacaaataaactgactggagtaaaaat(TAA)5	127	2222	2348
Locus_8228_Transcript_3/7_Confidence_0.500_Length_4751	c	(TAA)9tcactttcttttcgtatctccatgggaacttgcagagagccatcaatgagttttcacgcacaaataaactgactggagtaaaaat(TAA)5	127	2222	2348
Locus_8228_Transcript_4/7_Confidence_0.611_Length_5345	c	(TAA)9tcactttcttttcgtatctccatgggaacttgcagagagccatcaatgagttttcacgcacaaataaactgactggagtaaaaat(TAA)5	127	2222	2348
Locus_8228_Transcript_5/7_Confidence_0.667_Length_4832	c	(TAA)9tcactttcttttcgtatctccatgggaacttgcagagagccatcaatgagttttcacgcacaaataaactgactggagtaaaaat(TAA)5	127	2222	2348
Locus_8228_Transcript_7/7_Confidence_0.611_Length_5232	c	(TAA)9tcactttcttttcgtatctccatgggaacttgcagagagccatcaatgagttttcacgcacaaataaactgactggagtaaaaat(TAA)5	127	2222	2348
Locus_8240_Transcript_1/3_Confidence_0.714_Length_1256	c	(T)12(A)30	42	1	42
Locus_8240_Transcript_2/3_Confidence_0.714_Length_1253	c	(T)12(A)30	42	1	42
Locus_8240_Transcript_3/3_Confidence_0.714_Length_1256	c	(T)12(A)30	42	1	42
Locus_8314_Transcript_1/4_Confidence_0.615_Length_2162	c	(ATA)9(ACA)9	54	1694	1747
Locus_8314_Transcript_3/4_Confidence_0.769_Length_2964	c	(ATA)9(ACA)9	54	2496	2549
Locus_8314_Transcript_4/4_Confidence_0.692_Length_2803	c	(ATA)9(ACA)9	54	2335	2388
Locus_8339_Transcript_6/8_Confidence_0.280_Length_3865	c	(T)10at(TTTA)7	40	2117	2156
Locus_8339_Transcript_7/8_Confidence_0.720_Length_6964	c	(T)10at(TTTA)7	40	1854	1893
Locus_8413_Transcript_1/6_Confidence_0.538_Length_1647	c	(AG)7ttctagagagagagggagaagttttagagagagggaagagagagatttagaa(AG)6	78	1484	1561
Locus_8413_Transcript_3/6_Confidence_0.615_Length_1968	c	(AG)7ttctagagagagagggagaagttttagagagagggaagagagagatttagaa(AG)6	78	1805	1882
Locus_8413_Transcript_4/6_Confidence_0.462_Length_1389	c	(AG)7ttctagagagagagggagaagttttagagagagggaagagagagatttagaa(AG)6	78	1226	1303
Locus_8413_Transcript_5/6_Confidence_0.538_Length_1762	c	(AG)7ttctagagagagagggagaagttttagagagagggaagagagagatttagaa(AG)6	78	1599	1676
Locus_8413_Transcript_6/6_Confidence_0.615_Length_1968	c	(AG)7ttctagagagagagggagaagttttagagagagggaagagagagatttagaa(AG)6	78	1805	1882
Locus_8427_Transcript_2/11_Confidence_0.395_Length_1858	c	(GAA)9aatatccc(A)12	47	81	127
Locus_8427_Transcript_3/11_Confidence_0.421_Length_1339	c	(GAA)9aatatccc(A)12	47	81	127
Locus_8427_Transcript_4/11_Confidence_0.421_Length_2271	c	(GAA)9aatatccc(A)12	47	81	127
Locus_8427_Transcript_5/11_Confidence_0.421_Length_1339	c	(GAA)9aatatccc(A)12	47	81	127
Locus_8427_Transcript_6/11_Confidence_0.158_Length_1823	c	(GAA)9aatatccc(A)12	47	81	127
Locus_8427_Transcript_7/11_Confidence_0.447_Length_1772	c	(GAA)9aatatccc(A)12	47	81	127
Locus_8427_Transcript_8/11_Confidence_0.421_Length_1704	c	(GAA)9aatatccc(A)12	47	81	127
Locus_8427_Transcript_9/11_Confidence_0.211_Length_882	c	(GAA)9aatatccc(A)12	47	81	127
Locus_8427_Transcript_10/11_Confidence_0.421_Length_1668	c	(GAA)9aatatccc(A)12	47	81	127
Locus_8427_Transcript_11/11_Confidence_0.421_Length_1339	c	(GAA)9aatatccc(A)12	47	81	127
Locus_8446_Transcript_1/6_Confidence_0.200_Length_215	c	(CT)19atggcactgaaaaagagaagagagcgaagacaacagcagaagagcttgaggggtacataaat(AG)7atgggttagtggtgatcc(GGA)7	153	1	153
Locus_8446_Transcript_2/6_Confidence_0.300_Length_233	c	(CT)19atggcactgaaaaagagaagagagcgaagacaacagcagaagagcttgaggggtacataaat(AG)16atgggttagtggtgatcc(GGA)7	171	1	171
Locus_8446_Transcript_4/6_Confidence_0.300_Length_233	c	(CT)19atggcactgaaaaagagaagagagcgaagacaacagcagaagagcttgaggggtacataaat(AG)16atgggttagtggtgatcc(GGA)7	171	1	171
Locus_8451_Transcript_1/7_Confidence_0.286_Length_1860	c	(CT)7cgattcgtagatcggtcgttcttccgatggtagagatgtaattttgaggggaaat(GGA)5gagagaggggggagggagggaggaaatcgctcggat(GA)8	136	482	617
Locus_8451_Transcript_5/7_Confidence_0.476_Length_3588	c	(CT)7cgattcgtagatcggtcgttcttccgatggtagagatgtaattttgaggggaaat(GGA)5gagagaggggggagggagggaggaaatcgctcggat(GA)8	136	2210	2345
Locus_8451_Transcript_7/7_Confidence_0.381_Length_1968	c	(CT)7cgattcgtagatcggtcgttcttccgatggtagagatgtaattttgaggggaaat(GGA)5gagagaggggggagggagggaggaaatcgctcggat(GA)8	136	590	725
Locus_8455_Transcript_1/10_Confidence_0.708_Length_2967	c	(T)10ctttctttcttatttttcttccaatgatttttagtaacgagaggtgttacaagtaaaaatttgaaaatcaaacaaattatgttaacacgagtatt(A)10	115	2849	2963
Locus_8455_Transcript_2/10_Confidence_0.708_Length_3021	c	(T)10ctttctttcttatttttcttccaatgatttttagtaacgagaggtgttacaagtaaaaatttgaaaatcaaacaaattatgttaacacgagtatt(A)10	115	2903	3017
Locus_8455_Transcript_3/10_Confidence_0.667_Length_2884	c	(T)10ctttctttcttatttttcttccaatgatttttagtaacgagaggtgttacaagtaaaaatttgaaaatcaaacaaattatgttaacacgagtatt(A)10	115	2766	2880
Locus_8455_Transcript_4/10_Confidence_0.708_Length_2921	c	(T)10ctttctttcttatttttcttccaatgatttttagtaacgagaggtgttacaagtaaaaatttgaaaatcaaacaaattatgttaacacgagtatt(A)10	115	2803	2917
Locus_8455_Transcript_5/10_Confidence_0.708_Length_3005	c	(T)10ctttctttcttatttttcttccaatgatttttagtaacgagaggtgttacaagtaaaaatttgaaaatcaaacaaattatgttaacacgagtatt(A)10	115	2887	3001
Locus_8455_Transcript_6/10_Confidence_0.708_Length_2904	c	(T)10ctttctttcttatttttcttccaatgatttttagtaacgagaggtgttacaagtaaaaatttgaaaatcaaacaaattatgttaacacgagtatt(A)10	115	2786	2900
Locus_8455_Transcript_8/10_Confidence_0.708_Length_2933	c	(T)10ctttctttcttatttttcttccaatgatttttagtaacgagaggtgttacaagtaaaaatttgaaaatcaaacaaattatgttaacacgagtatt(A)10	115	2815	2929
Locus_8455_Transcript_10/10_Confidence_0.708_Length_2921	c	(T)10ctttctttcttatttttcttccaatgatttttagtaacgagaggtgttacaagtaaaaatttgaaaatcaaacaaattatgttaacacgagtatt(A)10	115	2803	2917
Locus_8462_Transcript_1/6_Confidence_0.593_Length_1016	c	(GA)9gg(GA)13	46	2	47
Locus_8462_Transcript_2/6_Confidence_0.593_Length_1054	c	(GA)9gg(GA)13	46	2	47
Locus_8462_Transcript_2/6_Confidence_0.593_Length_1054	c	(CA)7ct(CA)7	30	247	276
Locus_8462_Transcript_6/6_Confidence_0.593_Length_1040	c	(GA)9gg(GA)13	46	2	47
Locus_8467_Transcript_1/1_Confidence_1.000_Length_2466	c	(GGC)5(GGA)5	30	2314	2343
Locus_8537_Transcript_1/3_Confidence_0.800_Length_1565	c	(T)28(G)14	42	1188	1229
Locus_8537_Transcript_2/3_Confidence_0.400_Length_1440	c	(T)28(G)15atacatgaagagaaaatggtac(T)12	77	1188	1264
Locus_8541_Transcript_2/10_Confidence_0.413_Length_1356	c	(AC)20(AT)8	56	911	966
Locus_8541_Transcript_6/10_Confidence_0.413_Length_1931	c	(AC)20(AT)8	56	863	918
Locus_8541_Transcript_10/10_Confidence_0.360_Length_1308	c	(AC)20(AT)8	56	863	918
Locus_8580_Transcript_1/1_Confidence_1.000_Length_494	c	(TTG)5(TTA)7	36	449	484
Locus_8589_Transcript_1/3_Confidence_0.750_Length_1368	c	(TAC)10(TAT)13	69	222	290
Locus_8589_Transcript_2/3_Confidence_0.750_Length_1436	c	(TAC)10(TAT)13	69	222	290
Locus_8589_Transcript_3/3_Confidence_0.750_Length_1300	c	(TAC)10(TAT)13	69	222	290
Locus_8610_Transcript_1/2_Confidence_1.000_Length_2369	c	(CAG)6(CCG)6	36	1691	1726
Locus_8610_Transcript_2/2_Confidence_1.000_Length_2066	c	(GCA)10acaacaacgacaaagagaaggaaagaaaggagacaacaagaagagaacaaattaaaaagaagaaagcgaagc(AG)13gggaagaagaaacagtgcagctgtgagagagagagctccgatcatctcgcgcttacttaatttagatatctcgggaga(AAAAG)5agggagatgtcgtcttcggatccggcaatcaagctgttcgggaagactattattgctctgcctttgcccacccaagacgaca(GTG)7	334	106	439
Locus_8610_Transcript_2/2_Confidence_1.000_Length_2066	c	(CAG)6(CCG)6	36	1388	1423
Locus_8664_Transcript_2/4_Confidence_0.385_Length_945	c	(T)10aagatggagtttttttaatgaaaggaagatcaaatactctaattaggggttgtcaaagtacttt(A)10	84	388	471
Locus_8664_Transcript_3/4_Confidence_0.462_Length_922	c	(T)10aagatggagtttttttaatgaaaggaagatcaaatactctaattaggggttgtcaaagtacttt(A)10	84	388	471
Locus_8718_Transcript_6/10_Confidence_0.481_Length_2324	c	(AT)9(AG)12	42	1	42
Locus_8718_Transcript_6/10_Confidence_0.481_Length_2324	c	(GT)8t(TG)7	31	725	755
Locus_8727_Transcript_4/5_Confidence_0.455_Length_1703	c	(CA)8aaaatagataaataa(AC)17	65	1512	1576
Locus_8743_Transcript_1/1_Confidence_1.000_Length_2318	c	(CAT)5caagc(TCA)5	35	878	912
Locus_8752_Transcript_1/1_Confidence_1.000_Length_1776	c	(A)13g(A)10	24	30	53
Locus_8753_Transcript_4/10_Confidence_0.138_Length_1183	c	(A)11(CAC)6	29	13	41
Locus_8753_Transcript_9/10_Confidence_0.103_Length_1054	c	(A)11(CAC)6	29	13	41
Locus_8758_Transcript_1/1_Confidence_1.000_Length_731	c	(T)10cttttttctttttcc(T)12	37	658	694
Locus_8760_Transcript_4/5_Confidence_0.133_Length_793	c	(AT)12(AC)8	40	1	40
Locus_8769_Transcript_1/10_Confidence_0.281_Length_3967	c	(GA)7aagagtacagagag(GA)6	40	3618	3657
Locus_8769_Transcript_2/10_Confidence_0.562_Length_4697	c	(GA)7aagagtacagagag(GA)6	40	3618	3657
Locus_8769_Transcript_4/10_Confidence_0.531_Length_5218	c	(GA)7aagagtacagagag(GA)6	40	3618	3657
Locus_8769_Transcript_5/10_Confidence_0.531_Length_5197	c	(GA)7aagagtacagagag(GA)6	40	3618	3657
Locus_8769_Transcript_6/10_Confidence_0.281_Length_4241	c	(GA)7aagagtacagagag(GA)6	40	3618	3657
Locus_8769_Transcript_7/10_Confidence_0.438_Length_1333	c	(GA)8aagagagagaaacaagtct(AG)9gtggacattggtggcatttgttctggg(GA)19	118	27	144
Locus_8769_Transcript_7/10_Confidence_0.438_Length_1333	c	(GA)7aagagtacagagag(GA)6	40	258	297
Locus_8769_Transcript_8/10_Confidence_0.531_Length_5286	c	(GA)7aagagtacagagag(GA)6	40	3618	3657
Locus_8769_Transcript_9/10_Confidence_0.531_Length_5720	c	(GA)7aagagtacagagag(GA)6	40	3618	3657
Locus_8769_Transcript_10/10_Confidence_0.531_Length_4693	c	(GA)7aagagtacagagag(GA)6	40	3618	3657
Locus_8823_Transcript_3/5_Confidence_0.333_Length_2229	c	(T)11ccttttc(T)10	28	1254	1281
Locus_8864_Transcript_1/1_Confidence_1.000_Length_1526	c	(A)15gcaaggactgctacgggaggtcgaaccaaggacctatggaagtcggggctcgtccccggtcaatattagatcaaacaataggggaccgtagcactgacc(T)10	124	841	964
Locus_8880_Transcript_1/2_Confidence_0.750_Length_2338	c	(TC)6ctctctctctccccctctttttaaaaatttctcaccaaactctcc(CT)7	71	19	89
Locus_8880_Transcript_2/2_Confidence_0.750_Length_2338	c	(TC)6ctctctctctccccctctttttaaaaatttctcaccaaactctcc(CT)7	71	19	89
Locus_8907_Transcript_3/4_Confidence_0.375_Length_2613	c	(TG)7tacgtgcatctgttcaccattccacatgtttttgtgtgtcagtgtgtctcgctgcaggtgcttccacagttccaatgc(TG)6	104	520	623
Locus_8940_Transcript_1/2_Confidence_1.000_Length_1825	c	(CT)11agaaattgttaa(CT)7	48	1766	1813
Locus_9011_Transcript_3/10_Confidence_0.433_Length_3427	c	(TC)6(CT)12	36	1317	1352
Locus_9011_Transcript_4/10_Confidence_0.433_Length_1407	c	(TC)7(CT)14	42	1366	1407
Locus_9011_Transcript_8/10_Confidence_0.433_Length_3279	c	(TC)6(CT)12	36	1317	1352
Locus_9011_Transcript_9/10_Confidence_0.267_Length_800	c	(TC)7(CT)14	42	759	800
Locus_9011_Transcript_10/10_Confidence_0.400_Length_1358	c	(TC)7(CT)14	42	1317	1358
Locus_9032_Transcript_1/4_Confidence_0.455_Length_673	c	(AATAA)5aaagttgccatgctcatctctctcttatttacacgtacatctttaattacaaattcttagagaggtagagcccc(A)10	109	170	278
Locus_9032_Transcript_2/4_Confidence_0.545_Length_819	c	(AATAA)5aaagttgccatgctcatctctctcttatttacacgtacatctttaattacaaattcttagagaggtagagcccc(A)10	109	170	278
Locus_9032_Transcript_3/4_Confidence_0.545_Length_825	c	(AATAA)5aaagttgccatgctcatctctctcttatttacacgtacatctttaattacaaattcttagagaggtagagcccc(A)10	109	170	278
Locus_9032_Transcript_4/4_Confidence_0.545_Length_1096	c	(AATAA)5aaagttgccatgctcatctctctcttatttacacgtacatctttaattacaaattcttagagaggtagagcccc(A)10	109	170	278
Locus_9042_Transcript_1/1_Confidence_1.000_Length_223	c	(CT)7atatctcatgtcatggcggcggatttctcagctccctccttctccctcggcctcgatctcgatctc(GAA)5gatccctctctcgtcgatccaccaatccaagaaccaccgcccccctcattctctcttggcctcgatctcgatctc(GAA)5	185	30	214
Locus_9046_Transcript_8/14_Confidence_0.090_Length_643	c	(AT)14(GT)7	42	581	622
Locus_9046_Transcript_11/14_Confidence_0.321_Length_2082	c	(AC)8tag(AC)6	31	499	529
Locus_9046_Transcript_14/14_Confidence_0.192_Length_773	c	(AT)14(GT)7	42	711	752
Locus_9087_Transcript_1/1_Confidence_1.000_Length_1349	c	(AG)7aat(GA)8gcgctcacgcatctcaatgccttcttctaatcacctgaaagctatttataaagcgagaaccttgggcttctgaagtaataagttacatcctctcc(CT)7	142	65	206
Locus_9147_Transcript_3/6_Confidence_0.571_Length_1416	c	(CT)7ccctcctcaaatctcaa(TC)8tttaaagaaagaaacgattcaagattcaaagaatcaaccctcttcccctctcctcatcccaatccccatcatctcctatccaat(GCG)9	158	1072	1229
Locus_9159_Transcript_1/1_Confidence_1.000_Length_855	c	(AGA)5agtgaagg(AGA)5	38	465	502
Locus_9221_Transcript_1/1_Confidence_1.000_Length_1339	c	(TC)13tgttgccaaaaaccccagcttcaatggagaggcttatctcttctcct(TCC)5	88	16	103
Locus_9222_Transcript_4/8_Confidence_0.652_Length_1348	c	(GA)18gggaggcagagagacgcgctcaagatctagggtttcggcgagcggaaaccctaataaatctttcgcttctctcttcgatctagagtctcgct(CTC)7	149	1	149
Locus_9260_Transcript_2/9_Confidence_0.312_Length_850	c	(TC)7t(TC)13	41	1	41
Locus_9260_Transcript_3/9_Confidence_0.375_Length_1488	c	(TC)7t(TC)13	41	1	41
Locus_9260_Transcript_4/9_Confidence_0.375_Length_1424	c	(TC)7t(TC)13	41	1	41
Locus_9260_Transcript_5/9_Confidence_0.375_Length_1490	c	(TC)7t(TC)13	41	1	41
Locus_9260_Transcript_6/9_Confidence_0.469_Length_982	c	(TC)7t(TC)13	41	1	41
Locus_9260_Transcript_7/9_Confidence_0.500_Length_967	c	(TC)7t(TC)13	41	1	41
Locus_9260_Transcript_8/9_Confidence_0.375_Length_1492	c	(TC)7t(TC)13	41	1	41
Locus_9260_Transcript_9/9_Confidence_0.500_Length_897	c	(TC)7t(TC)13	41	1	41
Locus_9275_Transcript_1/5_Confidence_0.333_Length_2552	c	(A)10g(A)11	22	1193	1214
Locus_9275_Transcript_2/5_Confidence_0.500_Length_2692	c	(A)10g(A)11	22	1182	1203
Locus_9275_Transcript_4/5_Confidence_0.333_Length_2541	c	(A)10g(A)11	22	1182	1203
Locus_9319_Transcript_1/2_Confidence_1.000_Length_2190	c	(TTC)8atctcctttcctctttcttctcctcctcattcctctg(TTC)5	76	731	806
Locus_9319_Transcript_2/2_Confidence_1.000_Length_2357	c	(TTC)8atctcctttcctctttcttctcctcctcattcctctg(TTC)5	76	731	806
Locus_9327_Transcript_1/5_Confidence_0.286_Length_1109	c	(T)10cattatttgtccctcaagtctttaacattttgatattagtcccacaggctagaggccgccgttgcctcctcggttggtaaattatg(CT)19	134	958	1091
Locus_9327_Transcript_2/5_Confidence_0.214_Length_1104	c	(T)10cattatttgtccctcaagtctttaacattttgatattagtcccacaggctagaggccgccgttgcctcctcggttggtaaattatg(CT)19	134	958	1091
Locus_9327_Transcript_3/5_Confidence_0.500_Length_3089	c	(T)10cattatttgtccctcaagtctttaacattttgatattagtcccacaggctagaggccgccgttgcctcctcggttggtaaattatg(CT)21	138	958	1095
Locus_9327_Transcript_3/5_Confidence_0.500_Length_3089	c	(C)11acatacacc(CT)7	34	2454	2487
Locus_9327_Transcript_3/5_Confidence_0.500_Length_3089	c	(CT)11(GT)10	42	3048	3089
Locus_9327_Transcript_4/5_Confidence_0.286_Length_3096	c	(T)10cattatttgtccctcaagtctttaacattttgatattagtcccacaggctagaggccgccgttgcctcctcggttggtaaattatg(CT)19	134	958	1091
Locus_9327_Transcript_4/5_Confidence_0.286_Length_3096	c	(C)11acatacacc(CT)7	34	2461	2494
Locus_9327_Transcript_4/5_Confidence_0.286_Length_3096	c	(CT)11(GT)10	42	3055	3096
Locus_9327_Transcript_5/5_Confidence_0.357_Length_1096	c	(T)10cattatttgtccctcaagtctttaacattttgatattagtcccacaggctagaggccgccgttgcctcctcggttggtaaattatg(CT)21	138	958	1095
Locus_9363_Transcript_2/2_Confidence_0.800_Length_1304	c	(TCC)5tattaaccaactcttgctcaacacaaattacagcagcacgcgcagtttaataagcggagggtcgtccttgttttcatcatcgg(CTC)5	113	456	568
Locus_9376_Transcript_1/1_Confidence_1.000_Length_593	c	(CCT)5cccgctcccactccggccccctccccaagcg(CTC)5	61	242	302
Locus_9391_Transcript_1/1_Confidence_1.000_Length_1213	c	(TGT)5(TGC)7	36	1157	1192
Locus_9446_Transcript_1/5_Confidence_0.375_Length_2259	c	(TC)7t(TC)6	27	1	27
Locus_9446_Transcript_2/5_Confidence_0.688_Length_4523	c	(TC)7t(TC)6	27	1	27
Locus_9446_Transcript_5/5_Confidence_0.688_Length_4523	c	(TC)7t(TC)6	27	1	27
Locus_9453_Transcript_2/4_Confidence_0.571_Length_1399	c	(TCGA)5tcagtctcgattccttcatctgaatcacgtgctagtctctgccctagccctctctcaatctcatctctcgatctccagattctctattgctgcctcct(CCG)8aacccccctgctaacttctgttaattttgc(T)10	182	30	211
Locus_9453_Transcript_3/4_Confidence_0.429_Length_1802	c	(CCG)6aacccccctgctaacttctgttaattttgc(T)10	58	144	201
Locus_9453_Transcript_4/4_Confidence_0.571_Length_1389	c	(CCG)6aacccccctgctaacttctgttaattttgc(T)10	58	144	201
Locus_9537_Transcript_1/6_Confidence_0.500_Length_3427	c	(GA)6a(AG)6	25	3390	3414
Locus_9537_Transcript_3/6_Confidence_0.643_Length_3575	c	(GA)6a(AG)6	25	3538	3562
Locus_9537_Transcript_4/6_Confidence_0.643_Length_3575	c	(GA)6a(AG)6	25	3538	3562
Locus_9537_Transcript_5/6_Confidence_0.143_Length_3096	c	(GA)6a(AG)6	25	3059	3083
Locus_9537_Transcript_6/6_Confidence_0.643_Length_3575	c	(GA)6a(AG)6	25	3538	3562
Locus_9557_Transcript_5/10_Confidence_0.548_Length_5075	c	(TC)18t(AC)7	51	1040	1090
Locus_9561_Transcript_1/7_Confidence_0.500_Length_1938	c	(AGG)8aagacagggttctagcacgcttgctcctcttggacttcagtacgggg(GGA)5ggttgatgttggcggcgggtgagtttctccactaataaattgggggcctcggcagcagccatagttgt(TGC)6	172	1266	1437
Locus_9561_Transcript_1/7_Confidence_0.500_Length_1938	c	(CTCCAA)5cttcaactcccacaatctctttccctctttgttcttcttcgtctcctcctccttgtcctagtccttgtagttgggtttccttgtggcgc(TCA)5	134	1554	1687
Locus_9561_Transcript_1/7_Confidence_0.500_Length_1938	c	(TGT)10tggcgctgggcttggctctctctacgaaaccaaaactccattct(TC)19	112	1826	1937
Locus_9561_Transcript_2/7_Confidence_0.500_Length_1953	c	(AGG)8aagacagggttctagcacgcttgctcctcttggacttcagtacgggg(GGA)5ggttgatgttggcggcgggtgagtttctccactaataaattgggggcctcggcagcagccatagttgt(TGC)6	172	1266	1437
Locus_9561_Transcript_2/7_Confidence_0.500_Length_1953	c	(CTCCAA)5cttcaactcccacaatctctttccctctttgttcttcttcgtctcctcctccttgtcctagtccttgtagttgggtttccttgtggcgc(TCA)5	134	1554	1687
Locus_9561_Transcript_2/7_Confidence_0.500_Length_1953	c	(TGT)10tggcgctgggcttggctctctctacgaaaccaaaactccattct(TC)19	112	1826	1937
Locus_9561_Transcript_3/7_Confidence_0.500_Length_1951	c	(AGG)8aagacagggttctagcacgcttgctcctcttggacttcagtacgggg(GGA)5ggttgatgttggcggcgggtgagtttctccactaataaattgggggcctcggcagcagccatagttgt(TGC)6	172	1266	1437
Locus_9561_Transcript_3/7_Confidence_0.500_Length_1951	c	(CTCCAA)5cttcaactcccacaatctctttccctctttgttcttcttcgtctcctcctccttgtcctagtccttgtagttgggtttccttgtggcgc(TCA)5	134	1554	1687
Locus_9561_Transcript_3/7_Confidence_0.500_Length_1951	c	(TGT)10tggcgctgggcttggctctctctacgaaaccaaaactccattct(TC)19	112	1826	1937
Locus_9561_Transcript_4/7_Confidence_0.500_Length_1933	c	(AGG)8aagacagggttctagcacgcttgctcctcttggacttcagtacgggg(GGA)5ggttgatgttggcggcgggtgagtttctccactaataaattgggggcctcggcagcagccatagttgt(TGC)6	172	1266	1437
Locus_9561_Transcript_4/7_Confidence_0.500_Length_1933	c	(TGT)10tggcgctgggcttggctctctctacgaaaccaaaactccattct(TC)19	112	1811	1922
Locus_9561_Transcript_5/7_Confidence_0.500_Length_1948	c	(AGG)8aagacagggttctagcacgcttgctcctcttggacttcagtacgggg(GGA)5ggttgatgttggcggcgggtgagtttctccactaataaattgggggcctcggcagcagccatagttgt(TGC)6	172	1266	1437
Locus_9561_Transcript_5/7_Confidence_0.500_Length_1948	c	(CTCCAA)5cttcaactcccacaatctctttccctctttgttcttcttcgtctcctcctccttgtcctagtccttgtagttgggtttccttgtggcgc(TCA)5	134	1554	1687
Locus_9561_Transcript_5/7_Confidence_0.500_Length_1948	c	(TGT)10tggcgctgggcttggctctctctacgaaaccaaaactccattct(TC)19	112	1826	1937
Locus_9561_Transcript_6/7_Confidence_0.500_Length_1938	c	(AGG)8aagacagggttctagcacgcttgctcctcttggacttcagtacgggg(GGA)5ggttgatgttggcggcgggtgagtttctccactaataaattgggggcctcggcagcagccatagttgt(TGC)6	172	1266	1437
Locus_9561_Transcript_6/7_Confidence_0.500_Length_1938	c	(CTCCAA)5cttcaactcccacaatctctttccctctttgttcttcttcgtctcctcctccttgtcctagtccttgtagttgggtttccttgtggcgc(TCA)5	134	1554	1687
Locus_9561_Transcript_6/7_Confidence_0.500_Length_1938	c	(TGT)10tggcgctgggcttggctctctctacgaaaccaaaactccattct(TC)19	112	1826	1937
Locus_9561_Transcript_7/7_Confidence_0.500_Length_1948	c	(AGG)8aagacagggttctagcacgcttgctcctcttggacttcagtacgggg(GGA)5ggttgatgttggcggcgggtgagtttctccactaataaattgggggcctcggcagcagccatagttgt(TGC)6	172	1266	1437
Locus_9561_Transcript_7/7_Confidence_0.500_Length_1948	c	(CTCCAA)5cttcaactcccacaatctctttccctctttgttcttcttcgtctcctcctccttgtcctagtccttgtagttgggtttccttgtggcgc(TCA)5	134	1554	1687
Locus_9561_Transcript_7/7_Confidence_0.500_Length_1948	c	(TGT)10tggcgctgggcttggctctctctacgaaaccaaaactccattct(TC)19	112	1826	1937
Locus_9574_Transcript_1/8_Confidence_0.364_Length_857	c	(T)11gtgtgtcctctcgctttttctttgctgatcgagtctttatttgatactaattttgtaaattaaataggaatctgagaggttggtgatgatgatggac(GAT)6	126	163	288
Locus_9574_Transcript_2/8_Confidence_0.636_Length_1373	c	(T)11gtgtgtcctctcgctttttctttgctgatcgagtctttatttgatactaattttgtaaattaaataggaatctgagaggttggtgatgatgatggac(GAT)6	126	163	288
Locus_9574_Transcript_3/8_Confidence_0.273_Length_786	c	(T)11gtgtgtcctctcgctttttctttgctgatcgagtctttatttgatactaattttgtaaattaaataggaatctgagaggttggtgatgatgatggac(GAT)6	126	163	288
Locus_9574_Transcript_4/8_Confidence_0.455_Length_1485	c	(T)11gtgtgtcctctcgctttttctttgctgatcgagtctttatttgatactaattttgtaaattaaataggaatctgagaggttggtgatgatgatggac(GAT)6	126	163	288
Locus_9574_Transcript_5/8_Confidence_0.364_Length_963	c	(T)11gtgtgtcctctcgctttttctttgctgatcgagtctttatttgatactaattttgtaaattaaataggaatctgagaggttggtgatgatgatggac(GAT)6	126	163	288
Locus_9574_Transcript_6/8_Confidence_0.364_Length_848	c	(T)11gtgtgtcctctcgctttttctttgctgatcgagtctttatttgatactaattttgtaaattaaataggaatctgagaggttggtgatgatgatggac(GAT)6	126	163	288
Locus_9574_Transcript_8/8_Confidence_0.455_Length_1461	c	(T)11gtgtgtcctctcgctttttctttgctgatcgagtctttatttgatactaattttgtaaattaaataggaatctgagaggttggtgatgatgatggac(GAT)6	126	163	288
Locus_9608_Transcript_4/10_Confidence_0.600_Length_2957	c	(A)10gc(A)17gggaaaggaaaa(AG)6	53	1889	1941
Locus_9616_Transcript_1/1_Confidence_1.000_Length_1341	c	(A)11g(ATA)8	36	32	67
Locus_9670_Transcript_1/2_Confidence_1.000_Length_3601	c	(GAG)7gacgag(GAT)5	42	883	924
Locus_9670_Transcript_2/2_Confidence_1.000_Length_2767	c	(GAG)7gacgag(GAT)5	42	883	924
Locus_9685_Transcript_1/4_Confidence_0.500_Length_631	c	(TC)14gctctctcactcgtttcttctcttcagcttcaacctcaacccaaaccctaaccctaa(CTC)5	100	15	114
Locus_9685_Transcript_2/4_Confidence_0.700_Length_3335	c	(TC)14gctctctcactcgtttcttctcttcagcttcaacctcaacccaaaccctaaccctaa(CTC)5	100	15	114
Locus_9685_Transcript_3/4_Confidence_0.700_Length_3393	c	(TC)14gctctctcactcgtttcttctcttcagcttcaacctcaacccaaaccctaaccctaa(CTC)5	100	15	114
Locus_9685_Transcript_4/4_Confidence_0.700_Length_3258	c	(TC)14gctctctcactcgtttcttctcttcagcttcaacctcaacccaaaccctaaccctaa(CTC)5	100	15	114
Locus_9690_Transcript_1/1_Confidence_1.000_Length_945	c	(T)19c(T)12	32	795	826
Locus_9724_Transcript_1/2_Confidence_1.000_Length_1190	c	(CT)14tctcattgatcacgagctgaggttttagctgagagaatcttttg(CT)8	88	283	370
Locus_9725_Transcript_1/6_Confidence_0.417_Length_1193	c	(CT)8tgttaataacgcctatcccttgctccaggtttccaatcccctaccgcttactttcagata(T)11	87	26	112
Locus_9725_Transcript_2/6_Confidence_0.500_Length_1725	c	(CT)8tgttaataacgcctatcccttgctccaggtttccaatcccctaccgcttactttcagata(T)11	87	26	112
Locus_9725_Transcript_3/6_Confidence_0.417_Length_1298	c	(CT)8tgttaataacgcctatcccttgctccaggtttccaatcccctaccgcttactttcagata(T)11	87	26	112
Locus_9725_Transcript_5/6_Confidence_0.500_Length_1635	c	(CT)8tgttaataacgcctatcccttgctccaggtttccaatcccctaccgcttactttcagata(T)11	87	26	112
Locus_9725_Transcript_6/6_Confidence_0.500_Length_1429	c	(CT)8tgttaataacgcctatcccttgctccaggtttccaatcccctaccgcttactttcagata(T)11	87	26	112
Locus_9734_Transcript_4/5_Confidence_0.300_Length_2124	c	(TTTA)5ttaacataactcgaacaaacattccttg(A)11	59	1370	1428
Locus_9738_Transcript_1/2_Confidence_1.000_Length_1736	c	(AGA)5agcaaaagattggttctcctttc(T)12	50	1679	1728
Locus_9738_Transcript_2/2_Confidence_1.000_Length_1524	c	(CCT)5cttagagaaagaggagggtctggagaatgattggatttggagggttgaagataagggaacagagaaacaaaaggagaggaaaggggaggagaaag(AGA)5agcaaaagattggttctcctttc(T)12	160	1357	1516
Locus_9741_Transcript_2/2_Confidence_1.000_Length_289	c	(GGA)5ggcggcggtggcggaggaggcggcggaggcggaggcggaggc(GGA)5	72	64	135
Locus_9789_Transcript_4/10_Confidence_0.077_Length_630	c	(TG)14t(ATAC)5atatgcacat(AC)6aaacacacgcacata(TG)6	98	533	630
Locus_9793_Transcript_1/1_Confidence_1.000_Length_2499	c	(TCT)5ccaatgctcggtggccaccaccatccctt(CCA)5	59	184	242
Locus_9795_Transcript_1/1_Confidence_1.000_Length_1449	c	(CT)9gcgtcatgggttttctacagtgaagtaaactccaatagcaatgaatcacctctcctcttattattgctacg(TC)7	103	49	151
Locus_9848_Transcript_1/1_Confidence_1.000_Length_2598	c	(CGG)6ggga(AGG)6	40	2275	2314
Locus_9888_Transcript_1/1_Confidence_1.000_Length_742	c	(T)10ctttcaactatggcaaattgcc(T)10	42	527	568
Locus_9925_Transcript_7/10_Confidence_0.167_Length_1127	c	(AGA)5(ACA)5	30	740	769
Locus_9995_Transcript_1/1_Confidence_1.000_Length_308	c	(CT)8catgtccatgggctcggcgatcggagagatggggtaagatatgcgtgcgtgcgtgagatattgtgcaggtattttctctgtcagagtgag(GA)6aagaaaaacagaaggtaagtagagtttgatgaagagggag(GA)7	172	100	271
Locus_10002_Transcript_1/2_Confidence_1.000_Length_1978	c	(T)28g(A)13	42	1127	1168
Locus_10002_Transcript_2/2_Confidence_1.000_Length_1805	c	(T)28g(A)13	42	1127	1168
Locus_10027_Transcript_1/1_Confidence_1.000_Length_1582	c	(TC)15ctcccccctctctctcgcttcagaatgcagcaaaccgtcacacttataaaatctctctctcatctctgatctctg(ATC)6atggttgctgcaatcttcacgacccctcgaatctccaaaacc(TCT)7	186	8	193
Locus_10089_Transcript_1/2_Confidence_0.889_Length_2532	c	(AG)8tagagagagaaagggta(AG)8	49	282	330
Locus_10089_Transcript_2/2_Confidence_0.889_Length_2560	c	(AG)8tagagagagaaagggta(AG)8	49	282	330
Locus_10094_Transcript_1/1_Confidence_1.000_Length_956	c	(CT)8cattcctggtctctccctcatcatcaccatcattattatcctccaaactctcaagaa(AG)10	93	71	163
Locus_10103_Transcript_2/3_Confidence_0.500_Length_2327	c	(CT)7ataga(TC)10	39	1	39
Locus_10103_Transcript_3/3_Confidence_0.500_Length_1697	c	(CT)7ataga(TC)10	39	1	39
Locus_10125_Transcript_1/3_Confidence_0.545_Length_606	c	(AT)7(AG)7	28	48	75
Locus_10125_Transcript_2/3_Confidence_0.636_Length_1553	c	(AT)7(AG)7	28	48	75
Locus_10125_Transcript_3/3_Confidence_0.545_Length_860	c	(AT)7(AG)7	28	48	75
Locus_10166_Transcript_1/5_Confidence_0.750_Length_1038	c	(GA)6a(AG)19	51	986	1036
Locus_10166_Transcript_2/5_Confidence_0.250_Length_1050	c	(GA)6a(AG)14	41	998	1038
Locus_10166_Transcript_3/5_Confidence_0.250_Length_1051	c	(GA)6a(AG)14	41	998	1038
Locus_10166_Transcript_4/5_Confidence_0.250_Length_1057	c	(GA)6a(AG)14	41	998	1038
Locus_10166_Transcript_5/5_Confidence_0.750_Length_1050	c	(GA)6a(AG)19	51	998	1048
Locus_10167_Transcript_7/9_Confidence_0.316_Length_1843	c	(AC)6aacaactaccccaccaccaccaacaacaatgagaacaacaacaaaaagg(A)10gg(A)11	84	409	492
Locus_10182_Transcript_1/7_Confidence_0.450_Length_1444	c	(TC)14a(CT)6	41	1	41
Locus_10209_Transcript_1/2_Confidence_1.000_Length_1495	c	(A)19tcccaaataattttggttagagagtgttttgt(GA)9	69	65	133
Locus_10209_Transcript_2/2_Confidence_1.000_Length_784	c	(A)19tcccaaataattttggttagagagtgttttgt(GA)9	69	65	133
Locus_10352_Transcript_1/1_Confidence_1.000_Length_1298	c	(TC)7tattttctctatccgtgatctctcaaataaaatgtggtgtttttttgtcatgcaaatttatttttgtcta(CT)6	96	1190	1285
Locus_10359_Transcript_7/8_Confidence_0.304_Length_2560	c	(T)10c(T)10	21	1841	1861
Locus_10467_Transcript_4/10_Confidence_0.481_Length_3554	c	(AT)10(GT)8	36	3518	3553
Locus_10467_Transcript_9/10_Confidence_0.481_Length_3541	c	(AT)10(GT)8	36	3505	3540
Locus_10470_Transcript_1/1_Confidence_1.000_Length_428	c	(T)33(A)10	43	249	291
Locus_10511_Transcript_5/9_Confidence_0.500_Length_1782	c	(CT)6ccccctctctctactctc(CT)7	44	42	85
Locus_10528_Transcript_2/4_Confidence_0.500_Length_844	c	(C)23(A)19	42	1	42
Locus_10528_Transcript_4/4_Confidence_0.300_Length_1367	c	(C)23(A)19	42	1	42
Locus_10563_Transcript_2/3_Confidence_0.714_Length_435	c	(T)10attataaatttatggagaaggggacgagagagagtgagaaagagagagagaa(AG)11	84	343	426
Locus_10568_Transcript_1/2_Confidence_1.000_Length_1669	c	(TCC)6aaaaacccaaagctccaatcgatggcgaggcgcctcttctccccaaaattcccagccccgagccctacgaacccgccgccacctccg(TCC)6	123	24	146
Locus_10568_Transcript_2/2_Confidence_1.000_Length_1872	c	(TCC)6aaaaacccaaagctccaatcgatggcgaggcgcctcttctccccaaaattcccagccccgagccctacgaacccgccgccacctccg(TCC)6	123	24	146
Locus_10581_Transcript_2/4_Confidence_0.500_Length_2449	c	(TAGA)5gaaggcaattaagcttattcaaaaattcctatgctgtgtttcaatgcagagtgcagatgcatgctcatatacacaggaatacgt(GC)7gtgtgtgt(GA)7	140	1539	1678
Locus_10613_Transcript_2/4_Confidence_0.750_Length_1815	c	(AG)16gagagagaaagccatagagaagaaagagaggggg(GA)6	78	105	182
Locus_10613_Transcript_3/4_Confidence_0.750_Length_966	c	(AG)16gagagagaaagccatagagaagaaagagaggggg(GA)6	78	105	182
Locus_10613_Transcript_4/4_Confidence_0.750_Length_1247	c	(AG)16gagagagaaagccatagagaagaaagagaggggg(GA)6	78	105	182
Locus_10620_Transcript_3/4_Confidence_0.700_Length_5085	c	(GA)7ggacaagcggattgctctcatcgtacat(AG)14	70	4505	4574
Locus_10829_Transcript_1/1_Confidence_1.000_Length_2401	c	(T)10cccctaatgggctttgagatggatttcagtgtaaatctagaaaagatgcaagttagg(T)10	77	321	397
Locus_10852_Transcript_1/5_Confidence_0.417_Length_1294	c	(AG)7gaactcactttgctctcccaatttgtt(CA)8(CT)10	77	109	185
Locus_10852_Transcript_2/5_Confidence_0.500_Length_3029	c	(AG)7gaactcactttgctctcccaatttgtt(CA)8(CT)10	77	109	185
Locus_10852_Transcript_3/5_Confidence_0.250_Length_348	c	(AG)7gaactcactttgctctcccaatttgtt(CA)8(CT)10	77	109	185
Locus_10852_Transcript_5/5_Confidence_0.583_Length_3033	c	(AG)7gaactcactttgctctcccaatttgtt(CA)8(CT)10	77	109	185
Locus_10900_Transcript_4/10_Confidence_0.108_Length_772	c	(GA)18aagggaaggttccttccccaattttctctctcttgaccgaagac(A)10ctcttcccaaaagaggccccccatataaaaattgagaggggatcagtagcagatgaaggagtc(TTG)6gtgttggtgtgtttatttcccttttgttttgatgatggaggtgatgtagatttttggggttgcagagggt(GA)8gggggggcaggggcatttctggaaccagtttctatggctaggaagcaaccccctcccccccc(CT)10	339	1	339
Locus_10900_Transcript_4/10_Confidence_0.108_Length_772	c	(CT)8taaatttttggtccagctgggccattaggactac(AG)7	64	514	577
Locus_10900_Transcript_5/10_Confidence_0.081_Length_772	c	(GA)18aagggaaggttccttccccaattttctctctcttgaccgaagac(A)10ctcttcccaaaagaggccccccatataaaaattgagaggggatcagtagcagatgaaggagtc(TTG)6gtgttggtgtgtttatttcccttttgttttgatgatggaggtgatgtagatttttggggttgcagagggt(GA)8gggggggcaggggcatttctggaaccagtttctatggctaggaagcaaccccctcccccccc(CT)10	339	1	339
Locus_10900_Transcript_5/10_Confidence_0.081_Length_772	c	(CT)8taaatttttggtccagctgggccattaggactac(AG)7	64	514	577
Locus_10900_Transcript_9/10_Confidence_0.378_Length_1801	c	(A)10ctcttcccaaaagaggccccccatataaaaattgagaggggatcagtagcagatgaaggagtc(TTG)6gtgttggtgtgtttatttcccttttgttttgatgatggaggtgatgtagatttttggggttgcagagggt(GA)8gggggggcaggggcatttctggaaccagtttctatggctaggaagcaaccccctcccccccc(CT)10	259	1110	1368
Locus_10900_Transcript_9/10_Confidence_0.378_Length_1801	c	(CT)8taaatttttggtccagctgggccattaggactac(AG)7	64	1543	1606
Locus_10903_Transcript_1/10_Confidence_0.586_Length_3844	c	(AAT)6ataacc(A)11	35	1414	1448
Locus_10903_Transcript_3/10_Confidence_0.655_Length_3959	c	(AAT)6ataacc(A)11	35	1414	1448
Locus_10903_Transcript_4/10_Confidence_0.655_Length_3952	c	(AAT)6ataacc(A)11	35	1414	1448
Locus_10903_Transcript_6/10_Confidence_0.655_Length_3837	c	(AAT)6ataacc(A)11	35	1414	1448
Locus_10903_Transcript_8/10_Confidence_0.655_Length_3875	c	(AAT)6ataacc(A)11	35	1414	1448
Locus_10903_Transcript_9/10_Confidence_0.655_Length_3796	c	(AAT)6ataacc(A)11	35	1414	1448
Locus_10903_Transcript_10/10_Confidence_0.655_Length_3875	c	(AAT)6ataacc(A)11	35	1414	1448
Locus_10904_Transcript_1/1_Confidence_1.000_Length_902	c	(CT)6ccttctcttaa(TC)8	39	17	55
Locus_11070_Transcript_2/6_Confidence_0.333_Length_1074	c	(CGA)6(GGC)5	33	857	889
Locus_11070_Transcript_6/6_Confidence_0.500_Length_1235	c	(CGA)6(GGC)5	33	1018	1050
Locus_11110_Transcript_4/5_Confidence_0.500_Length_2105	c	(T)10cccggtgtttgattttccattaaaaaattgattttttatcaaatggtaaggtcttcctctttttttggctccagtagttttgatttttttttctt(TTG)6	123	9	131
Locus_11125_Transcript_2/3_Confidence_0.833_Length_2102	c	(TGT)5ttataacttcaaatttttaccatagttaattgaatacaagtggt(A)10	69	1525	1593
Locus_11150_Transcript_2/5_Confidence_0.615_Length_1660	c	(GCC)5gcagccgcctcgtcctgttcttgatcttgttggtgttgggatggagaagggaaaggaggagatttagc(TGA)5	98	1536	1633
Locus_11150_Transcript_3/5_Confidence_0.615_Length_2240	c	(GCC)5gcagccgcctcgtcctgttcttgatcttgttggtgttgggatggagaagggaaaggaggagatttagc(TGA)5	98	2116	2213
Locus_11150_Transcript_4/5_Confidence_0.692_Length_1900	c	(GCC)5gcagccgcctcgtcctgttcttgatcttgttggtgttgggatggagaagggaaaggaggagatttagc(TGA)5	98	1776	1873
Locus_11150_Transcript_5/5_Confidence_0.615_Length_1400	c	(GCC)5gcagccgcctcgtcctgttcttgatcttgttggtgttgggatggagaagggaaaggaggagatttagc(TGA)5	98	1276	1373
Locus_11189_Transcript_1/1_Confidence_1.000_Length_638	c	(TGG)6tctgtt(TGG)5	39	271	309
Locus_11228_Transcript_3/4_Confidence_0.545_Length_2862	c	(GT)6ggtgtgtgtgcgtg(GT)8	42	1396	1437
Locus_11228_Transcript_4/4_Confidence_0.545_Length_2279	c	(GT)6ggtgtgtgtgcgtg(GT)8	42	1396	1437
Locus_11284_Transcript_1/3_Confidence_0.364_Length_363	c	(AT)6gtataaaaatagagattggatattgatatt(GA)6	54	174	227
Locus_11284_Transcript_2/3_Confidence_0.455_Length_572	c	(GA)9cggagagagagacagagaaagagagagacgagagatcgagagaggagaaaagacgagaaattaagagatcagatctcgagagacgagagagaca(AG)7	126	215	340
Locus_11284_Transcript_3/3_Confidence_0.455_Length_339	c	(AT)6gtataaaaatagagattggatattgatatt(GA)6	54	174	227
Locus_11290_Transcript_1/6_Confidence_0.467_Length_1740	c	(TC)6aaacccaatctctttctctctctaaactccttccaattattattttaatatttttcatcattctctcaaccgctgcatccttcaattctcagaaaaagg(A)14	125	45	169
Locus_11290_Transcript_2/6_Confidence_0.533_Length_1725	c	(TC)6aaacccaatctctttctctctctaaactccttccaattattattttaatatttttcatcattctctcaaccgctgcatccttcaattctcagaaaaagg(A)20	131	45	175
Locus_11290_Transcript_3/6_Confidence_0.400_Length_1730	c	(TC)6aaacccaatctctttctctctctaaactccttccaattattattttaatatttttcatcattctctcaaccgctgcatccttcaattctcagaaaaagg(A)14	125	45	169
Locus_11290_Transcript_4/6_Confidence_0.667_Length_2041	c	(TC)6aaacccaatctctttctctctctaaactccttccaattattattttaatatttttcatcattctctcaaccgctgcatccttcaattctcagaaaaagg(A)20	131	45	175
Locus_11290_Transcript_5/6_Confidence_0.667_Length_2049	c	(TC)6aaacccaatctctttctctctctaaactccttccaattattattttaatatttttcatcattctctcaaccgctgcatccttcaattctcagaaaaagg(A)20	131	45	175
Locus_11290_Transcript_6/6_Confidence_0.533_Length_1736	c	(TC)6aaacccaatctctttctctctctaaactccttccaattattattttaatatttttcatcattctctcaaccgctgcatccttcaattctcagaaaaagg(A)20	131	45	175
Locus_11291_Transcript_3/7_Confidence_0.600_Length_2110	c	(CT)18nnnnnnnnnnnnnnnnnnnnnnnn(GT)7	74	2037	2110
Locus_11291_Transcript_4/7_Confidence_0.600_Length_2544	c	(CT)18nnnnnnnnnnnnnnnnttgtgtgtg(TC)6	73	2037	2109
Locus_11291_Transcript_5/7_Confidence_0.767_Length_2535	c	(CT)19cc(TG)6(TC)6	64	2037	2100
Locus_11422_Transcript_6/10_Confidence_0.333_Length_1052	c	(TCA)5(TCC)5	30	1000	1029
Locus_11422_Transcript_10/10_Confidence_0.315_Length_443	c	(TCA)5(TCC)5	30	391	420
Locus_11489_Transcript_2/4_Confidence_0.545_Length_1367	c	(TAA)8tggaaagttattggtatgctctcatatatacagacctataagttagttattccgatgcatattaagccaatagtt(A)11	110	705	814
Locus_11489_Transcript_4/4_Confidence_0.636_Length_1535	c	(TAA)8tggaaagttattggtatgctctcatatatacagacctataagttagttattccgatgcatattaagccaatagtt(A)11	110	705	814
Locus_11504_Transcript_2/3_Confidence_0.600_Length_2402	c	(T)10aattacatatttactgtacatcaaagtttcgaattggctagatattgtcatagaatttctataagtgataaaagaaacatatatagtgtaattgcc(A)11c(T)13	131	2059	2189
Locus_11587_Transcript_1/2_Confidence_1.000_Length_1428	c	(TG)6t(AC)10	33	1250	1282
Locus_11587_Transcript_2/2_Confidence_1.000_Length_1424	c	(TG)6t(AC)8	29	1250	1278
Locus_11619_Transcript_1/1_Confidence_1.000_Length_1566	c	(GA)9(AG)7	32	64	95
Locus_11649_Transcript_1/2_Confidence_1.000_Length_1040	c	(A)10ggtgccatcaataggattttttacacaaggaattggt(TG)7	61	976	1036
Locus_11654_Transcript_2/2_Confidence_1.000_Length_3716	c	(A)13gaa(T)10	26	153	178
Locus_11680_Transcript_1/6_Confidence_0.412_Length_1524	c	(CT)10aaaactcaaaaagatcagcctc(CT)8	58	1	58
Locus_11680_Transcript_2/6_Confidence_0.647_Length_3298	c	(CT)10aaaactcaaaaagatcagcctc(CT)8	58	1	58
Locus_11680_Transcript_3/6_Confidence_0.647_Length_3055	c	(CT)10aaaactcaaaaagatcagcctc(CT)8	58	1	58
Locus_11680_Transcript_4/6_Confidence_0.471_Length_1739	c	(CT)10aaaactcaaaaagatcagcctc(CT)8	58	1	58
Locus_11680_Transcript_6/6_Confidence_0.647_Length_3293	c	(CT)10aaaactcaaaaagatcagcctc(CT)8	58	1	58
Locus_11686_Transcript_1/1_Confidence_1.000_Length_1125	c	(CT)9cccccctcactctcactcaacgaccacact(AG)7	62	70	131
Locus_11693_Transcript_1/1_Confidence_1.000_Length_2167	c	(TCG)5tcatcagaa(TCC)6	42	1143	1184
Locus_11730_Transcript_2/2_Confidence_1.000_Length_1539	c	(TG)7t(AC)6g(CA)8	44	1222	1265
Locus_11731_Transcript_3/5_Confidence_0.583_Length_938	c	(T)11ggctggagggaaattgaaaattttcgaggccaggaac(A)18	66	873	938
Locus_11767_Transcript_1/1_Confidence_1.000_Length_1718	c	(TG)8ttttttgggttattttacggtctatttaagttatatatcaaagcgtctatttaagttatatatcaaagcctgcttgggatatc(T)12	111	1532	1642
Locus_11788_Transcript_1/1_Confidence_1.000_Length_526	c	(AG)10ttgagttttt(AG)6	42	289	330
Locus_11921_Transcript_1/3_Confidence_0.714_Length_2101	c	(TC)6c(CT)9	31	25	55
Locus_11921_Transcript_2/3_Confidence_0.714_Length_2180	c	(TC)6c(CT)9	31	25	55
Locus_11921_Transcript_3/3_Confidence_0.714_Length_2260	c	(TC)6c(CT)9	31	25	55
Locus_11972_Transcript_1/3_Confidence_0.667_Length_1154	c	(CT)9ccaccctcttgtttatttattagagagagaaagtgaggagagctctcagttctctctctacccccc(CT)8	100	44	143
Locus_11972_Transcript_3/3_Confidence_0.667_Length_1154	c	(CT)9ccaccctcttgtttatttattagagagagaaagtgaggagagctctcagttctctctctacccccc(CT)8	100	44	143
Locus_12057_Transcript_1/4_Confidence_0.538_Length_678	c	(AT)6ttttttaa(AAAG)8	52	92	143
Locus_12057_Transcript_1/4_Confidence_0.538_Length_678	c	(CCG)6tcgtcgtcgggataaagggaagagggtggtcgctgactcatcccaagacgacgacgac(GAA)5	91	298	388
Locus_12057_Transcript_2/4_Confidence_0.538_Length_670	c	(CGC)6cgtcgtcgggataaagggaagagggtggtggctggctcatcccaagacgacgacgac(GAA)6	93	306	398
Locus_12057_Transcript_3/4_Confidence_0.538_Length_728	c	(CCG)6tcgtcgtcgggataaagggaagagggtggtcgctgactcatcccaagacgacgacgac(GAA)5	91	299	389
Locus_12057_Transcript_4/4_Confidence_0.538_Length_679	c	(CCG)6tcgtcgtcgggataaagggaagagggtggtcgctgactcatcccaagacgacgacgac(GAA)5	91	299	389
Locus_12231_Transcript_2/6_Confidence_0.333_Length_1316	c	(TAA)5(CAA)9	42	1	42
Locus_12303_Transcript_1/1_Confidence_1.000_Length_1001	c	(TTTC)6(T)30	54	948	1001
Locus_12359_Transcript_1/3_Confidence_0.533_Length_1169	c	(CT)19cgcctcaccctcgcc(CT)9	71	1	71
Locus_12359_Transcript_2/3_Confidence_0.533_Length_1205	c	(CT)19cgcctcaccctcgcc(CT)9	71	1	71
Locus_12359_Transcript_3/3_Confidence_0.533_Length_1169	c	(CT)19cgcctcaccctcgcc(CT)9	71	1	71
Locus_12371_Transcript_1/1_Confidence_1.000_Length_712	c	(T)11cttttcttcctccgactccctcctctctgtcttctgttctttttctaaac(CT)19	99	35	133
Locus_12449_Transcript_1/2_Confidence_1.000_Length_1034	c	(T)10caatgtttaggtaatctagagtttgatgtacgccatggtttgtactgggt(TA)7	74	894	967
Locus_12449_Transcript_2/2_Confidence_1.000_Length_1034	c	(T)10caatgtttaggtaatctagagtttgatgtacgccatggtttgtactgggt(TA)7	74	894	967
Locus_12475_Transcript_2/5_Confidence_0.455_Length_1541	c	(AG)7aatgaaagga(AG)18	60	1468	1527
Locus_12475_Transcript_3/5_Confidence_0.273_Length_1539	c	(AG)7aatgaaagga(AG)18	60	1468	1527
Locus_12475_Transcript_4/5_Confidence_0.273_Length_1539	c	(AG)7aatgaaagga(AG)18	60	1468	1527
Locus_12475_Transcript_5/5_Confidence_0.455_Length_1531	c	(AG)7aatgaaagga(AG)20	64	1468	1531
Locus_12504_Transcript_1/3_Confidence_0.400_Length_1125	c	(GT)9ggggg(GA)18	59	1056	1114
Locus_12504_Transcript_2/3_Confidence_0.400_Length_1140	c	(GT)9ggggg(GA)18	59	1056	1114
Locus_12504_Transcript_3/3_Confidence_0.600_Length_1116	c	(GT)9ggggg(GA)19	61	1056	1116
Locus_12600_Transcript_1/1_Confidence_1.000_Length_1326	c	(GA)13ggggccatcattcaaacctatatactgaatatactttcagcatcgtaccaatccccagacaaagcttttttttaaagaaataattccttg(A)10taaaaaagcagacagagcttgaccattttctttctcattcatccctttttccccctctctcagccttaacaagaagcactt(TC)11cctctcc(CT)8	252	1	252
Locus_12755_Transcript_1/1_Confidence_1.000_Length_448	c	(A)10gagc(T)11attttgatggatcggacggtggagggagagggcaagtggagggaggaaattgggaggaaggagaagaggg(GAGC)7	123	281	403
Locus_12758_Transcript_1/4_Confidence_0.333_Length_1612	c	(GA)6gctccagccg(A)12gaa(AAG)5	52	1549	1600
Locus_12758_Transcript_4/4_Confidence_0.556_Length_2043	c	(GA)6gctccagccg(A)12gaa(AAG)5	52	1980	2031
Locus_12763_Transcript_2/4_Confidence_0.760_Length_2910	c	(A)11cctatttgaaaggagacccatttctctaactctcctcctcgatctccccgacctgagattgcgaaaactagagc(GA)6	97	2806	2902
Locus_12763_Transcript_4/4_Confidence_0.800_Length_809	c	(A)11cctatttgaaaggagacccatttctctaactctcctcctcgatctccccgacctgagattgcgaaaactagagc(GA)6	97	705	801
Locus_12849_Transcript_1/1_Confidence_1.000_Length_1956	c	(A)10gaaaaaagaaaaagg(A)13	38	7	44
Locus_12985_Transcript_1/2_Confidence_1.000_Length_288	c	(A)11gaag(A)11g(A)12	39	4	42
Locus_12985_Transcript_2/2_Confidence_1.000_Length_1018	c	(A)11gaag(A)11g(A)12	39	4	42
Locus_13011_Transcript_1/1_Confidence_1.000_Length_951	c	(GA)10ggggagagttcttacgattagatgctgaggagattgcaagttaatctcaacatgtaaaatgcat(GA)6ggagggatcttacgattagatgctaaggagatt(GA)15atctcaacatgtaaaatgcaagggg(GA)9	202	24	225
Locus_13043_Transcript_1/2_Confidence_0.667_Length_2818	c	(A)14tttacatgtgtggggctctgggaattccttccctattttatgttaaagttcatgtgtttgctgatttttc(T)11	95	1631	1725
Locus_13151_Transcript_5/6_Confidence_0.182_Length_977	c	(CT)18(TC)6	48	2	49
Locus_13186_Transcript_1/1_Confidence_1.000_Length_554	c	(ATA)6g(TAA)6	37	14	50
Locus_13224_Transcript_1/1_Confidence_1.000_Length_948	c	(GA)8(GT)7	30	868	897
Locus_13310_Transcript_1/3_Confidence_0.750_Length_1931	c	(AG)8aaatatc(ATA)6	41	12	52
Locus_13310_Transcript_2/3_Confidence_0.750_Length_2638	c	(AG)8aaatatc(ATA)6	41	12	52
Locus_13310_Transcript_3/3_Confidence_0.750_Length_1842	c	(AG)8aaatatc(ATA)6	41	12	52
Locus_13325_Transcript_1/2_Confidence_1.000_Length_1667	c	(AAAT)5atgtaataataatatacaaaatgtcatgccgtcatggttcgcgagatctctagtgaactcgctctgaggcgacggagat(GAC)6	117	191	307
Locus_13325_Transcript_2/2_Confidence_1.000_Length_844	c	(AAAT)5atgtaataataatatacaaaatgtcatgccgtcatggttcgcgagatctctagtgaactcgctctgaggcgacggagat(GAC)6	117	191	307
Locus_13465_Transcript_1/5_Confidence_0.667_Length_3842	c	(AC)6atagata(AC)20annnnnnnnnnc(CA)14	99	1876	1974
Locus_13465_Transcript_3/5_Confidence_0.667_Length_4658	c	(AC)6atagata(AC)20annnnnnnnnnc(CA)14	99	2692	2790
Locus_13465_Transcript_5/5_Confidence_0.667_Length_3758	c	(AC)6atagata(AC)20annnnnnnnnnc(CA)14	99	1792	1890
Locus_13653_Transcript_1/4_Confidence_0.667_Length_2325	c	(CT)9at(TC)6	32	106	137
Locus_13653_Transcript_2/4_Confidence_0.667_Length_2149	c	(CT)9at(TC)6	32	106	137
Locus_13653_Transcript_4/4_Confidence_0.667_Length_2336	c	(CT)9at(TC)6	32	106	137
Locus_13669_Transcript_1/1_Confidence_1.000_Length_1211	c	(TC)9ctctacttccaacttgttcttcctgctttctgcagatccattccctaa(TC)15	96	135	230
Locus_13843_Transcript_1/4_Confidence_0.667_Length_2334	c	(A)15ttctttattattgtatctgtagctaaacttaaccagaaaatattacagcatcctact(A)11	83	2221	2303
Locus_13843_Transcript_3/4_Confidence_0.444_Length_1255	c	(A)15ttctttattattgtatctgtagctaaacttaaccagaaaatattacagcatcctact(A)11	83	1142	1224
Locus_13843_Transcript_4/4_Confidence_0.667_Length_2339	c	(A)15ttctttattattgtatctgtagctaaacttaaccagaaaatattacagcatcctact(A)11	83	2226	2308
Locus_13847_Transcript_1/2_Confidence_1.000_Length_2060	c	(A)18ggaaccagtttaagctagtctaagaaagactagatcgactctggcccac(T)10	77	522	598
Locus_13847_Transcript_2/2_Confidence_1.000_Length_1967	c	(A)18ggaaccagtttaagctagtctaagaaagactagatcgactctggcccac(T)10	77	522	598
Locus_13903_Transcript_1/1_Confidence_1.000_Length_1251	c	(CT)14cc(CT)6	42	1	42
Locus_13934_Transcript_1/1_Confidence_1.000_Length_472	c	(TG)8tctctctctaaaacctcacc(CT)6	48	316	363
Locus_14056_Transcript_8/9_Confidence_0.061_Length_2484	c	(A)14caactgaaagactaaactgaaatataaatattaagggaaaactgcttccacccctcttgag(A)10	85	599	683
Locus_14070_Transcript_1/10_Confidence_0.593_Length_2178	c	(TC)18tacagattctctcttgatatttttgtttctcttaatgt(TC)19	112	1730	1841
Locus_14070_Transcript_2/10_Confidence_0.444_Length_2103	c	(TC)18tacagattctctcttgatatttttgtttctcttaatgt(TC)19	112	1655	1766
Locus_14070_Transcript_3/10_Confidence_0.389_Length_1335	c	(TC)18tacagattctctcttgatatttttgtttctcttaatgt(TC)19	112	887	998
Locus_14070_Transcript_5/10_Confidence_0.407_Length_1643	c	(TC)18tacagattctctcttgatatttttgtttctcttaatgt(TC)19	112	1195	1306
Locus_14070_Transcript_7/10_Confidence_0.593_Length_2352	c	(TC)18tacagattctctcttgatatttttgtttctcttaatgt(TC)19	112	1904	2015
Locus_14070_Transcript_8/10_Confidence_0.593_Length_3152	c	(TC)18tacagattctctcttgatatttttgtttctcttaatgt(TC)19	112	2704	2815
Locus_14070_Transcript_10/10_Confidence_0.593_Length_2103	c	(TC)18tacagattctctcttgatatttttgtttctcttaatgt(TC)19	112	1655	1766
Locus_14089_Transcript_7/8_Confidence_0.526_Length_1514	c	(GA)11atttagattctcaaaatttcctcaaccaagttcactgtattttc(AG)6	78	19	96
Locus_14146_Transcript_1/2_Confidence_1.000_Length_1976	c	(TC)7ttccccttttt(TC)6cctcctctctcgctccaaccgcttcaaaactcccaactctaattcactgttcgcaattgccttttgcttttcgatattaattaataat(TAA)6	143	2	144
Locus_14146_Transcript_2/2_Confidence_1.000_Length_2406	c	(TC)7ttccccttttt(TC)6cctcctctctcgctccaaccgcttcaaaactcccaactctaattcactgttcgcaattgccttttgcttttcgatattaattaataat(TAA)6	143	2	144
Locus_14156_Transcript_1/10_Confidence_0.571_Length_2804	c	(AG)7gcagaggtattttattttcttctgaaaatgagtttagaattaaggaaattggaagaggaggagttggtgaaggatgaggatgaagaggag(AGC)6	122	281	402
Locus_14156_Transcript_4/10_Confidence_0.250_Length_975	c	(AG)7gcagaggtattttattttcttctgaaaatgagtttagaattaaggaaattggaagaggaggagttggtgaaggatgaggatgaagaggag(AGC)6	122	281	402
Locus_14156_Transcript_8/10_Confidence_0.286_Length_1307	c	(AG)7gcagaggtattttattttcttctgaaaatgagtttagaattaaggaaattggaagaggaggagttggtgaaggatgaggatgaagaggag(AGC)6	122	281	402
Locus_14156_Transcript_9/10_Confidence_0.286_Length_879	c	(AG)7gcagaggtattttattttcttctgaaaatgagtttagaattaaggaaattggaagaggaggagttggtgaaggatgaggatgaagaggag(AGC)6	122	281	402
Locus_14158_Transcript_1/3_Confidence_0.667_Length_1850	c	(ATG)6gggatgaagaa(GAG)6	47	422	468
Locus_14158_Transcript_3/3_Confidence_0.667_Length_1829	c	(ATG)6gggatgaagaa(GAG)6	47	422	468
Locus_14159_Transcript_1/1_Confidence_1.000_Length_374	c	(CCA)6cctcca(CCT)7	45	254	298
Locus_14165_Transcript_2/6_Confidence_0.632_Length_2075	c	(T)17attataattaagcctttttggactgtacccttttccattcaaaaatgatagatggctgcaatctcactgattctacatgtgaatttaatg(A)15	122	565	686
Locus_14165_Transcript_3/6_Confidence_0.632_Length_1939	c	(T)17attataattaagcctttttggactgtacccttttccattcaaaaatgatagatggctgcaatctcactgattctacatgtgaatttaatg(A)15	122	565	686
Locus_14165_Transcript_5/6_Confidence_0.421_Length_1147	c	(T)17attataattaagcctttttggactgtacccttttccattcaaaaatgatagatggctgcaatctcactgattctacatgtgaatttaatg(A)15	122	565	686
Locus_14165_Transcript_6/6_Confidence_0.632_Length_2079	c	(T)17attataattaagcctttttggactgtacccttttccattcaaaaatgatagatggctgcaatctcactgattctacatgtgaatttaatg(A)15	122	565	686
Locus_14181_Transcript_4/5_Confidence_0.429_Length_2145	c	(TC)6g(CT)6aaagctctcaacccctccttaaacctctcc(CT)10	75	31	105
Locus_14181_Transcript_5/5_Confidence_0.429_Length_1189	c	(TC)6g(CT)6aaagctctcaacccctccttaaacctctcc(CT)10	75	31	105
Locus_14198_Transcript_7/8_Confidence_0.571_Length_3616	c	(A)14taa(AAAT)5	37	668	704
Locus_14205_Transcript_1/4_Confidence_0.769_Length_798	c	(TC)9(CT)14	46	753	798
Locus_14205_Transcript_2/4_Confidence_0.769_Length_1508	c	(TC)9(CT)14	46	1463	1508
Locus_14205_Transcript_3/4_Confidence_0.769_Length_2202	c	(TC)9(CT)14	46	2157	2202
Locus_14205_Transcript_4/4_Confidence_0.769_Length_1402	c	(TC)9(CT)14	46	1357	1402
Locus_14211_Transcript_1/3_Confidence_0.714_Length_1066	c	(T)11agtatttttcg(T)10	32	902	933
Locus_14211_Transcript_2/3_Confidence_0.714_Length_1535	c	(T)11agtatttttcg(T)10	32	1371	1402
Locus_14211_Transcript_3/3_Confidence_0.714_Length_940	c	(T)11agtatttttcg(T)10	32	776	807
Locus_14259_Transcript_2/2_Confidence_1.000_Length_2342	c	(CT)18tctctgtaa(TC)18tgttctctgttttggtt(TC)6	110	2081	2190
Locus_14265_Transcript_2/4_Confidence_0.727_Length_1100	c	(A)10gaaagaagggaaataaaagttatcctttccgagctaaagtttgag(T)19	74	798	871
Locus_14265_Transcript_3/4_Confidence_0.727_Length_1008	c	(A)10gaaagaagggaaataaaagttatcctttccgagctaaagtttgag(T)19	74	710	783
Locus_14265_Transcript_4/4_Confidence_0.727_Length_1096	c	(A)10gaaagaagggaaataaaagttatcctttccgagctaaagtttgag(T)19	74	798	871
Locus_14281_Transcript_2/6_Confidence_0.533_Length_5984	c	(CT)9ccccccggtctctctcctctttccgaagagacagaaattaataatttgaggggagg(GA)8agggagaggggggg(T)10	114	4873	4986
Locus_14281_Transcript_6/6_Confidence_0.533_Length_5864	c	(CT)9ccccccggtctctctcctctttccgaagagacagaaattaataatttgaggggagg(GA)8agggagaggggggg(T)10	114	4873	4986
Locus_14303_Transcript_1/8_Confidence_0.429_Length_1226	c	(CTC)7aatccccagaagaagccctacccccttctgaaggcgctgaggatcaagaat(CGG)5	87	113	199
Locus_14303_Transcript_2/8_Confidence_0.333_Length_1239	c	(CTC)7aatccccagaagaagccctacccccttctgaaggcgctgaggatcaagaat(CGG)5	87	113	199
Locus_14303_Transcript_3/8_Confidence_0.476_Length_1544	c	(CTC)7aatccccagaagaagccctacccccttctgaaggcgctgaggatcaagaat(CGG)5	87	113	199
Locus_14303_Transcript_5/8_Confidence_0.476_Length_1567	c	(CTC)7aatccccagaagaagccctacccccttctgaaggcgctgaggatcaagaat(CGG)5	87	113	199
Locus_14303_Transcript_7/8_Confidence_0.476_Length_1564	c	(CTC)7aatccccagaagaagccctacccccttctgaaggcgctgaggatcaagaat(CGG)5	87	113	199
Locus_14303_Transcript_8/8_Confidence_0.476_Length_1536	c	(CTC)7aatccccagaagaagccctacccccttctgaaggcgctgaggatcaagaat(CGG)5	87	113	199
Locus_14367_Transcript_1/2_Confidence_1.000_Length_1554	c	(A)30g(A)10	41	1	41
Locus_14367_Transcript_2/2_Confidence_1.000_Length_1514	c	(A)30g(A)10	41	1	41
Locus_14368_Transcript_1/4_Confidence_0.500_Length_2164	c	(GA)7aactctggagagagaaaca(AG)12	57	29	85
Locus_14368_Transcript_2/4_Confidence_0.400_Length_2119	c	(GA)7aactctggagagagaaaca(AG)12	57	29	85
Locus_14368_Transcript_4/4_Confidence_0.500_Length_2067	c	(GA)7aactctggagagagaaaca(AG)12	57	29	85
Locus_14369_Transcript_1/5_Confidence_0.692_Length_1189	c	(AG)9acaaagacttgaaattgaggttgaagtttcgcgat(GA)6	65	1076	1140
Locus_14369_Transcript_2/5_Confidence_0.692_Length_1284	c	(AG)9acaaagacttgaaattgaggttgaagtttcgcgat(GA)6	65	1171	1235
Locus_14369_Transcript_3/5_Confidence_0.692_Length_1284	c	(AG)9acaaagacttgaaattgaggttgaagtttcgcgat(GA)6	65	1171	1235
Locus_14369_Transcript_4/5_Confidence_0.692_Length_2305	c	(AG)9acaaagacttgaaattgaggttgaagtttcgcgat(GA)6	65	2192	2256
Locus_14369_Transcript_5/5_Confidence_0.692_Length_1085	c	(AG)9acaaagacttgaaattgaggttgaagtttcgcgat(GA)6	65	972	1036
Locus_14371_Transcript_4/8_Confidence_0.421_Length_1028	c	(A)10ttcatacacaactgttgcacaaatgtttttttgcagagaccttaaattctctaaagaatcaccagtaacaaatgaagtatcgggagaggggacgggg(A)10	117	47	163
Locus_14377_Transcript_1/4_Confidence_0.750_Length_5899	c	(TC)9ccccccactctctctcttatgatcctattct(TC)9	67	2553	2619
Locus_14377_Transcript_2/4_Confidence_0.750_Length_5454	c	(TC)9ccccccactctctctcttatgatcctattct(TC)9	67	2108	2174
Locus_14377_Transcript_3/4_Confidence_0.583_Length_5321	c	(TC)9ccccccactctctctcttatgatcctattct(TC)9	67	1975	2041
Locus_14377_Transcript_4/4_Confidence_0.750_Length_5908	c	(TC)9ccccccactctctctcttatgatcctattct(TC)9	67	2562	2628
Locus_14381_Transcript_1/4_Confidence_0.636_Length_1652	c	(TC)6gctctcttgctccgctctcc(T)29ggggg(A)10	76	123	198
Locus_14381_Transcript_2/4_Confidence_0.455_Length_470	c	(TC)6gctctcttgctccgctctcc(T)29ggggg(A)10	76	123	198
Locus_14381_Transcript_3/4_Confidence_0.455_Length_551	c	(TC)6gctctcttgctccgctctcc(T)29ggggg(A)10	76	123	198
Locus_14381_Transcript_4/4_Confidence_0.636_Length_1567	c	(TC)6gctctcttgctccgctctcc(T)29ggggg(A)10	76	123	198
Locus_14414_Transcript_2/6_Confidence_0.625_Length_1297	c	(CGT)7cgagaatgct(GAG)6	49	1225	1273
Locus_14422_Transcript_1/8_Confidence_0.600_Length_1582	c	(TA)6(TG)6	24	1039	1062
Locus_14422_Transcript_2/8_Confidence_0.650_Length_1713	c	(TA)6(TG)6	24	1170	1193
Locus_14422_Transcript_4/8_Confidence_0.650_Length_2146	c	(TA)6(TG)6	24	1603	1626
Locus_14422_Transcript_6/8_Confidence_0.650_Length_2735	c	(CA)9cc(A)17	37	1	37
Locus_14422_Transcript_6/8_Confidence_0.650_Length_2735	c	(TA)6(TG)6	24	2192	2215
Locus_14422_Transcript_7/8_Confidence_0.650_Length_1860	c	(TA)6(TG)6	24	1317	1340
Locus_14422_Transcript_8/8_Confidence_0.650_Length_1595	c	(TA)6(TG)6	24	1052	1075
Locus_14428_Transcript_3/3_Confidence_0.600_Length_1113	c	(T)14cc(T)10	26	936	961
Locus_14454_Transcript_1/1_Confidence_1.000_Length_1967	c	(CTT)5gtccttcttgctctctactgcatcttcttcttctttactgtcatcttgagcttcatcctctccttctgtatg(CTT)7ctctttcttgctcgctgtttcttcagctcctggttctgcaatttgctctgctttcttt(TTC)5	181	180	360
Locus_14468_Transcript_1/5_Confidence_0.533_Length_2720	c	(T)17cctctc(T)11	34	1	34
Locus_14468_Transcript_1/5_Confidence_0.533_Length_2720	c	(AG)10ttctctcttctttgattctaagttcctcgattgctttattcgtttcttcttcagagttaaacttagaaaaggg(GA)9	111	2589	2699
Locus_14468_Transcript_2/5_Confidence_0.200_Length_1436	c	(T)17cctctc(T)11	34	1	34
Locus_14468_Transcript_3/5_Confidence_0.667_Length_2985	c	(T)17cctctc(T)11	34	1	34
Locus_14468_Transcript_3/5_Confidence_0.667_Length_2985	c	(AG)10ttctctcttctttgattctaagttcctcgattgctttattcgtttcttcttcagagttaaacttagaaaaggg(GA)9	111	2854	2964
Locus_14468_Transcript_4/5_Confidence_0.667_Length_3429	c	(T)17cctctc(T)11	34	1	34
Locus_14468_Transcript_4/5_Confidence_0.667_Length_3429	c	(AG)10ttctctcttctttgattctaagttcctcgattgctttattcgtttcttcttcagagttaaacttagaaaaggg(GA)9	111	3298	3408
Locus_14468_Transcript_5/5_Confidence_0.667_Length_2468	c	(T)17cctctc(T)11	34	1	34
Locus_14468_Transcript_5/5_Confidence_0.667_Length_2468	c	(AG)10ttctctcttctttgattctaagttcctcgattgctttattcgtttcttcttcagagttaaacttagaaaaggg(GA)9	111	2337	2447
Locus_14700_Transcript_4/5_Confidence_0.667_Length_3002	c	(CGG)5attcaaaaggattgaaatcgagaatgcggca(ATC)10	76	728	803
Locus_14799_Transcript_1/2_Confidence_1.000_Length_928	c	(GA)12atctgggaagggattttattattcgtttctttcttcttgcataatttctagggt(TC)14	106	1	106
Locus_14799_Transcript_2/2_Confidence_1.000_Length_865	c	(GA)12atctgggaagggattttattattcgtttctttcttcttgcataatttctagggt(TC)14	106	1	106
Locus_14836_Transcript_1/8_Confidence_0.514_Length_1315	c	(TG)16t(AC)10at(AC)19	93	1221	1313
Locus_14836_Transcript_2/8_Confidence_0.457_Length_988	c	(TG)16t(AC)10at(AC)19	93	894	986
Locus_14836_Transcript_3/8_Confidence_0.457_Length_1258	c	(TG)16t(AC)10at(AC)19	93	1164	1256
Locus_14836_Transcript_5/8_Confidence_0.486_Length_1472	c	(TG)16t(AC)10at(AC)19	93	1378	1470
Locus_14836_Transcript_6/8_Confidence_0.486_Length_1396	c	(TG)16t(AC)10at(AC)19	93	1302	1394
Locus_14867_Transcript_3/6_Confidence_0.650_Length_2750	c	(TG)8(T)10	26	2724	2749
Locus_14887_Transcript_1/2_Confidence_1.000_Length_1090	c	(CCG)8ccttattagggtcattgttaccttttcgtgattctgaagaagaaagaagtgggagctttagattttgatcggg(GGC)6	115	496	610
Locus_14887_Transcript_2/2_Confidence_1.000_Length_939	c	(CCG)8ccttattagggtcattgttaccttttcgtgattctgaagaagaaagaagtgggagctttagattttgatcggg(GGC)6	115	345	459
Locus_14927_Transcript_1/4_Confidence_0.615_Length_2222	c	(AG)6ggagagagggaggtagattggattcaatccatcttcaagctctctcctctg(T)15	78	161	238
Locus_14927_Transcript_2/4_Confidence_0.769_Length_2223	c	(AG)6ggagagagggaggtagattggattcaatccatcttcaagctctctcctctg(T)16	79	161	239
Locus_14927_Transcript_3/4_Confidence_0.769_Length_2415	c	(AG)6ggagagagggaggtagattggattcaatccatcttcaagctctctcctctg(T)23	86	161	246
Locus_14927_Transcript_4/4_Confidence_0.769_Length_2230	c	(AG)6ggagagagggaggtagattggattcaatccatcttcaagctctctcctctg(T)23	86	161	246
Locus_14933_Transcript_1/2_Confidence_1.000_Length_2922	c	(GAG)7aggtcataagagagagcagaggtattgaatcaattgagaagaggt(A)16	82	879	960
Locus_14933_Transcript_2/2_Confidence_1.000_Length_2932	c	(GAG)7aggtcataagagagagcagaggtattgaatcaattgagaagaggt(A)16	82	879	960
Locus_14949_Transcript_1/4_Confidence_0.357_Length_1469	c	(GT)6tgggggcggggttcctttttttctcttttc(T)14	56	1402	1457
Locus_14949_Transcript_2/4_Confidence_0.429_Length_1604	c	(GT)6tgggggcggggttcctttttttctcttttc(T)14	56	1537	1592
Locus_14949_Transcript_3/4_Confidence_0.429_Length_1510	c	(GT)6tgggggcggggttcctttttttctcttttc(T)14	56	1443	1498
Locus_14952_Transcript_1/2_Confidence_1.000_Length_1849	c	(TC)7taaaaacctagagagagagact(AG)10	56	253	308
Locus_15000_Transcript_6/8_Confidence_0.211_Length_1356	c	(A)10gtctccccacgctcggatcaaaatcctcctcgatcaaatcctccatc(GAA)5	72	33	104
Locus_15000_Transcript_8/8_Confidence_0.158_Length_879	c	(A)10gtctccccacgctcggatcaaaatcctcctcgatcaaatcctccatc(GAA)5	72	33	104
Locus_15092_Transcript_2/8_Confidence_0.625_Length_895	c	(TC)9ctcactctttcattgctctccaacctactaa(CT)19	87	22	108
Locus_15092_Transcript_3/8_Confidence_0.438_Length_893	c	(TC)9ctcactctttcattgctctccaacctactaa(CT)18	85	22	106
Locus_15092_Transcript_4/8_Confidence_0.344_Length_891	c	(TC)9ctcactctttcattgctctccaacctactaa(CT)17	83	22	104
Locus_15092_Transcript_7/8_Confidence_0.500_Length_898	c	(TC)9ctcactctttcattgctctccaacctactaa(CT)20	89	22	110
Locus_15097_Transcript_1/2_Confidence_1.000_Length_3281	c	(TC)13(TG)6	38	1	38
Locus_15097_Transcript_2/2_Confidence_1.000_Length_3281	c	(TC)13(TG)6	38	1	38
Locus_15105_Transcript_2/6_Confidence_0.412_Length_1206	c	(T)11c(T)14	26	1046	1071
Locus_15105_Transcript_4/6_Confidence_0.588_Length_1292	c	(T)11c(T)14	26	1132	1157
Locus_15105_Transcript_6/6_Confidence_0.588_Length_1227	c	(T)11c(T)14	26	1067	1092
Locus_15107_Transcript_5/7_Confidence_0.471_Length_841	c	(A)10gg(A)10	22	34	55
Locus_15163_Transcript_3/4_Confidence_0.400_Length_1565	c	(A)10catattatgtgatgtgtactaaggatttttgggatgtactggggacaatggatttctagattttgcatatgcagta(T)10	96	1363	1458
Locus_15163_Transcript_4/4_Confidence_0.600_Length_1541	c	(A)10catattatgtgatgtgtactaaggatttttgggatgtactggggacaatggatttctagattttgcatatgcagta(T)10	96	1339	1434
Locus_15166_Transcript_1/1_Confidence_1.000_Length_2022	c	(GAT)6ggta(GTG)10	52	763	814
Locus_15177_Transcript_1/1_Confidence_1.000_Length_1155	c	(CA)6(CT)13	38	224	261
Locus_15181_Transcript_1/1_Confidence_1.000_Length_1364	c	(AG)6aaaga(AG)9	35	1318	1352
Locus_15213_Transcript_1/3_Confidence_0.375_Length_573	c	(AG)16ctggctagctaatctatgaagctacctgctttcccccctcttctgactgtccactctttgctacagagttgacaaccctgcatctgttattat(TGC)5	140	286	425
Locus_15213_Transcript_3/3_Confidence_0.500_Length_2392	c	(AG)16ctggctagctaatctatgaagctacctgctttcccccctcttctgactgtccactctttgctacagagttgacaaccctgcatctgttattat(TGC)5	140	286	425
Locus_15215_Transcript_2/4_Confidence_0.400_Length_414	c	(T)10aatctt(TTTA)5	36	211	246
Locus_15239_Transcript_1/5_Confidence_0.667_Length_2610	c	(AGC)7(CGC)5	36	144	179
Locus_15239_Transcript_2/5_Confidence_0.583_Length_2696	c	(AGC)7(CGC)5	36	144	179
Locus_15239_Transcript_3/5_Confidence_0.583_Length_2726	c	(AGC)7(CGC)5	36	144	179
Locus_15239_Transcript_4/5_Confidence_0.333_Length_1373	c	(AGC)7(CGC)5	36	144	179
Locus_15239_Transcript_5/5_Confidence_0.583_Length_2614	c	(AGC)7(CGC)5	36	144	179
Locus_15245_Transcript_1/2_Confidence_1.000_Length_2703	c	(A)10ctgacctttttagtagcgag(GA)6	42	2481	2522
Locus_15245_Transcript_2/2_Confidence_1.000_Length_2613	c	(A)10ctgacctttttagtagcgag(GA)6	42	2391	2432
Locus_15259_Transcript_1/1_Confidence_1.000_Length_2610	c	(T)10(AG)14	38	2559	2596
Locus_15277_Transcript_1/6_Confidence_0.625_Length_1872	c	(TTC)11(CTC)7	54	1622	1675
Locus_15277_Transcript_2/6_Confidence_0.438_Length_1574	c	(TTC)11(CTC)7	54	1324	1377
Locus_15277_Transcript_3/6_Confidence_0.688_Length_1866	c	(TTC)7(CTC)7	42	1628	1669
Locus_15277_Transcript_5/6_Confidence_0.500_Length_1948	c	(TTC)11(CTC)7	54	1698	1751
Locus_15277_Transcript_6/6_Confidence_0.688_Length_1878	c	(TTC)11(CTC)7	54	1628	1681
Locus_15301_Transcript_3/6_Confidence_0.412_Length_2467	c	(GA)7gggagggg(GA)6	34	3	36
Locus_15301_Transcript_4/6_Confidence_0.176_Length_1138	c	(GA)7gggagggg(GA)6	34	36	69
Locus_15301_Transcript_5/6_Confidence_0.206_Length_1141	c	(GA)7gggagggg(GA)6	34	48	81
Locus_15301_Transcript_6/6_Confidence_0.412_Length_1105	c	(GA)7gggagggg(GA)6	34	3	36
Locus_15335_Transcript_2/3_Confidence_0.500_Length_1511	c	(TG)8tc(TG)6	30	127	156
Locus_15432_Transcript_2/3_Confidence_0.667_Length_1165	c	(A)15gaaaagaacaagaacaagaaaagaaaatcagggc(T)10	59	418	476
Locus_15449_Transcript_4/6_Confidence_0.154_Length_1384	c	(A)11g(A)10	22	1073	1094
Locus_15494_Transcript_1/1_Confidence_1.000_Length_1014	c	(GCG)5agtggggttgtggtggccattggatttattagggtttttgagattgaagt(AG)10	85	921	1005
Locus_15548_Transcript_1/2_Confidence_1.000_Length_1255	c	(CCA)6acaccaccccgttcgcatcctgcaacatctcccccgcaacatcttgctacgtcagcggtgagctcaatccggacgacttcttcttc(GAA)5	119	542	660
Locus_15548_Transcript_2/2_Confidence_1.000_Length_1247	c	(CCA)6acaccaccccgttcgcatcctgcaacatctcccccgcaacatcttgctacgtcagcggtgagctcaatccggacgacttcttcttc(GAA)5	119	534	652
Locus_15552_Transcript_2/9_Confidence_0.278_Length_1562	c	(TG)19cgc(GT)8	57	1	57
Locus_15583_Transcript_1/1_Confidence_1.000_Length_299	c	(A)34gaaattatctt(AC)10	65	5	69
Locus_15588_Transcript_1/1_Confidence_1.000_Length_1229	c	(AG)7a(AG)11	37	94	130
Locus_15706_Transcript_2/3_Confidence_0.375_Length_300	c	(A)10g(A)31	42	259	300
Locus_15706_Transcript_3/3_Confidence_0.750_Length_3212	c	(A)10g(A)13	24	259	282
Locus_15922_Transcript_1/1_Confidence_1.000_Length_1045	c	(CT)10cctctctctcactctctgatggtaatctccg(C)12	63	974	1036
Locus_15942_Transcript_1/5_Confidence_0.333_Length_1119	c	(T)17gcgggggaagaaaattaatagagacg(GA)13	69	1033	1101
Locus_15942_Transcript_2/5_Confidence_0.400_Length_1132	c	(T)17gcgggggaagaaaattaatagagacg(GA)13	69	1033	1101
Locus_15942_Transcript_3/5_Confidence_0.267_Length_1133	c	(T)17gcgggggaagaaaattaatagagacg(GA)13	69	1033	1101
Locus_15942_Transcript_4/5_Confidence_0.400_Length_1147	c	(T)17gcgggggaagaaaattaatagagacg(GA)13	69	1033	1101
Locus_15942_Transcript_5/5_Confidence_0.400_Length_1166	c	(T)17gcgggggaagaaaattaatagagacg(GA)13	69	1033	1101
Locus_15982_Transcript_1/1_Confidence_1.000_Length_529	c	(AG)8gagacttggggatgaaggaagga(AG)12	63	411	473
Locus_15984_Transcript_1/3_Confidence_0.286_Length_251	c	(CT)12cc(CT)8	42	1	42
Locus_15984_Transcript_2/3_Confidence_0.429_Length_853	c	(TC)17tnnnnnnnnnncc(CT)8	63	582	644
Locus_16023_Transcript_1/2_Confidence_1.000_Length_3121	c	(CT)8cc(CT)10	38	3062	3099
Locus_16023_Transcript_2/2_Confidence_1.000_Length_1672	c	(CT)8cc(CT)10	38	1613	1650
Locus_16067_Transcript_2/4_Confidence_0.182_Length_614	c	(CAG)5tatgtacagaggaatccgatgcagtatcagcagcagcagaat(CAG)5	72	198	269
Locus_16067_Transcript_4/4_Confidence_0.727_Length_2124	c	(CAG)5tatgtacagaggaatccgatgcagtatcagcagcagcagaat(CAG)5	72	198	269
Locus_16075_Transcript_1/1_Confidence_1.000_Length_244	c	(CT)11cgctattttcttttcttctttgtttctccccttattattaaccacttcaaatccttttaaactc(CT)6	98	11	108
Locus_16100_Transcript_1/2_Confidence_0.750_Length_1405	c	(AG)11ggagg(GA)6	39	1366	1404
Locus_16100_Transcript_2/2_Confidence_0.750_Length_1404	c	(AG)11ggagg(GA)6	39	1365	1403
Locus_16113_Transcript_1/1_Confidence_1.000_Length_1376	c	(A)14(CA)6	26	1	26
Locus_16126_Transcript_1/2_Confidence_0.857_Length_1448	c	(A)17gatctgtctgaattttggggggataatatgaaaaatgaaaag(A)10	69	183	251
Locus_16126_Transcript_2/2_Confidence_0.857_Length_1530	c	(A)17gatctgtctgaattttggggggataatatgaaaaatgaaaag(A)10	69	183	251
Locus_16126_Transcript_2/2_Confidence_0.857_Length_1530	c	(GA)11ggagagagaggctttttattttagtatttaattaac(TTAA)5	78	1431	1508
Locus_16174_Transcript_2/3_Confidence_0.667_Length_2139	c	(AG)13a(AG)7	41	1	41
Locus_16174_Transcript_3/3_Confidence_0.667_Length_1743	c	(AG)13a(AG)7	41	1	41
[truncated: 24,735 more rows]

## Sheet: Supplemental Table S5 
Locus_1789_Transcript_3/10_Confidence_0.311_Length_1381	Supplemental Table S5
Locus_1789_Transcript_10/10_Confidence_0.489_Length_2090
Locus_1979_Transcript_7/11_Confidence_0.415_Length_2324	SSRs motifs in transcripts involved in steroidal sapogenin biosynthetic pathway
Locus_318_Transcript_4/10_Confidence_0.351_Length_6194
Locus_318_Transcript_9/10_Confidence_0.378_Length_6266
Locus_1789_Transcript_6/10_Confidence_0.533_Length_2798	c	(A)10tgaagacccacatgaggggaaaagattctac(CAA)5	56	81	136	Root_transcript12016			HMG COA reductase
Locus_443_Transcript_4/10_Confidence_0.533_Length_2233	c	(A)10tgaagacccacatgaggggaaaagattctac(CAA)5	56	81	136	Root_transcript12023			HMG COA reductase
Locus_443_Transcript_7/10_Confidence_0.533_Length_3075	c	(CT)18catacacttgcatg(CA)8	66	1	66	Root_transcript12937			HMG CoA synthase
Locus_1979_Transcript_9/11_Confidence_0.512_Length_2919	p1	(T)10	10	1319	1328	Root_transcript2258			Methylsterol monooxygenase
Locus_1789_Transcript_2/10_Confidence_0.489_Length_2416	p1	(T)10	10	1319	1328	Root_transcript2263			Methylsterol monooxygenase
Locus_1789_Transcript_8/10_Confidence_0.489_Length_3130	p1	(A)10	10	712	721	Root_transcript12019			HMG COA reductase
Locus_318_Transcript_6/10_Confidence_0.324_Length_2720	p1	(T)10	10	517	526	Root_transcript3386			Cycloartenol C-24 methyltransferase
	p1	(T)10	10	1309	1318	Root_transcript3389			Cycloartenol C-24 methyltransferase
	p2	(TC)9	18	2762	2779	Root_transcript12939			HMG CoA synthase
	p3	(AGG)5	15	1941	1955	Root_transcript12015			HMG COA reductase
	p3	(AGG)5	15	2655	2669	Root_transcript12021			HMG COA reductase
	p2	(TG)7	14	907	920	Root_transcript2260			Methylsterol monooxygenase

## Sheet: Supplemental Table S6
Supplemental Table S6
Upregulated transcripts in Root tissues	Control Expression	Treated Expression	foldChange	log2FoldChange	P-value	Adjusted P-value	Regulation
Root_transcript12680	2.42389	1843.32	760.477	9.57076	0.000734524	0.099481	UP
Root_transcript17614	19.3911	1349.89	69.6139	6.1213	0.012259	0.395287	UP
Root_transcript406	2.42389	2863.16	1181.22	10.2061	0.000407476	0.0858971	UP
Root_transcript11181	16.9673	645.243	38.0287	5.24902	0.0452804	0.792764	UP
Root_transcript11187	12.1195	594.086	49.0191	5.61527	0.0389393	0.735015	UP
Root_transcript11192	7.27168	1430.76	196.757	7.62027	0.00354624	0.193978	UP
Root_transcript64601	50.9018	1544.62	30.3452	4.92339	0.0312382	0.653985	UP
Root_transcript443	2.42389	544.578	224.671	7.81167	0.0131161	0.410174	UP
Root_transcript445	50.9018	1321.84	25.9685	4.69869	0.0403574	0.743981	UP
Root_transcript463	2.42389	886.178	365.601	8.51413	0.00386613	0.204294	UP
Root_transcript37216	9.69557	701.351	72.3372	6.17667	0.0223804	0.5524	UP
Root_transcript465	7.27168	3034.79	417.343	8.70509	0.00116644	0.117981	UP
Root_transcript467	2.42389	823.469	339.73	8.40824	0.00463411	0.22628	UP
Root_transcript469	12.1195	2123.86	175.243	7.45322	0.00319309	0.183215	UP
Root_transcript471	31.5106	5985.41	189.949	7.56947	0.0056637	0.253745	UP
Root_transcript472	58.1734	7685.16	132.108	7.04557	0.0117818	0.387251	UP
Root_transcript59817	2.42389	491.771	202.885	7.66452	0.0176559	0.487115	UP
Root_transcript27471	12.1195	742.607	61.2739	5.9372	0.0247366	0.58413	UP
Root_transcript1215	2.42389	382.855	157.95	7.30333	0.0381891	0.726003	UP
Root_transcript59834	2.42389	1401.05	578.017	9.17497	0.00127364	0.121461	UP
Root_transcript48549	41.2062	1359.8	32.9998	5.04439	0.0298542	0.639548	UP
Root_transcript48551	12.1195	1354.85	111.791	6.80466	0.00702694	0.284814	UP
Root_transcript1236	55.7495	1495.12	26.8184	4.74515	0.0368032	0.713136	UP
Root_transcript64691	7.27168	1958.83	269.378	8.07349	0.00199105	0.146828	UP
Root_transcript59853	12.1195	3325.23	274.371	8.09998	0.00197603	0.146138	UP
Root_transcript59855	4.84779	2478.66	511.297	8.99802	0.000916811	0.108433	UP
Root_transcript59856	9.69557	2090.85	215.65	7.75255	0.00250562	0.163277	UP
Root_transcript59857	21.815	3183.31	145.923	7.18906	0.00417285	0.214502	UP
Root_transcript1251	4.84779	729.405	150.461	7.23325	0.0108634	0.36843	UP
Root_transcript69638	12.1195	2396.14	197.71	7.62725	0.00270794	0.169328	UP
Root_transcript1267	84.8363	2239.37	26.3964	4.72227	0.0346778	0.690314	UP
Root_transcript1268	140.586	3556.26	25.296	4.66084	0.0403754	0.74414	UP
Root_transcript47078	9.69557	1207.97	124.59	6.96105	0.0069328	0.282035	UP
Root_transcript47079	2.42389	1146.92	473.171	8.88622	0.00203272	0.148307	UP
Root_transcript6203	4.84779	7935.99	1637.03	10.6769	0.00104124	0.113139	UP
Root_transcript47080	4.84779	1323.49	273.009	8.09281	0.00273455	0.169852	UP
Root_transcript68166	16.9673	731.055	43.0862	5.42916	0.035689	0.702217	UP
Root_transcript68182	26.6628	970.34	36.393	5.18559	0.0334341	0.67929	UP
Root_transcript6255	2.42389	3858.26	1591.76	10.6364	0.000356177	0.0839606	UP
Root_transcript6256	4.84779	3990.27	823.113	9.68495	0.000674619	0.0971686	UP
Root_transcript50725	2.42389	595.736	245.776	7.9412	0.0102716	0.355928	UP
Root_transcript6260	12.1195	4680.07	386.162	8.59306	0.00182779	0.141023	UP
Root_transcript6261	4.84779	3953.97	815.624	9.67176	0.000674908	0.0971686	UP
Root_transcript12015	48.4779	4576.11	94.3958	6.56065	0.00937039	0.338521	UP
Root_transcript12016	33.9345	2787.25	82.1362	6.35995	0.0082462	0.31388	UP
Root_transcript12019	36.3584	4635.52	127.495	6.9943	0.0066032	0.275121	UP
Root_transcript12021	84.8363	4557.96	53.7265	5.74756	0.018547	0.502241	UP
Root_transcript12023	50.9018	5488.69	107.829	6.7526	0.00972153	0.345123	UP
Root_transcript34613	4.84779	554.48	114.378	6.83766	0.0207575	0.532036	UP
Root_transcript34614	24.2389	863.074	35.6069	5.15409	0.037681	0.720616	UP
Root_transcript34615	12.1195	942.286	77.7498	6.28077	0.0150747	0.448564	UP
Root_transcript60557	9.69557	1227.78	126.633	6.98451	0.00669674	0.277624	UP
Root_transcript29834	2.42389	1047.9	432.321	8.75596	0.00253999	0.164328	UP
Root_transcript60591	46.054	1305.34	28.3437	4.82495	0.0365854	0.709788	UP
Root_transcript10901	2.42389	361.402	149.1	7.22013	0.045448	0.792764	UP
Root_transcript10904	2.42389	463.717	191.311	7.57977	0.0211127	0.537015	UP
Root_transcript65598	50.9018	1275.63	25.0607	4.64735	0.0428441	0.769497	UP
Root_transcript39693	2.42389	617.189	254.627	7.99224	0.00937442	0.338521	UP
Root_transcript3668	4.84779	2394.49	493.936	8.94818	0.000956622	0.109744	UP
Root_transcript3669	2.42389	351.501	145.015	7.18006	0.0492411	0.825124	UP
Root_transcript3674	2.42389	4056.28	1673.46	10.7086	0.000356885	0.0839606	UP
Root_transcript59247	38.7823	1541.32	39.7429	5.31263	0.0224199	0.552509	UP
Root_transcript64091	2.42389	424.111	174.971	7.45097	0.0278718	0.619838	UP
Root_transcript64093	43.6301	1640.34	37.5964	5.23252	0.0234331	0.565969	UP
Root_transcript59273	12.1195	1242.63	102.532	6.67993	0.00837886	0.317353	UP
Root_transcript8664	89.6841	1873.02	20.8846	4.38437	0.0472915	0.81028	UP
Root_transcript7149	36.3584	2399.45	65.9943	6.04427	0.0107103	0.364023	UP
Root_transcript51610	4.84779	643.593	132.76	7.05268	0.0144554	0.435209	UP
Root_transcript7158	36.3584	2812	77.3413	6.27317	0.00892433	0.327776	UP
Root_transcript15946	38.7823	1138.66	29.3604	4.8758	0.0379752	0.725033	UP
Root_transcript51632	2.42389	691.45	285.264	8.15615	0.0070713	0.284814	UP
Root_transcript7178	96.9557	2366.44	24.4074	4.60925	0.0383544	0.726003	UP
Root_transcript7179	113.923	2765.8	24.2778	4.60157	0.0393238	0.736539	UP
Root_transcript72723	19.3911	666.696	34.3815	5.10356	0.0484577	0.819168	UP
Root_transcript71219	7.27168	516.524	71.0323	6.1504	0.0344647	0.690241	UP
Root_transcript25775	9.69557	610.588	62.9759	5.97673	0.0299649	0.640573	UP
Root_transcript24250	31.5106	1508.32	47.867	5.58096	0.018016	0.492627	UP
Root_transcript71228	9.69557	1033.05	106.548	6.73537	0.00974281	0.34578	UP
Root_transcript24268	26.6628	1087.51	40.7874	5.35005	0.0268922	0.60841	UP
Root_transcript71235	60.5973	1475.31	24.3462	4.60562	0.0416191	0.756987	UP
Root_transcript71236	14.5434	1265.73	87.0316	6.44347	0.0099359	0.3493	UP
Root_transcript71237	16.9673	1396.1	82.2821	6.36251	0.00981507	0.34766	UP
Root_transcript71238	14.5434	1684.89	115.853	6.85615	0.00578131	0.256159	UP
Root_transcript29219	2.42389	382.855	157.95	7.30333	0.0381891	0.726003	UP
Root_transcript55128	2.42389	465.367	191.992	7.5849	0.0208827	0.534593	UP
Root_transcript34076	4.84779	564.381	116.42	6.8632	0.0198438	0.520798	UP
Root_transcript34077	2.42389	797.065	328.837	8.36123	0.00501672	0.236178	UP
Root_transcript4536	36.3584	1024.8	28.186	4.81691	0.0426649	0.767152	UP
Root_transcript39079	4.84779	440.613	90.8896	6.50604	0.0387733	0.732721	UP
Root_transcript20108	12.1195	1132.06	93.4086	6.54548	0.0101842	0.353635	UP
Root_transcript21641	2.42389	658.445	271.648	8.08559	0.00796981	0.30761	UP
Root_transcript8029	46.054	15730.1	341.557	8.41598	0.0236544	0.569618	UP
Root_transcript32960	9.69557	886.178	91.4002	6.51413	0.0136498	0.420862	UP
Root_transcript26610	16.9673	846.572	49.8945	5.64081	0.0268287	0.60841	UP
Root_transcript52539	2.42389	1267.38	522.871	9.03031	0.00160084	0.133199	UP
Root_transcript26630	26.6628	1618.88	60.7169	5.92403	0.0129936	0.408365	UP
Root_transcript52540	21.815	904.33	41.4544	5.37345	0.0307696	0.649042	UP
Root_transcript8093	16.9673	678.248	39.9739	5.32099	0.0411701	0.752045	UP
Root_transcript16885	31.5106	1089.16	34.5648	5.11123	0.0324448	0.667803	UP
Root_transcript25132	4.84779	669.996	138.207	7.11068	0.0131759	0.411735	UP
Root_transcript52582	16.9673	1613.93	95.1204	6.57168	0.00751241	0.296877	UP
Root_transcript68809	2.42389	529.726	218.544	7.77178	0.0141907	0.430012	UP
Root_transcript46221	101.804	4118.99	40.4602	5.33843	0.0243598	0.577659	UP
Root_transcript25176	79.9885	3293.87	41.1794	5.36385	0.0210949	0.537015	UP
Root_transcript1972	16.9673	1546.27	91.1328	6.5099	0.00811319	0.310976	UP
Root_transcript57567	4.84779	427.412	88.1663	6.46216	0.0422515	0.761767	UP
Root_transcript57568	4.84779	471.968	97.3574	6.60522	0.0319611	0.661895	UP
Root_transcript57569	4.84779	501.672	103.485	6.69327	0.027029	0.61025	UP
Root_transcript57570	7.27168	594.086	81.6985	6.35224	0.0246381	0.582132	UP
Root_transcript12709	118.771	2610.68	21.9808	4.45817	0.0442049	0.781894	UP
Root_transcript12711	79.9885	1655.19	20.6928	4.37106	0.0490139	0.822588	UP
Root_transcript33845	4.84779	467.017	96.3362	6.59001	0.0329148	0.672234	UP
Root_transcript33847	2.42389	462.067	190.63	7.57463	0.0213464	0.540426	UP
Root_transcript54908	2.42389	986.842	407.131	8.66935	0.00295182	0.17699	UP
Root_transcript54909	2.42389	1409.3	581.421	9.18344	0.00125721	0.120688	UP
Root_transcript33850	2.42389	533.027	219.905	7.78074	0.0139401	0.426315	UP
Root_transcript17723	7.27168	574.283	78.9752	6.30333	0.0266503	0.607796	UP
Root_transcript17727	48.4779	2544.67	52.4913	5.71401	0.0144317	0.434807	UP
Root_transcript42113	7.27168	653.494	89.8684	6.48974	0.0199105	0.522115	UP
Root_transcript42115	4.84779	808.616	166.801	7.38199	0.00859377	0.321459	UP
Root_transcript16226	96.9557	6647.16	68.5587	6.09927	0.0200944	0.524345	UP
Root_transcript27548	2.42389	453.815	187.226	7.54864	0.0225719	0.554197	UP
Root_transcript37315	16.9673	678.248	39.9739	5.32099	0.0411701	0.752045	UP
Root_transcript74537	14.5434	1178.27	81.0177	6.34017	0.0114936	0.381637	UP
Root_transcript26054	2.42389	420.811	173.609	7.4397	0.0285568	0.627981	UP
Root_transcript26059	12.1195	1315.24	108.523	6.76186	0.00745947	0.295351	UP
Root_transcript69720	89.6841	2373.04	26.46	4.72574	0.0346077	0.690241	UP
Root_transcript69728	2.42389	1767.4	729.159	9.51009	0.000792776	0.102685	UP
Root_transcript48677	14.5434	3434.14	236.131	7.88345	0.00241014	0.160675	UP
Root_transcript48686	21.815	1676.64	76.8571	6.26411	0.00955725	0.341768	UP
Root_transcript2898	174.52	5457.34	31.2705	4.96673	0.0410424	0.752045	UP
Root_transcript69769	2.42389	1645.29	678.779	9.4068	0.00090914	0.108034	UP
Root_transcript6316	41.2062	1458.81	35.4027	5.14579	0.0264852	0.604907	UP
Root_transcript13611	2.42389	1328.44	548.061	9.09819	0.00143573	0.127424	UP
Root_transcript50818	2.42389	415.86	171.567	7.42263	0.0296242	0.637571	UP
Root_transcript50819	2.42389	551.179	227.394	7.82905	0.0126797	0.402167	UP
Root_transcript34722	12.1195	1052.85	86.8728	6.44083	0.0118854	0.388862	UP
Root_transcript34723	2.42389	409.259	168.844	7.39954	0.0311242	0.653985	UP
Root_transcript34724	31.5106	1552.87	49.281	5.62296	0.0171397	0.477684	UP
Root_transcript34725	106.651	3041.39	28.5171	4.83376	0.0327729	0.672234	UP
Root_transcript33206	26.6628	1346.59	50.5045	5.65834	0.0180006	0.492421	UP
Root_transcript33208	29.0867	2663.48	91.5704	6.51681	0.00711379	0.286298	UP
Root_transcript50870	12.1195	892.779	73.6648	6.2029	0.0169117	0.476278	UP
Root_transcript33224	19.3911	706.302	36.4239	5.18681	0.0435289	0.774983	UP
Root_transcript13691	63.0212	1513.27	24.012	4.58569	0.0419396	0.760403	UP
Root_transcript12174	7.27168	1031.4	141.838	7.1481	0.00724277	0.289224	UP
Root_transcript60663	14.5434	623.79	42.8917	5.42263	0.0417592	0.758223	UP
Root_transcript60664	4.84779	524.776	108.251	6.75823	0.023958	0.572069	UP
Root_transcript43024	14.5434	623.79	42.8917	5.42263	0.0417592	0.758223	UP
Root_transcript29955	9.69557	808.616	83.4006	6.38199	0.0166203	0.471198	UP
Root_transcript49504	24.2389	2556.22	105.459	6.72054	0.00591374	0.259504	UP
Root_transcript3719	4.84779	1858.17	383.302	8.58234	0.00140033	0.127038	UP
Root_transcript3720	31.5106	1955.53	62.0595	5.95558	0.0118361	0.388156	UP
Root_transcript3721	24.2389	4442.44	183.277	7.51788	0.00408418	0.211819	UP
Root_transcript3722	24.2389	4335.17	178.852	7.48262	0.00409823	0.212286	UP
Root_transcript3733	21.815	1508.32	69.1412	6.11147	0.0114989	0.381637	UP
Root_transcript3736	21.815	1602.38	73.453	6.19875	0.010332	0.357627	UP
Root_transcript3737	29.0867	1968.73	67.685	6.08076	0.0105891	0.362822	UP
Root_transcript28471	4.84779	405.958	83.741	6.38786	0.0488065	0.820132	UP
Root_transcript3738	26.6628	2072.7	77.7374	6.28054	0.00879234	0.325656	UP
Root_transcript49539	26.6628	5315.42	199.357	7.63921	0.00458635	0.224987	UP
Root_transcript3746	9.69557	884.527	91.23	6.51144	0.0137054	0.420862	UP
Root_transcript49542	9.69557	645.243	66.5503	6.05637	0.0266404	0.607796	UP
Root_transcript3757	4.84779	811.917	167.482	7.38786	0.00851383	0.319149	UP
Root_transcript49556	50.9018	1336.69	26.2602	4.71481	0.0396099	0.740206	UP
Root_transcript2255	4.84779	1303.69	268.924	8.07106	0.00282674	0.172392	UP
Root_transcript2257	2.42389	374.604	154.546	7.2719	0.0408182	0.750326	UP
Root_transcript2258	2.42389	2300.43	949.064	9.89036	0.000518831	0.0893127	UP
Root_transcript2259	2.42389	415.86	171.567	7.42263	0.0296242	0.637571	UP
Root_transcript2260	9.69557	4046.38	417.343	8.70509	0.0014165	0.127038	UP
Root_transcript2262	2.42389	1826.81	753.669	9.55779	0.000746413	0.0996493	UP
Root_transcript2263	4.84779	2303.73	475.213	8.89243	0.00100605	0.111415	UP
Root_transcript2264	4.84779	4387.98	905.152	9.82202	0.000680597	0.0971686	UP
Root_transcript2271	99.3796	2001.74	20.1423	4.33216	0.0490959	0.823348	UP
Root_transcript59370	26.6628	2712.99	101.752	6.66891	0.00624141	0.266732	UP
Root_transcript7217	36.3584	1534.72	42.2109	5.39954	0.0208551	0.533997	UP
Root_transcript7218	50.9018	1922.53	37.7694	5.23914	0.0223053	0.551086	UP
Root_transcript2290	65.4451	2830.16	43.2447	5.43445	0.0188631	0.505375	UP
Root_transcript2292	4.84779	425.761	87.8259	6.45657	0.0427148	0.767658	UP
Root_transcript2293	33.9345	2475.36	72.9451	6.18874	0.00943382	0.340064	UP
Root_transcript59396	7.27168	597.386	82.1524	6.36023	0.024329	0.577659	UP
Root_transcript7240	16.9673	679.898	40.0712	5.32449	0.0409801	0.752045	UP
Root_transcript51713	9.69557	816.868	84.2516	6.39663	0.0162661	0.464709	UP
Root_transcript7285	41.2062	1232.73	29.9161	4.90285	0.0354075	0.700388	UP
Root_transcript50229	2.42389	1633.74	674.013	9.39663	0.000921903	0.108585	UP
Root_transcript25864	16.9673	1351.54	79.6561	6.31571	0.0104458	0.359297	UP
Root_transcript71318	9.69557	1528.12	157.61	7.30022	0.0042942	0.217608	UP
Root_transcript25873	16.9673	1605.68	94.6341	6.56429	0.00758117	0.29783	UP
Root_transcript72841	2.42389	366.353	151.142	7.23976	0.0436522	0.776156	UP
Root_transcript14597	55.7495	1566.08	28.0913	4.81205	0.034183	0.687194	UP
Root_transcript18019	7.27168	615.539	84.6487	6.40342	0.0227351	0.55496	UP
Root_transcript18021	2.42389	816.868	337.006	8.39663	0.00472605	0.228293	UP
Root_transcript18038	2.42389	849.872	350.623	8.45378	0.00428881	0.217421	UP
Root_transcript29332	2.42389	354.801	146.377	7.19354	0.0479482	0.814396	UP
Root_transcript19580	4.84779	803.666	165.78	7.37313	0.00871556	0.323346	UP
Root_transcript19581	4.84779	455.466	93.9533	6.55387	0.0353106	0.700388	UP
Root_transcript56790	19.3911	2670.08	137.696	7.10534	0.00425085	0.21663	UP
Root_transcript66593	4.84779	457.116	94.2937	6.55909	0.0349531	0.694696	UP
Root_transcript10431	58.1734	2825.21	48.5652	5.60185	0.0162411	0.464709	UP
Root_transcript10433	96.9557	2557.87	26.3818	4.72147	0.0349504	0.694696	UP
Root_transcript10434	99.3796	3145.35	31.6499	4.98413	0.0290016	0.630393	UP
Root_transcript10435	87.2602	4312.07	49.4163	5.62691	0.0196591	0.518298	UP
Root_transcript21735	4.84779	582.534	120.165	6.90887	0.0183355	0.498448	UP
Root_transcript11986	2.42389	823.469	339.73	8.40824	0.00463411	0.22628	UP
Root_transcript11988	4.84779	468.667	96.6766	6.59509	0.0325922	0.670288	UP
Root_transcript10467	72.7168	1637.04	22.5125	4.49265	0.0443048	0.781894	UP
Root_transcript42829	2.42389	744.257	307.05	8.26233	0.00591995	0.259687	UP
Root_transcript8138	4.84779	2777.35	572.911	9.16217	0.000811193	0.103413	UP
Root_transcript42830	2.42389	684.849	282.541	8.14231	0.00723812	0.28913	UP
Root_transcript42831	4.84779	835.02	172.248	7.42834	0.00798086	0.30787	UP
Root_transcript21785	2.42389	747.558	308.412	8.26871	0.00585719	0.257346	UP
Root_transcript20265	9.69557	628.741	64.8482	6.01899	0.028143	0.623368	UP
Root_transcript52619	7.27168	1212.92	166.801	7.38199	0.00503547	0.236659	UP
Root_transcript30030	4.84779	575.933	118.803	6.89243	0.0188605	0.505375	UP
Root_transcript16945	4.84779	435.663	89.8684	6.48974	0.0400313	0.743463	UP
Root_transcript16946	4.84779	410.909	84.7622	6.40535	0.0471882	0.81028	UP
Root_transcript16948	7.27168	465.367	63.9972	5.99994	0.044971	0.790903	UP
Root_transcript15438	72.7168	6954.1	95.6327	6.57943	0.0146359	0.439804	UP
Root_transcript63926	2.42389	430.712	177.694	7.47325	0.0265629	0.606462	UP
Root_transcript73712	7.27168	825.119	113.47	6.82617	0.0119944	0.391809	UP
Root_transcript15461	7.27168	716.203	98.4921	6.62194	0.0163198	0.464906	UP
Root_transcript15464	12.1195	1059.45	87.4174	6.44985	0.0117276	0.386812	UP
Root_transcript15465	16.9673	1023.15	60.3013	5.91412	0.0182603	0.497589	UP
Root_transcript52660	2.42389	455.466	187.907	7.55387	0.022319	0.551209	UP
Root_transcript73722	4.84779	625.44	129.016	7.0114	0.0154557	0.454539	UP
Root_transcript51156	9.69557	549.529	56.6783	5.82473	0.0378573	0.723001	UP
Root_transcript25271	4.84779	600.686	123.909	6.95314	0.0170164	0.47732	UP
Root_transcript46335	24.2389	1290.49	53.2402	5.73444	0.0173896	0.483364	UP
Root_transcript56128	2.42389	5727.97	2363.13	11.2065	0.000428366	0.0860351	UP
Root_transcript67446	2.42389	861.424	355.389	8.47325	0.00414818	0.213644	UP
Root_transcript5525	14.5434	1016.55	69.8976	6.12717	0.0156211	0.45614	UP
Root_transcript56176	2.42389	531.376	219.224	7.77626	0.0140645	0.427216	UP
Root_transcript67499	7.27168	625.44	86.0104	6.42644	0.0219373	0.547277	UP
Root_transcript5561	150.281	3523.26	23.4444	4.55117	0.0442271	0.781894	UP
Root_transcript22636	2.42389	590.785	243.734	7.92916	0.0104992	0.360938	UP
Root_transcript11344	33.9345	1330.09	39.1958	5.29263	0.0245739	0.580969	UP
Root_transcript11352	2.42389	706.302	291.391	8.18681	0.00671645	0.278272	UP
Root_transcript33940	4.84779	561.081	115.74	6.85474	0.0201407	0.524345	UP
Root_transcript601	29.0867	3321.93	114.208	6.83552	0.00579188	0.256299	UP
Root_transcript12896	2.42389	825.119	340.411	8.41113	0.0046115	0.225437	UP
Root_transcript33962	55.7495	1432.41	25.6936	4.68334	0.0394374	0.737859	UP
Root_transcript22670	24.2389	2118.91	87.4174	6.44985	0.00755144	0.296877	UP
Root_transcript32442	2.42389	623.79	257.35	8.00759	0.00912367	0.332708	UP
Root_transcript21186	21.815	726.105	33.2846	5.05678	0.0465502	0.802549	UP
Root_transcript64829	12.1195	800.365	66.0396	6.04526	0.0212428	0.538668	UP
Root_transcript64847	12.1195	777.262	64.1333	6.003	0.0225527	0.554197	UP
Root_transcript1401	2.42389	4193.25	1729.97	10.7565	0.000358783	0.0841466	UP
Root_transcript1403	4.84779	2803.75	578.357	9.17582	0.00080399	0.103279	UP
Root_transcript2940	12.1195	1042.95	86.0558	6.4272	0.0121282	0.392526	UP
Root_transcript37450	7.27168	447.214	61.5008	5.94253	0.0499001	0.826714	UP
Root_transcript37451	75.1407	1953.88	26.003	4.7006	0.0356957	0.702217	UP
Root_transcript52078	2.42389	409.259	168.844	7.39954	0.0311242	0.653985	UP
Root_transcript27694	21.815	726.105	33.2846	5.05678	0.0465502	0.802549	UP
Root_transcript1432	41.2062	1229.43	29.836	4.89898	0.0355745	0.700638	UP
Root_transcript1434	53.3257	1217.88	22.8385	4.51339	0.0489256	0.821694	UP
Root_transcript1435	50.9018	1278.93	25.1255	4.65108	0.042658	0.767137	UP
Root_transcript1437	48.4779	1156.82	23.8628	4.57669	0.0477987	0.812843	UP
Root_transcript1439	48.4779	1354.85	27.9477	4.80466	0.0365248	0.709705	UP
Root_transcript38994	7.27168	556.13	76.4789	6.25699	0.0287602	0.630393	UP
Root_transcript38996	7.27168	605.637	83.2871	6.38002	0.0235829	0.56828	UP
Root_transcript1449	33.9345	920.833	27.1356	4.76211	0.0480039	0.815232	UP
Root_transcript68303	2.42389	1236.03	509.935	8.99417	0.00169809	0.136137	UP
Root_transcript2974	9.69557	5940.86	612.739	9.25913	0.00157104	0.131592	UP
Root_transcript2976	4.84779	6361.67	1312.28	10.3579	0.000835759	0.105206	UP
Root_transcript2977	2.42389	2458.85	1014.42	9.98644	0.000476562	0.086839	UP
Root_transcript2978	4.84779	7452.47	1537.29	10.5862	0.000963606	0.110201	UP
Root_transcript48783	41.2062	1165.07	28.2741	4.82141	0.0391094	0.736539	UP
Root_transcript6402	63.0212	1542.97	24.4834	4.61373	0.0406823	0.748265	UP
Root_transcript6404	43.6301	1882.92	43.1565	5.43151	0.0189191	0.506255	UP
Root_transcript69886	33.9345	976.941	28.789	4.84745	0.043102	0.772446	UP
Root_transcript23501	41.2062	2146.96	52.1028	5.70329	0.0145605	0.438059	UP
Root_transcript23508	43.6301	2226.17	51.0238	5.6731	0.0149143	0.445464	UP
Root_transcript6473	24.2389	1564.43	64.5418	6.01216	0.0122573	0.395287	UP
Root_transcript60728	9.69557	1042.95	107.57	6.74913	0.00954041	0.341385	UP
Root_transcript13760	7.27168	699.701	96.2227	6.58831	0.0171626	0.478111	UP
Root_transcript13761	50.9018	2325.18	45.6798	5.51349	0.017172	0.478265	UP
Root_transcript13762	41.2062	3003.43	72.8879	6.18761	0.00981302	0.34766	UP
Root_transcript13763	7.27168	1358.15	186.772	7.54513	0.00394953	0.206821	UP
Root_transcript60767	4.84779	3930.87	810.858	9.66331	0.000675173	0.0971686	UP
Root_transcript28529	14.5434	5477.14	376.607	8.55692	0.00233441	0.157664	UP
Root_transcript18767	16.9673	881.227	51.9369	5.69869	0.0247564	0.584379	UP
Root_transcript18769	46.054	1387.85	30.1353	4.91338	0.0329744	0.67266	UP
Root_transcript28530	14.5434	5168.54	355.389	8.47325	0.00229147	0.156103	UP
Root_transcript28531	14.5434	4554.66	313.178	8.29084	0.00224197	0.1544	UP
Root_transcript28532	7.27168	1432.41	196.984	7.62194	0.00353791	0.193691	UP
Root_transcript28533	12.1195	6566.3	541.797	9.08161	0.00208796	0.149852	UP
Root_transcript28534	4.84779	5402.88	1114.5	10.1222	0.000745452	0.0996266	UP
Root_transcript43159	9.69557	1031.4	106.378	6.73306	0.00977716	0.346804	UP
Root_transcript64217	2.42389	894.429	369.005	8.5275	0.00377769	0.201224	UP
Root_transcript18786	9.69557	1062.75	109.612	6.77626	0.00915405	0.333526	UP
Root_transcript18787	4.84779	770.661	158.972	7.31263	0.00959009	0.342482	UP
Root_transcript18788	7.27168	887.828	122.094	6.93185	0.0101845	0.353635	UP
Root_transcript18789	7.27168	1044.6	143.653	7.16645	0.00703639	0.284814	UP
Root_transcript17277	7.27168	462.067	63.5433	5.98967	0.0458124	0.797214	UP
Root_transcript2312	21.815	1160.12	53.1797	5.7328	0.0188574	0.505375	UP
Root_transcript2327	2.42389	582.534	240.33	7.90887	0.0108987	0.369529	UP
Root_transcript3879	12.1195	927.434	76.5243	6.25785	0.0155951	0.455487	UP
Root_transcript49679	55.7495	1443.96	25.9008	4.69492	0.0389273	0.735015	UP
Root_transcript75584	2.42389	462.067	190.63	7.57463	0.0213464	0.540426	UP
Root_transcript3889	26.6628	1698.09	63.6877	5.99294	0.0119926	0.391809	UP
Root_transcript8817	4.84779	1925.83	397.259	8.63394	0.00131804	0.123096	UP
Root_transcript8849	19.3911	897.729	46.2958	5.53281	0.0275045	0.614659	UP
Root_transcript7325	7.27168	528.076	72.6209	6.18231	0.0326229	0.67065	UP
Root_transcript7328	9.69557	722.804	74.5499	6.22013	0.0210219	0.537015	UP
Root_transcript8852	21.815	1255.83	57.5672	5.84718	0.0161732	0.464709	UP
Root_transcript8857	19.3911	912.581	47.0618	5.55648	0.0266225	0.607603	UP
Root_transcript8858	104.227	10789.3	103.516	6.69372	0.026596	0.607108	UP
Root_transcript14600	43.6301	1590.83	36.4617	5.18831	0.0246201	0.581925	UP
Root_transcript14613	128.466	4133.85	32.1784	5.00802	0.0324179	0.667357	UP
Root_transcript61607	4.84779	500.022	103.144	6.68852	0.0272716	0.614295	UP
Root_transcript61608	33.9345	3439.1	101.345	6.66313	0.00685999	0.281521	UP
Root_transcript40551	94.5318	2630.48	27.8264	4.79838	0.0327678	0.672234	UP
Root_transcript50350	50.9018	1455.51	28.5945	4.83766	0.0344016	0.690241	UP
Root_transcript60122	2.42389	409.259	168.844	7.39954	0.0311242	0.653985	UP
Root_transcript18120	21.815	1066.05	48.8678	5.61081	0.0222627	0.550213	UP
Root_transcript18122	19.3911	968.689	49.9552	5.64256	0.0236306	0.569212	UP
Root_transcript18125	21.815	1173.32	53.7849	5.74913	0.0184458	0.50004	UP
Root_transcript18127	26.6628	1254.18	47.0385	5.55577	0.0205323	0.52985	UP
Root_transcript18128	26.6628	3175.06	119.082	6.89581	0.00537622	0.244605	UP
Root_transcript18129	21.815	1033.05	47.3549	5.56544	0.0236873	0.569618	UP
Root_transcript60189	9.69557	618.839	63.827	5.99609	0.029113	0.63205	UP
Root_transcript56888	2.42389	483.52	199.481	7.6401	0.0185793	0.502353	UP
Root_transcript39286	24.2389	778.912	32.1348	5.00606	0.0455981	0.794778	UP
Root_transcript3268	7.27168	1354.85	186.318	7.54162	0.00396972	0.207623	UP
Root_transcript10539	2.42389	353.151	145.696	7.18681	0.0485913	0.819168	UP
Root_transcript49072	7.27168	1787.21	245.776	7.9412	0.00232315	0.157364	UP
Root_transcript49073	2.42389	1521.52	627.717	9.29397	0.00106602	0.114145	UP
Root_transcript49074	2.42389	467.017	192.672	7.59001	0.0206563	0.52985	UP
Root_transcript49075	19.3911	2237.72	115.399	6.85049	0.00528569	0.242872	UP
Root_transcript10543	2.42389	366.353	151.142	7.23976	0.0436522	0.776156	UP
Root_transcript10592	12.1195	4688.32	386.842	8.5956	0.0018283	0.141023	UP
Root_transcript26811	133.314	4180.05	31.3549	4.97062	0.0337066	0.680858	UP
Root_transcript26812	123.619	4260.91	34.4682	5.1072	0.0303772	0.645873	UP
Root_transcript15521	12.1195	947.236	78.1583	6.28833	0.0149067	0.445391	UP
Root_transcript15522	9.69557	1430.76	147.568	7.20524	0.00488448	0.232382	UP
Root_transcript20377	9.69557	830.069	85.6132	6.41976	0.0157199	0.457964	UP
Root_transcript26821	4.84779	410.909	84.7622	6.40535	0.0471882	0.81028	UP
Root_transcript14014	2.42389	831.72	343.134	8.42263	0.00452245	0.223413	UP
Root_transcript14015	7.27168	960.438	132.079	7.04526	0.00851981	0.319279	UP
Root_transcript14016	4.84779	737.656	152.163	7.24948	0.0105903	0.362822	UP
Root_transcript14017	4.84779	1255.83	259.052	8.0171	0.00307213	0.180384	UP
Root_transcript20380	12.1195	635.341	52.4232	5.71213	0.0338921	0.682624	UP
Root_transcript42977	24.2389	1467.06	60.525	5.91946	0.0137347	0.421169	UP
Root_transcript42978	7.27168	691.45	95.088	6.57119	0.0176087	0.486026	UP
Root_transcript30169	2.42389	839.971	346.538	8.43687	0.00441426	0.221251	UP
Root_transcript22	2.42389	361.402	149.1	7.22013	0.045448	0.792764	UP
Root_transcript25	14.5434	833.37	57.3024	5.84052	0.0235794	0.56828	UP
Root_transcript28	89.6841	4548.05	50.712	5.66425	0.019865	0.521247	UP
Root_transcript29	67.869	4368.18	64.3619	6.00814	0.0143467	0.434113	UP
Root_transcript41472	4.84779	412.559	85.1026	6.41113	0.0466632	0.803946	UP
Root_transcript30	4.84779	3090.89	637.589	9.31648	0.000742306	0.0995125	UP
Root_transcript31	89.6841	3983.67	44.419	5.4731	0.0212143	0.53838	UP
Root_transcript51257	2.42389	396.057	163.397	7.35224	0.0344113	0.690241	UP
Root_transcript72313	2.42389	660.095	272.328	8.0892	0.00792077	0.306302	UP
Root_transcript25386	58.1734	1305.34	22.4387	4.48792	0.0483017	0.818304	UP
Root_transcript19028	9.69557	826.769	85.2728	6.41401	0.0158542	0.459012	UP
Root_transcript19036	14.5434	843.271	57.9833	5.85756	0.0230213	0.560676	UP
Root_transcript61085	9.69557	671.647	69.2735	6.11423	0.0244911	0.579962	UP
Root_transcript5612	53.3257	1637.04	30.6988	4.94011	0.0301739	0.644426	UP
Root_transcript5614	75.1407	1940.68	25.8273	4.69082	0.036036	0.707048	UP
Root_transcript5617	4.84779	572.632	118.122	6.88414	0.0191328	0.510539	UP
Root_transcript5619	82.4124	3472.1	42.1308	5.3968	0.0209781	0.536274	UP
Root_transcript4102	16.9673	795.415	46.8794	5.55088	0.0303307	0.645873	UP
Root_transcript19098	4.84779	778.912	160.674	7.32799	0.00936066	0.338315	UP
Root_transcript19099	4.84779	608.938	125.611	6.97282	0.0164686	0.468406	UP
Root_transcript5666	12.1195	7100.97	585.915	9.19455	0.0021925	0.153424	UP
Root_transcript12937	41.2062	1627.13	39.4876	5.30333	0.0221102	0.548881	UP
Root_transcript12939	128.466	2749.3	21.4009	4.4196	0.0460997	0.801138	UP
Root_transcript12958	4.84779	1290.49	266.201	8.05637	0.00289111	0.174586	UP
Root_transcript12959	4.84779	1373	283.222	8.14579	0.00252499	0.163658	UP
Root_transcript11430	14.5434	574.283	39.4876	5.30333	0.0493414	0.826554	UP
Root_transcript12961	12.1195	1432.41	118.191	6.88497	0.00629489	0.268005	UP
Root_transcript12962	4.84779	1849.92	381.6	8.57592	0.00141113	0.127038	UP
Root_transcript12964	2.42389	1575.98	650.184	9.3447	0.000991194	0.110907	UP
Root_transcript9121	2.42389	1838.36	758.435	9.56688	0.000738048	0.099481	UP
Root_transcript9122	4.84779	1326.79	273.69	8.0964	0.00271968	0.169441	UP
Root_transcript9125	2.42389	1953.88	806.092	9.6548	0.000664311	0.0971686	UP
Root_transcript9128	4.84779	3353.28	691.714	9.43403	0.000706822	0.0983492	UP
Root_transcript12994	7.27168	3744.39	514.928	9.00823	0.00104392	0.113139	UP
Root_transcript9139	2.42389	7333.66	3025.57	11.563	0.000542968	0.0899831	UP
Root_transcript711	12.1195	582.534	48.066	5.58694	0.0405804	0.747044	UP
Root_transcript713	14.5434	2429.15	167.028	7.38395	0.00332339	0.186982	UP
Root_transcript22777	33.9345	932.384	27.476	4.7801	0.0469303	0.807224	UP
Root_transcript11483	14.5434	780.562	53.6714	5.74608	0.0268833	0.60841	UP
Root_transcript11485	70.2929	1640.34	23.3357	4.54447	0.0423608	0.762336	UP
Root_transcript17935	4.84779	415.86	85.7834	6.42263	0.0456347	0.79503	UP
Root_transcript17938	2.42389	585.834	241.691	7.91702	0.0107358	0.364694	UP
Root_transcript17954	2.42389	958.788	395.557	8.62774	0.00317357	0.182713	UP
Root_transcript17955	4.84779	752.508	155.227	7.27824	0.0101229	0.353635	UP
Root_transcript16439	9.69557	584.184	60.2527	5.91295	0.0329906	0.672882	UP
Root_transcript21297	2.42389	1653.54	682.183	9.41401	0.00090023	0.107642	UP
Root_transcript9192	2.42389	2704.74	1115.87	10.1239	0.000429324	0.0860351	UP
Root_transcript48818	24.2389	1427.46	58.891	5.87998	0.0144307	0.434807	UP
Root_transcript787	4.84779	4147.05	855.452	9.74054	0.000675077	0.0971686	UP
Root_transcript789	7.27168	7790.77	1071.39	10.0653	0.00145763	0.128207	UP
Root_transcript797	9.69557	839.971	86.6345	6.43687	0.0153261	0.452439	UP
Root_transcript16495	4.84779	815.217	168.163	7.39371	0.00843487	0.317353	UP
Root_transcript16496	2.42389	1100.71	454.108	8.82689	0.00224839	0.154757	UP
Root_transcript1539	113.923	5496.94	48.2514	5.5925	0.0249042	0.584785	UP
Root_transcript68416	2.42389	1942.33	801.326	9.64625	0.000670951	0.0971686	UP
Root_transcript48880	12.1195	1133.71	93.5448	6.54759	0.0101528	0.353635	UP
Root_transcript1563	2.42389	473.618	195.396	7.61025	0.0197858	0.519494	UP
Root_transcript1565	14.5434	770.661	52.9906	5.72766	0.0275719	0.614659	UP
Root_transcript5027	63.0212	4775.79	75.7806	6.24376	0.0127408	0.402732	UP
Root_transcript5028	16.9673	1813.61	106.889	6.73997	0.0061524	0.264814	UP
Root_transcript5029	33.9345	4321.97	127.362	6.99279	0.00615861	0.264991	UP
Root_transcript5032	21.815	1280.58	58.7019	5.87534	0.0155801	0.455237	UP
Root_transcript33429	12.1195	584.184	48.2021	5.59102	0.0403383	0.743784	UP
Root_transcript60859	41.2062	6412.82	155.628	7.28195	0.0077357	0.301365	UP
Root_transcript54510	31.5106	2087.55	66.2491	6.04983	0.0107561	0.365285	UP
Root_transcript54511	16.9673	1840.01	108.445	6.76082	0.00600847	0.261552	UP
Root_transcript22178	2.42389	1529.77	631.121	9.30177	0.00105403	0.113633	UP
Root_transcript27109	26.6628	945.586	35.4646	5.14831	0.0351191	0.697775	UP
Root_transcript22183	4.84779	1838.36	379.217	8.56688	0.00142655	0.127282	UP
Root_transcript43249	9.69557	531.376	54.8061	5.77626	0.0409162	0.751799	UP
Root_transcript18867	118.771	3746.04	31.5401	4.97911	0.0314009	0.655444	UP
Root_transcript27111	7.27168	556.13	76.4789	6.25699	0.0287602	0.630393	UP
Root_transcript43253	24.2389	1080.91	44.5938	5.47877	0.0244134	0.578341	UP
Root_transcript3910	12.1195	26377.4	2176.45	11.0878	0.0366084	0.710126	UP
Root_transcript59502	2.42389	447.214	184.502	7.5275	0.0236244	0.569171	UP
Root_transcript3940	79.9885	2328.49	29.1103	4.86346	0.0306141	0.647123	UP
Root_transcript27187	4.84779	782.213	161.355	7.33409	0.00927098	0.335652	UP
Root_transcript64385	55.7495	1518.22	27.2328	4.76728	0.0359111	0.705936	UP
Root_transcript64396	14.5434	3345.03	230.004	7.84552	0.00244886	0.161942	UP
Root_transcript64397	29.0867	3340.08	114.832	6.84338	0.00576885	0.255818	UP
Root_transcript30825	7.27168	1442.31	198.346	7.63187	0.00348868	0.192296	UP
Root_transcript30828	12.1195	7218.14	595.582	9.21816	0.00221856	0.153965	UP
Root_transcript30830	16.9673	6056.37	356.945	8.47956	0.00286897	0.173716	UP
Root_transcript7439	12.1195	719.504	59.3676	5.8916	0.0263632	0.602996	UP
Root_transcript7441	67.869	2061.15	30.3695	4.92455	0.0291357	0.632434	UP
Root_transcript7442	41.2062	1339.99	32.5192	5.02322	0.0306186	0.647123	UP
Root_transcript14716	4.84779	4534.85	935.448	9.86951	0.000686322	0.0974351	UP
Root_transcript30857	7.27168	653.494	89.8684	6.48974	0.0199105	0.522115	UP
Root_transcript51912	67.869	1547.92	22.8075	4.51144	0.0443266	0.781894	UP
Root_transcript51914	7.27168	815.217	112.109	6.80875	0.0123178	0.396514	UP
Root_transcript7451	26.6628	2138.71	80.2131	6.32577	0.00840668	0.317353	UP
Root_transcript7454	29.0867	2523.21	86.7479	6.43876	0.00757061	0.297508	UP
Root_transcript7455	2.42389	866.375	357.431	8.48152	0.00408972	0.211932	UP
Root_transcript7463	4.84779	783.863	161.695	7.33713	0.00922659	0.335652	UP
Root_transcript8992	29.0867	1577.63	54.2387	5.76125	0.0151166	0.448564	UP
Root_transcript19725	2.42389	402.658	166.12	7.37608	0.0327156	0.672234	UP
Root_transcript65207	14.5434	813.567	55.9408	5.80583	0.0247506	0.584352	UP
Root_transcript34383	43.6301	1503.37	34.4571	5.10673	0.0270122	0.609979	UP
Root_transcript34384	36.3584	1100.71	30.2738	4.92	0.0374793	0.717777	UP
Root_transcript44178	2.42389	371.303	153.185	7.25913	0.0419275	0.760403	UP
Root_transcript65238	9.69557	534.677	55.1465	5.7852	0.0403303	0.743744	UP
Root_transcript29560	24.2389	744.257	30.705	4.9404	0.0495236	0.826554	UP
Root_transcript29568	21.815	765.71	35.1001	5.1334	0.0422184	0.761767	UP
Root_transcript65241	7.27168	566.031	77.8405	6.28245	0.0275754	0.614659	UP
Root_transcript65242	12.1195	572.632	47.249	5.56221	0.042089	0.761767	UP
Root_transcript49117	2.42389	557.78	230.118	7.84623	0.0122664	0.395375	UP
Root_transcript65257	2.42389	1343.29	554.188	9.11423	0.00139982	0.127038	UP
Root_transcript65262	7.27168	655.144	90.0953	6.49338	0.0198008	0.519779	UP
Root_transcript3343	9.69557	635.341	65.529	6.03406	0.0275257	0.614659	UP
Root_transcript3344	4.84779	879.577	181.439	7.50334	0.00706974	0.284814	UP
Root_transcript3345	4.84779	769.011	158.631	7.30953	0.0096369	0.34392	UP
Root_transcript3347	7.27168	889.478	122.321	6.93453	0.0101419	0.353635	UP
Root_transcript49140	14.5434	998.394	68.6495	6.10118	0.0162214	0.464709	UP
Root_transcript49156	2.42389	358.102	147.738	7.2069	0.0466835	0.804076	UP
Root_transcript49158	4.84779	1600.73	330.198	8.36719	0.00184226	0.14117	UP
Root_transcript75081	16.9673	973.64	57.3835	5.84256	0.0202121	0.524997	UP
Root_transcript3386	106.651	2112.3	19.8057	4.30784	0.0499672	0.827499	UP
Root_transcript3389	79.9885	1810.31	22.6321	4.5003	0.0430188	0.771534	UP
Root_transcript49183	38.7823	1906.02	49.1468	5.61902	0.0160012	0.461042	UP
Root_transcript10653	2.42389	551.179	227.394	7.82905	0.0126797	0.402167	UP
Root_transcript20421	2.42389	734.356	302.965	8.24301	0.00611406	0.263433	UP
Root_transcript9831	2.42389	853.173	351.984	8.45937	0.00424801	0.216573	UP
Root_transcript9836	7.27168	1049.55	144.334	7.17327	0.00696125	0.282821	UP
Root_transcript8317	24.2389	762.41	31.4539	4.97517	0.0474108	0.81028	UP
Root_transcript3390	38.7823	1676.64	43.2321	5.43403	0.0195337	0.516967	UP
Root_transcript3391	96.9557	2516.61	25.9563	4.69801	0.0356205	0.701324	UP
Root_transcript30207	2.42389	2944.02	1214.58	10.2462	0.000398351	0.0858971	UP
Root_transcript15601	31.5106	1439.01	45.6674	5.51309	0.0195514	0.517326	UP
Root_transcript15602	16.9673	1439.01	84.8108	6.40618	0.00926783	0.335652	UP
Root_transcript15605	14.5434	1404.35	96.5631	6.5934	0.00809215	0.310264	UP
Root_transcript15607	21.815	1508.32	69.1412	6.11147	0.0114989	0.381637	UP
Root_transcript26902	24.2389	1754.2	72.3713	6.17735	0.0100969	0.353372	UP
Root_transcript26903	21.815	1693.14	77.6136	6.27824	0.00939999	0.339347	UP
Root_transcript26904	29.0867	1917.58	65.9262	6.04278	0.0110196	0.371431	UP
Root_transcript10694	2.42389	613.888	253.265	7.98451	0.00950411	0.340473	UP
Root_transcript10695	7.27168	693.1	95.3149	6.57463	0.0175181	0.484353	UP
Root_transcript10698	2.42389	600.686	247.819	7.95314	0.0100525	0.352309	UP
Root_transcript10699	7.27168	726.105	99.8537	6.64174	0.015843	0.459012	UP
Root_transcript15623	82.4124	2285.58	27.7334	4.79355	0.0325596	0.669728	UP
Root_transcript14110	4.84779	5079.43	1047.78	10.0331	0.000719321	0.0986297	UP
Root_transcript41548	2.42389	381.205	157.27	7.2971	0.0386984	0.731635	UP
Root_transcript30270	2.42389	504.973	208.331	7.70274	0.0163162	0.464906	UP
Root_transcript30272	4.84779	938.985	193.694	7.59763	0.00605762	0.262634	UP
Root_transcript51335	2.42389	683.198	281.86	8.13883	0.00728076	0.290361	UP
Root_transcript26967	4.84779	773.961	159.653	7.31879	0.0094974	0.340329	UP
Root_transcript26969	2.42389	513.224	211.735	7.72612	0.0155559	0.455062	UP
Root_transcript40065	12.1195	552.83	45.615	5.51144	0.0454194	0.792764	UP
Root_transcript40066	2.42389	653.494	269.605	8.0747	0.00811986	0.311137	UP
Root_transcript15682	2.42389	955.488	394.195	8.62277	0.00320118	0.183215	UP
Root_transcript14167	31.5106	1125.46	35.7169	5.15854	0.0305291	0.645992	UP
Root_transcript14168	118.771	2495.16	21.0082	4.39288	0.0465741	0.80285	UP
Root_transcript14169	113.923	2519.91	22.1194	4.46724	0.0436704	0.77637	UP
Root_transcript25465	7.27168	1214.57	167.028	7.38395	0.00502047	0.236198	UP
Root_transcript14170	33.9345	1698.09	50.0403	5.64502	0.0161973	0.464709	UP
Root_transcript14171	89.6841	2574.37	28.7049	4.84322	0.0313998	0.655444	UP
Root_transcript14172	118.771	2841.71	23.926	4.58051	0.0402792	0.743463	UP
Root_transcript19101	9.69557	795.415	82.0389	6.35824	0.017209	0.47919	UP
Root_transcript19102	7.27168	737.656	101.442	6.66452	0.015312	0.452142	UP
Root_transcript19103	4.84779	778.912	160.674	7.32799	0.00936066	0.338315	UP
Root_transcript14181	4.84779	590.785	121.867	6.92916	0.0177142	0.488295	UP
Root_transcript14182	7.27168	468.667	64.4511	6.01013	0.0441528	0.781894	UP
Root_transcript14183	7.27168	536.327	73.7556	6.20468	0.0314023	0.655444	UP
Root_transcript14184	2.42389	579.233	238.968	7.90067	0.0110659	0.372691	UP
Root_transcript72459	4.84779	4071.14	839.793	9.71389	0.00067452	0.0971686	UP
Root_transcript67614	2.42389	726.105	299.561	8.22671	0.00628282	0.268005	UP
Root_transcript67632	7.27168	736.006	101.215	6.66128	0.0153863	0.453762	UP
Root_transcript72486	4.84779	1168.37	241.011	7.91295	0.00362061	0.196596	UP
Root_transcript67651	2.42389	7006.91	2890.77	11.4972	0.000515553	0.0892371	UP
Root_transcript4211	2.42389	833.37	343.815	8.42549	0.00450054	0.223149	UP
Root_transcript5744	70.2929	1818.56	25.8712	4.69327	0.0363567	0.708825	UP
Root_transcript5745	77.5646	1650.24	21.2757	4.41113	0.047401	0.81028	UP
Root_transcript5746	89.6841	2948.97	32.8818	5.03922	0.0270894	0.611176	UP
Root_transcript5747	104.227	3515.01	33.7244	5.07572	0.0279701	0.621805	UP
Root_transcript56393	24.2389	785.513	32.4071	5.01824	0.0448998	0.789981	UP
Root_transcript32603	2.42389	508.273	209.693	7.71213	0.0160054	0.461058	UP
Root_transcript10043	4.84779	546.229	112.676	6.81603	0.0215735	0.542646	UP
Root_transcript10046	2.42389	569.332	234.883	7.8758	0.0115944	0.383925	UP
Root_transcript10047	2.42389	498.372	205.608	7.68375	0.016966	0.477276	UP
Root_transcript43944	89.6841	1813.61	20.2222	4.33787	0.0494808	0.826554	UP
Root_transcript53714	9.69557	772.311	79.6561	6.31571	0.0183092	0.498448	UP
Root_transcript9256	104.227	2135.41	20.488	4.3567	0.0478617	0.8133	UP
Root_transcript9258	82.4124	1906.02	23.1279	4.53156	0.0415141	0.755406	UP
Root_transcript16527	2.42389	1633.74	674.013	9.39663	0.000921903	0.108585	UP
Root_transcript9260	96.9557	1993.49	20.5608	4.36182	0.0478643	0.8133	UP
Root_transcript848	7.27168	569.332	78.2944	6.29084	0.0271988	0.613095	UP
Root_transcript857	179.368	4417.69	24.6292	4.6223	0.046871	0.806534	UP
Root_transcript62007	33.9345	2785.6	82.0876	6.35909	0.00825132	0.31388	UP
Root_transcript48928	2.42389	1628.78	671.97	9.39225	0.000927478	0.108835	UP
Root_transcript1610	36.3584	3231.17	88.8698	6.47362	0.00784515	0.304969	UP
Root_transcript1611	19.3911	2064.45	106.463	6.73421	0.00592761	0.259932	UP
Root_transcript1612	53.3257	4300.52	80.6463	6.33354	0.010727	0.364491	UP
Root_transcript1613	46.054	5204.85	113.016	6.82039	0.00865872	0.32171	UP
Root_transcript26356	16.9673	889.478	52.4232	5.71213	0.0242952	0.577659	UP
Root_transcript48964	4.84779	10493.9	2164.67	11.0799	0.00172824	0.136969	UP
Root_transcript1664	60.5973	1815.26	29.9561	4.90478	0.0302526	0.645778	UP
Root_transcript1673	4.84779	528.076	108.931	6.76728	0.0235644	0.568268	UP
Root_transcript68532	2.42389	394.407	162.716	7.34621	0.0348549	0.693292	UP
Root_transcript67071	12.1195	1125.46	92.864	6.53705	0.0103111	0.357102	UP
Root_transcript6670	9.69557	2307.03	237.947	7.8945	0.0021798	0.152979	UP
Root_transcript6671	4.84779	1188.17	245.096	7.9372	0.00348343	0.192259	UP
Root_transcript32000	2.42389	422.461	174.29	7.44535	0.0282117	0.623368	UP
Root_transcript32001	2.42389	1897.77	782.944	9.61277	0.000698012	0.097904	UP
Root_transcript18935	159.977	6018.42	37.6205	5.23345	0.0359466	0.706201	UP
Root_transcript28702	2.42389	496.722	204.927	7.67897	0.0171347	0.477648	UP
Root_transcript17417	7.27168	1004.99	138.207	7.11068	0.00768324	0.30133	UP
Root_transcript12491	50.9018	1759.15	34.5598	5.11102	0.0254711	0.592429	UP
Root_transcript12493	43.6301	2155.21	49.3973	5.62636	0.015583	0.455237	UP
Root_transcript234	16.9673	683.198	40.2657	5.33148	0.0406041	0.747372	UP
Root_transcript49829	2.42389	511.574	211.055	7.72147	0.0157036	0.457699	UP
Root_transcript2514	121.195	3815.35	31.4812	4.97642	0.0317835	0.661429	UP
Root_transcript1005	94.5318	2186.56	23.1305	4.53172	0.0410307	0.752045	UP
Root_transcript59628	38.7823	1173.32	30.254	4.91905	0.0359945	0.706627	UP
Root_transcript48334	7.27168	574.283	78.9752	6.30333	0.0266503	0.607796	UP
Root_transcript37044	63.0212	2036.39	32.3128	5.01403	0.0269592	0.609387	UP
Root_transcript37046	104.227	2523.21	24.2087	4.59746	0.0389413	0.735015	UP
Root_transcript2540	65.4451	5119.04	78.2188	6.28944	0.0131439	0.410838	UP
Root_transcript37051	58.1734	2199.77	37.8139	5.24085	0.0219135	0.54709	UP
Root_transcript48358	138.162	5180.1	37.4929	5.22855	0.0318082	0.661833	UP
Root_transcript2579	9.69557	537.977	55.4869	5.79408	0.039758	0.742409	UP
Root_transcript2580	2.42389	2082.6	859.196	9.74684	0.000599383	0.0938168	UP
Root_transcript2596	2.42389	1838.36	758.435	9.56688	0.000738048	0.099481	UP
Root_transcript2597	2.42389	4429.24	1827.32	10.8355	0.000364395	0.0842708	UP
Root_transcript2598	4.84779	6676.86	1377.3	10.4276	0.000868376	0.106666	UP
Root_transcript2599	2.42389	450.515	185.864	7.5381	0.0230899	0.562096	UP
Root_transcript6008	116.347	3239.42	27.8427	4.79923	0.0344797	0.690241	UP
Root_transcript59699	2.42389	462.067	190.63	7.57463	0.0213464	0.540426	UP
Root_transcript6011	60.5973	3627.22	59.8578	5.90347	0.0137584	0.42146	UP
Root_transcript6014	14.5434	3165.16	217.636	7.76577	0.00254466	0.164461	UP
Root_transcript7559	29.0867	2018.24	69.387	6.11659	0.0102053	0.35402	UP
Root_transcript6043	29.0867	1041.3	35.7998	5.16188	0.0322278	0.663987	UP
Root_transcript34427	4.84779	496.722	102.464	6.67897	0.0277668	0.617939	UP
Root_transcript60332	7.27168	1188.17	163.397	7.35224	0.00526947	0.242373	UP
Root_transcript23141	63.0212	2193.17	34.8004	5.12103	0.0243759	0.577659	UP
Root_transcript23163	41.2062	1021.5	24.7899	4.63168	0.049373	0.826554	UP
Root_transcript23166	31.5106	1409.3	44.7247	5.483	0.0202826	0.526612	UP
Root_transcript54001	19.3911	2087.55	107.655	6.75027	0.0058315	0.256478	UP
Root_transcript54004	2.42389	5341.82	2203.82	11.1058	0.000405219	0.0858971	UP
Root_transcript54006	21.815	3183.31	145.923	7.18906	0.00417285	0.214502	UP
Root_transcript75107	2.42389	572.632	236.245	7.88414	0.0114136	0.381637	UP
Root_transcript29668	2.42389	2056.2	848.303	9.72844	0.000611459	0.0946397	UP
Root_transcript18379	162.401	12007.1	73.9351	6.20819	0.0438082	0.778272	UP
Root_transcript29676	53.3257	1727.8	32.4009	5.01796	0.0277545	0.617775	UP
Root_transcript29677	53.3257	1963.78	36.8262	5.20266	0.0229458	0.559778	UP
Root_transcript65357	21.815	1671.69	76.6302	6.25984	0.00960542	0.342933	UP
Root_transcript29683	9.69557	825.119	85.1026	6.41113	0.0159219	0.459176	UP
Root_transcript49224	12.1195	2158.51	178.103	7.47657	0.00311907	0.181231	UP
Root_transcript28179	60.5973	1714.6	28.2949	4.82247	0.0329482	0.672234	UP
Root_transcript10700	4.84779	788.814	162.716	7.34621	0.00909512	0.331859	UP
Root_transcript10701	12.1195	1283.88	105.936	6.72705	0.00783482	0.304661	UP
Root_transcript10713	128.466	3536.46	27.5283	4.78284	0.0362231	0.708825	UP
Root_transcript59035	4.84779	3869.81	798.263	9.64072	0.00067619	0.0971686	UP
Root_transcript10737	7.27168	529.726	72.8478	6.18681	0.0323727	0.666536	UP
Root_transcript10738	12.1195	1257.48	103.757	6.69707	0.00817601	0.312813	UP
Root_transcript3478	4.84779	668.346	137.866	7.10713	0.0132505	0.413863	UP
Root_transcript3479	2.42389	1135.36	468.405	8.87161	0.00208357	0.149671	UP
Root_transcript31802	38.7823	1174.97	30.2965	4.92108	0.0359043	0.70592	UP
Root_transcript3480	2.42389	1181.57	487.468	8.92916	0.00189119	0.142464	UP
Root_transcript3481	12.1195	1612.28	133.032	7.05563	0.00503373	0.236659	UP
Root_transcript3483	2.42389	359.752	148.419	7.21353	0.046062	0.800814	UP
Root_transcript3485	7.27168	1561.12	214.686	7.74608	0.00298165	0.177922	UP
Root_transcript8445	41.2062	1193.12	28.9549	4.85574	0.0375009	0.717935	UP
Root_transcript8447	79.9885	1708	21.353	4.41637	0.0468015	0.805668	UP
Root_transcript30366	7.27168	1171.67	161.128	7.33206	0.00543526	0.247201	UP
Root_transcript30367	2.42389	737.656	304.327	8.24948	0.00604837	0.262634	UP
Root_transcript25522	75.1407	2736.09	36.4129	5.18638	0.0233624	0.565019	UP
Root_transcript25524	87.2602	3234.47	37.0669	5.21206	0.0239498	0.571981	UP
Root_transcript25525	46.054	2290.53	49.7358	5.63621	0.0153958	0.453872	UP
Root_transcript25529	138.162	5516.74	39.9296	5.31939	0.0311584	0.653985	UP
Root_transcript51433	7.27168	549.529	75.5711	6.23976	0.0295986	0.637571	UP
Root_transcript51434	4.84779	539.628	111.314	6.79849	0.0222649	0.550213	UP
Root_transcript15765	14.5434	721.154	49.5865	5.63187	0.0314166	0.655634	UP
Root_transcript14242	2.42389	495.071	204.246	7.67417	0.0173058	0.481354	UP
Root_transcript72516	4.84779	402.658	83.0602	6.37608	0.0499223	0.826885	UP
Root_transcript72557	4.84779	650.194	134.122	7.0674	0.0141175	0.428619	UP
Root_transcript19230	53.3257	3647.03	68.3916	6.09575	0.0116645	0.385336	UP
Root_transcript19232	58.1734	3901.16	67.0609	6.0674	0.0124956	0.398581	UP
Root_transcript19233	12.1195	1457.16	120.233	6.90969	0.00608886	0.262797	UP
Root_transcript67720	33.9345	1802.06	53.104	5.73075	0.0147333	0.441941	UP
Root_transcript46667	19.3911	1163.42	59.9974	5.90683	0.0163759	0.466085	UP
Root_transcript46668	46.054	1424.16	30.9236	4.95064	0.0315764	0.657879	UP
Root_transcript61282	4.84779	790.464	163.057	7.34923	0.00905186	0.330604	UP
Root_transcript29032	7.27168	460.416	63.3164	5.98451	0.0462419	0.80236	UP
Root_transcript67759	4.84779	772.311	159.312	7.31571	0.00954359	0.341402	UP
Root_transcript5820	41.2062	1386.2	33.6406	5.07213	0.0288851	0.630393	UP
Root_transcript5824	43.6301	1346.59	30.8639	4.94785	0.0325181	0.668983	UP
Root_transcript29057	19.3911	1333.39	68.7629	6.10356	0.0125501	0.400017	UP
Root_transcript29058	26.6628	925.783	34.7219	5.11777	0.0365575	0.709788	UP
Root_transcript76039	4.84779	1135.36	234.202	7.87161	0.00386887	0.204353	UP
Root_transcript5895	65.4451	5932.6	90.6501	6.50224	0.0129718	0.408365	UP
Root_transcript4377	191.488	8889.83	46.4251	5.53683	0.0427859	0.768669	UP
Root_transcript22938	14.5434	1229.43	84.5353	6.40148	0.0105381	0.361582	UP
Root_transcript11651	31.5106	886.178	28.1231	4.81369	0.0475073	0.81028	UP
Root_transcript920	9.69557	4335.17	447.129	8.80455	0.00141289	0.127038	UP
Root_transcript37703	26.6628	4539.8	170.267	7.41166	0.00456544	0.224987	UP
Root_transcript9390	9.69557	9010.3	929.321	9.86003	0.00231609	0.157269	UP
Root_transcript16665	21.815	2742.69	125.725	6.97413	0.00478751	0.228719	UP
Root_transcript41067	72.7168	1757.5	24.1691	4.59509	0.0398703	0.743463	UP
Root_transcript1726	41.2062	3744.39	90.8696	6.50573	0.00830019	0.315077	UP
Root_transcript1727	55.7495	3917.66	70.2726	6.13489	0.0118205	0.387746	UP
Root_transcript58817	4.84779	632.041	130.377	7.02655	0.0150792	0.448564	UP
Root_transcript58839	12.1195	643.593	53.104	5.73075	0.0330124	0.673218	UP
Root_transcript73456	2.42389	513.224	211.735	7.72612	0.0155559	0.455062	UP
Root_transcript47560	12.1195	603.987	49.8361	5.63912	0.0376182	0.719633	UP
Root_transcript36279	29.0867	1211.27	41.6436	5.38002	0.0242688	0.577659	UP
Root_transcript36282	36.3584	1178.27	32.4071	5.01824	0.0331371	0.675651	UP
Root_transcript36283	12.1195	935.685	77.2051	6.27062	0.0153029	0.45198	UP
Root_transcript36284	38.7823	1224.48	31.5731	4.98062	0.0333622	0.678157	UP
Root_transcript73488	2.42389	462.067	190.63	7.57463	0.0213464	0.540426	UP
Root_transcript1781	21.815	1475.31	67.6282	6.07955	0.0119671	0.39133	UP
Root_transcript73496	21.815	797.065	36.5374	5.1913	0.0391796	0.736539	UP
Root_transcript5247	7.27168	1348.24	185.41	7.53458	0.00401066	0.209211	UP
Root_transcript5249	2.42389	506.623	209.012	7.70744	0.0161597	0.46444	UP
Root_transcript5262	116.347	2331.79	20.0417	4.32493	0.0492122	0.824859	UP
Root_transcript5263	2.42389	828.419	341.772	8.41689	0.00456669	0.224987	UP
Root_transcript6793	41.2062	2858.21	69.3636	6.11611	0.0103024	0.356898	UP
Root_transcript6794	96.9557	2142.01	22.0926	4.46549	0.0435131	0.774963	UP
Root_transcript6796	9.69557	1178.27	121.527	6.92513	0.0073129	0.291471	UP
Root_transcript22373	2.42389	646.893	266.882	8.06006	0.00832701	0.315905	UP
Root_transcript11083	26.6628	1198.07	44.9342	5.48974	0.0223747	0.552368	UP
Root_transcript11084	14.5434	808.616	55.6004	5.79702	0.0250556	0.586062	UP
Root_transcript17530	2.42389	1170.02	482.702	8.91499	0.00193661	0.144163	UP
Root_transcript16033	7.27168	899.379	123.682	6.9505	0.00989124	0.3493	UP
Root_transcript16036	9.69557	917.532	94.6341	6.56429	0.0126502	0.402167	UP
Root_transcript16038	14.5434	1099.06	75.5711	6.23976	0.0132724	0.414191	UP
Root_transcript16040	16.9673	719.504	42.4054	5.40618	0.0367913	0.713093	UP
Root_transcript16042	9.69557	968.689	99.9105	6.64256	0.0112269	0.376281	UP
Root_transcript44990	2.42389	450.515	185.864	7.5381	0.0230899	0.562096	UP
Root_transcript54761	14.5434	602.337	41.4166	5.37214	0.0447862	0.788092	UP
Root_transcript16054	82.4124	2059.5	24.9901	4.64329	0.0373207	0.716647	UP
Root_transcript17584	19.3911	1000.04	51.5722	5.68852	0.0221673	0.548881	UP
Root_transcript17586	24.2389	942.286	38.8749	5.28077	0.0318531	0.661895	UP
Root_transcript48416	2.42389	901.03	371.728	8.5381	0.00370888	0.199165	UP
Root_transcript48417	2.42389	574.283	236.926	7.88829	0.0113249	0.379186	UP
Root_transcript48418	14.5434	967.039	66.4935	6.05514	0.0173411	0.482124	UP
Root_transcript49944	169.673	5716.42	33.6909	5.07429	0.0390787	0.736539	UP
Root_transcript27367	2.42389	1359.8	560.997	9.13185	0.00136166	0.125141	UP
Root_transcript48426	60.5973	1488.51	24.564	4.61847	0.0410344	0.752045	UP
Root_transcript54796	70.2929	2133.76	30.3552	4.92387	0.0290707	0.631568	UP
Root_transcript64565	38.7823	2307.03	59.4867	5.8945	0.0122337	0.395038	UP
Root_transcript27370	2.42389	1589.18	655.631	9.35674	0.000974505	0.110314	UP
Root_transcript2649	19.3911	2445.65	126.122	6.97868	0.00470852	0.227579	UP
Root_transcript59775	92.108	1879.62	20.4067	4.35097	0.0486534	0.819168	UP
Root_transcript37199	2.42389	607.287	250.542	7.96891	0.00977256	0.346739	UP
Root_transcript48493	50.9018	2054.55	40.363	5.33496	0.0202805	0.526612	UP
Root_transcript7641	46.054	4731.23	102.732	6.68275	0.00874648	0.324397	UP
Root_transcript6121	9.69557	5369.87	553.848	9.11335	0.00149393	0.1294	UP
Root_transcript6122	16.9673	4708.13	277.483	8.11626	0.00268349	0.168917	UP
Root_transcript6123	7.27168	5826.99	801.326	9.64625	0.00115975	0.117764	UP
Root_transcript6127	2.42389	694.75	286.626	8.16302	0.00699006	0.283809	UP
Root_transcript69583	7.27168	869.675	119.598	6.90204	0.0106695	0.363781	UP
Root_transcript50617	4.84779	2549.62	525.934	9.03874	0.000887126	0.106978	UP
Root_transcript68093	2.42389	366.353	151.142	7.23976	0.0436522	0.776156	UP
Root_transcript7692	4.84779	2892.87	596.74	9.22096	0.000781757	0.10227	UP
Root_transcript23234	2.42389	691.45	285.264	8.15615	0.0070713	0.284814	UP
Root_transcript50687	2.42389	486.82	200.842	7.64992	0.0182015	0.496944	UP
Root_transcript24786	4.84779	412.559	85.1026	6.41113	0.0466632	0.803946	UP
Root_transcript18427	12.1195	630.391	52.0147	5.70085	0.0344386	0.690241	UP
Root_transcript18428	7.27168	589.135	81.0177	6.34017	0.0251153	0.58735	UP
Root_transcript18429	4.84779	546.229	112.676	6.81603	0.0215735	0.542646	UP
Root_transcript33040	14.5434	627.09	43.1187	5.43024	0.0413239	0.752379	UP
Root_transcript33065	7.27168	547.879	75.3442	6.23542	0.0298146	0.638918	UP
Root_transcript33066	4.84779	643.593	132.76	7.05268	0.0144554	0.435209	UP
Root_transcript33067	2.42389	962.089	396.919	8.6327	0.00314629	0.181717	UP
Root_transcript19988	9.69557	922.483	95.1447	6.57205	0.0125017	0.398676	UP
Root_transcript19989	4.84779	518.175	106.889	6.73997	0.0247773	0.58472	UP
Root_transcript33094	46.054	1770.7	38.4485	5.26485	0.0222359	0.550126	UP
Root_transcript2007	63.0212	3477.05	55.1727	5.78588	0.0149054	0.445391	UP
Root_transcript3545	16.9673	628.741	37.0561	5.21164	0.0475883	0.81028	UP
Root_transcript2030	29.0867	3180.01	109.329	6.77253	0.00599172	0.261108	UP
Root_transcript2031	2.42389	549.529	226.713	7.82473	0.0127866	0.403979	UP
Root_transcript2033	2.42389	5523.35	2278.71	11.154	0.000415823	0.0858971	UP
Root_transcript2034	89.6841	9744.65	108.655	6.76362	0.0211437	0.537015	UP
Root_transcript2037	29.0867	9691.85	333.205	8.38027	0.00713247	0.286911	UP
Root_transcript2038	2.42389	5079.43	2095.57	11.0331	0.00039105	0.0849711	UP
Root_transcript76785	2.42389	778.912	321.348	8.32799	0.00530452	0.243274	UP
Root_transcript20620	12.1195	940.635	77.6136	6.27824	0.0151313	0.448564	UP
Root_transcript20621	12.1195	864.724	71.35	6.15684	0.018092	0.494383	UP
Root_transcript20622	12.1195	1062.75	87.6897	6.45434	0.0116499	0.385203	UP
Root_transcript20623	9.69557	882.877	91.0598	6.50874	0.0137613	0.42146	UP
Root_transcript59164	36.3584	1407.65	38.716	5.27486	0.0241745	0.576583	UP
Root_transcript30411	7.27168	709.602	97.5843	6.60858	0.0166494	0.471198	UP
Root_transcript7044	2.42389	516.524	213.097	7.73537	0.015267	0.45113	UP
Root_transcript7045	2.42389	2232.77	921.151	9.84729	0.00054064	0.0899831	UP
Root_transcript7046	2.42389	1731.1	714.181	9.48015	0.000824146	0.104231	UP
Root_transcript14312	26.6628	1014.9	38.0641	5.25036	0.0306885	0.648166	UP
Root_transcript14314	70.2929	1552.87	22.0915	4.46542	0.0460443	0.800727	UP
Root_transcript25617	9.69557	1079.26	111.314	6.79849	0.00884983	0.325656	UP
Root_transcript25618	2.42389	1196.42	493.595	8.94718	0.0018352	0.14117	UP
Root_transcript72600	4.84779	554.48	114.378	6.83766	0.0207575	0.532036	UP
Root_transcript7088	12.1195	612.238	50.5169	5.65869	0.0365731	0.709788	UP
Root_transcript41784	9.69557	884.527	91.23	6.51144	0.0137054	0.420862	UP
Root_transcript7094	7.27168	480.219	66.0396	6.04526	0.0414609	0.754656	UP
Root_transcript24138	48.4779	2590.87	53.4444	5.73997	0.0141315	0.428943	UP
Root_transcript51579	2.42389	518.175	213.778	7.73997	0.0151256	0.448564	UP
Root_transcript51581	14.5434	1841.67	126.633	6.98451	0.00497072	0.234545	UP
Root_transcript51587	55.7495	2882.97	51.7128	5.69245	0.0150569	0.448564	UP
Root_transcript40296	12.1195	1199.72	98.9914	6.62923	0.00901351	0.330604	UP
Root_transcript61367	4.84779	813.567	167.822	7.39079	0.00847423	0.317854	UP
Root_transcript46767	7.27168	566.031	77.8405	6.28245	0.0275754	0.614659	UP
Root_transcript46769	2.42389	455.466	187.907	7.55387	0.022319	0.551209	UP
Root_transcript46772	19.3911	1117.21	57.6145	5.84836	0.0177515	0.489037	UP
Root_transcript35483	16.9673	1042.95	61.4684	5.94177	0.0175575	0.485036	UP
Root_transcript35489	16.9673	813.567	47.9493	5.58344	0.0290216	0.630609	UP
Root_transcript71168	2.42389	2392.84	987.19	9.94718	0.000492825	0.087602	UP
Root_transcript5928	7.27168	473.618	65.1319	6.02529	0.0429673	0.771098	UP
Root_transcript5929	7.27168	457.116	62.8625	5.97413	0.047119	0.810138	UP
Root_transcript29142	48.4779	1293.79	26.6882	4.73813	0.039481	0.738346	UP
Root_transcript67861	2.42389	567.682	234.202	7.87161	0.0116866	0.385762	UP
Root_transcript5931	72.7168	2712.99	37.309	5.22145	0.0226081	0.554197	UP
Root_transcript71198	12.1195	608.938	50.2446	5.6509	0.0369852	0.716331	UP
Root_transcript11715	16.9673	910.931	53.6876	5.74652	0.0231506	0.562596	UP
Root_transcript4472	4.84779	1526.47	314.88	8.29866	0.00202436	0.148097	UP
Root_transcript4473	4.84779	3552.96	732.904	9.51748	0.00068975	0.0975621	UP
Root_transcript4474	14.5434	1655.19	113.811	6.83049	0.00596521	0.260313	UP
Root_transcript10236	2.42389	1168.37	482.021	8.91295	0.00194324	0.144571	UP
Root_transcript4490	63.0212	1521.52	24.143	4.59353	0.0415833	0.756447	UP
Root_transcript16744	2.42389	1145.26	472.49	8.88414	0.00203987	0.148687	UP
Root_transcript52420	12.1195	650.194	53.6487	5.74547	0.032335	0.665869	UP
Root_transcript52421	4.84779	473.618	97.6978	6.61025	0.0316524	0.659244	UP
Root_transcript26537	7.27168	1112.26	152.958	7.25699	0.00610548	0.263214	UP
Root_transcript1814	104.227	2656.88	25.4912	4.67193	0.0367031	0.711743	UP
Root_transcript1815	87.2602	2724.54	31.2232	4.96455	0.0284369	0.626327	UP
Root_transcript58901	63.0212	5495.29	87.1975	6.44621	0.0124682	0.39801	UP
Root_transcript15268	4.84779	1242.63	256.329	8.00185	0.00314603	0.181717	UP
Root_transcript53997	2.42389	2566.12	1058.68	10.048	0.000453625	0.0866907	UP
Root_transcript53999	29.0867	3752.64	129.016	7.0114	0.00537089	0.244605	UP
Root_transcript63763	19.3911	1320.19	68.0821	6.0892	0.0127916	0.404036	UP
Root_transcript36346	16.9673	2054.55	121.089	6.91992	0.00505802	0.236659	UP
Root_transcript36347	16.9673	3498.5	206.192	7.68784	0.0028735	0.173716	UP
Root_transcript62286	46.054	1326.79	28.8095	4.84847	0.0355832	0.7007	UP
Root_transcript62287	33.9345	1554.52	45.8095	5.51758	0.0187456	0.504884	UP
Root_transcript68738	12.1195	533.027	43.981	5.45881	0.049225	0.824963	UP
Root_transcript46160	26.6628	1453.86	54.5276	5.76891	0.0156709	0.456959	UP
Root_transcript46163	33.9345	1792.16	52.8123	5.7228	0.0148614	0.444248	UP
Root_transcript12623	29.0867	1349.89	46.4093	5.53634	0.0198908	0.521815	UP
Root_transcript12631	41.2062	5681.77	137.886	7.10734	0.00762455	0.299348	UP

## Sheet: Supplemetal Table S7
Supplemental Table S7		Upregulated transcript in root involved in steroidal sapogenin biosynthetic pahthway
Gene name	EC Number	Transcript ID	Total transcripts
HMG CoA synthase	2.3.3.10	Root_transcript 12937,12939	2
HMG COA reductase	1.1.1.34	Root_transcript 12015,12016 12019,12021,12023	5
Mevalonate diphosphate decarboxylase	4.1.1.33	Root_transcript 11430	1
Squalene monooxygenase	1.14.13.132	Root_transcript 46667,46668	2
Cycloartenol synthase	5.4.99.8	Root_transcript 1432,1434,1435,1437,1439	5
Cycloartenol C-24 methyltransferase	2.1.1.41	Root_transcript 3386,3389,3390,3391	4
Methylsterol monooxygenase	1.14.13.72	Root_transcript 1267,1268,2255,2257,2258,2260,2262,2263,2264	9
Delta 7 sterol C-5 desaturase	1.14.21.6	Root_transcript 787,789	2
Delta 24 sterol reductase	1.3.1.72	Root_transcript 14613	1
			31

## Sheet: Supplemental Table S8
Supplemental Table S8
Tissue specific occurrence of enzymes in Terpenoid biosynthetic pathway
STEP 1
MVA Pathway
			No. Of enzymes in Leaf	No. Of enzymes in Root
Acetyl-CoA acetyltransferase	2.3.1.9	AACT	5	8
Hydroxymethylglutaryl-CoA synthase	2.3.3.10	HMGS	2	1
Hydroxymethylglutaryl-CoA reductase	1.1.1.34	HMGR	2	2
Mevalonate kinase	2.7.1.36	MK	1	2
Phosphomevalonate kinase	2.7.4.2	PMK	1	1
Diphosphomevalonate decarboxylase	4.1.1.33	MDD	2	3
Isopentenyl-diphosphate delta-isomerase	5.3.3.2	IPI	3	3
			16	20
MEP Pathway
1-deoxy-D-xylulose-5-phosphate synthase	2.2.1.7	DXS	1	2
1-deoxy-D-xylulose-5-phosphate reductoisomerase	1.1.1.267	DXR	1	1
2-C-methyl-D-erythritol 4-phosphate cytidylyltransferase	2.7.7.60	CDP-MES	1	2
4-diphosphocytidyl-2-C-methyl-D-erythritol kinase	2.7.1.148	CDP-MEK	1	1
2-C-methyl-D-erythritol 2,4-cyclodiphosphate synthase	4.6.1.12	MECPS	0	1
(E)-4-hydroxy-3-methylbut-2-enyl-diphosphate synthase	1.17.7.1	HDS	2	1
4-hydroxy-3-methylbut-2-enyl diphosphate reductase	1.17.1.2	HDR	1	1
			7	9
STEP 2
Geranyl diphosphate synthase	2.5.1.1	GPPS	1	2
Farnesyl diphosphate synthase	2.5.1.10	FPPS	2	4
Geranylgeranyl diphosphate synthase	2.5.1.29	GGPS	3	3
Squalene synthase	2.5.1.21	SQS	1	2
Squalene monooxygenase	1.14.13.132	SQE	1	1
Cycloartenol synthase	5.4.99.8	CAS	1	2
Sterol 24-C-methyltransferase	2.1.1.41	SMT1	1	4
Sterol-4alpha-methyl oxidase	1.14.13.72	SMO	5	3
Cyclopropyl isomerase	5.5.1.9	CEO	1	3
cytochrome P450, family 51 (sterol 14-demethylase)	1.14.13.70	CYPS1G1	5	2
Delta14-sterol reductase	1.3.1.70	FK	1	2
Cholestenol delta-isomerase	5.3.3.5	HYD1	2	1
Delta(7)-sterol-C5(6)-desaturase	1.14.21.6	STE1	1	1
7-dehydrocholesterol reductase	1.3.1.21	DWFS	2	2
			73	90
