# Supplementary material for: De novo leaf and root transcriptome analysis identified novel genes involved in Steroidal sapogenin biosynthesis in Asparagus racemosus
Source: BMC Genomics. 2014 Aug 30;15(1):746. doi: 10.1186/1471-2164-15-746 (PMC4162912; doi:10.1186/1471-2164-15-746)
Supplement: Supplementary file 4 — Additional file 4: Table S2: List of tissue specific unigenes related to KEGG pathway that is expressed in the root versus leaf transcriptome. (XLS 23 KB) [file 12864_2014_6432_MOESM4_ESM.xls]

## Sheet: Sheet1
Supplemental Table S2
KEGG pathways related to secondary metabolism
Secondary metabolites biosynthesis pathways	Unigenes in Leaf Sample	Unigenes in Root Sample
Anthocyanin biosynthesis [PATH: 00942]	1	0
Brassinosteroid biosynthesis [PATH: 00905]	3	4
Caffeine metabolism [PATH: 00232]	2	2
Carotenoid biosynthesis [PATH: 00906]	15	13
Cutin, suberine and wax biosynthesis [PATH: 00073]	3	5
Diterpenoid biosynthesis [PATH: 00904]	7	5
Flavone and flavonol biosynthesis [PATH: 00944]	3	3
Flavonoid biosynthesis [PATH: 00941]	9	8
Isoquinoline alkaloid biosynthesis [PATH: 00950]	7	7
Limonene and pinene degradation [PATH: 00903]	2	2
Monoterpenoid biosynthesis [PATH: 00902]	3	1
Nicotinate and nicotinamide metabolism [PATH: 00760]	11	11
Phenylpropanoid biosynthesis [PATH: 00940]	15	15
Sesquiterpenoid and triterpenoid biosynthesis [PATH: 00909]	4	3
Steroid biosynthesis [PATH: 00100]	15	15
Stilbenoid, diarylheptanoid and gingerol biosynthesis [PATH: 00945]	5	5
Terpenoid backbone biosynthesis [PATH: 00900]	28	29
Tropane, piperidine and pyridine alkaloid biosynthesis [PATH: 00960]	8	8
Ubiquinone and other terpenoid-quinone biosynthesis [PATH: 00130]	18	16
Zeatin biosynthesis [PATH: 00908]	3	4
