# Supplementary material for: De novo leaf and root transcriptome analysis identified novel genes involved in Steroidal sapogenin biosynthesis in Asparagus racemosus
Source: BMC Genomics. 2014 Aug 30;15(1):746. doi: 10.1186/1471-2164-15-746 (PMC4162912; doi:10.1186/1471-2164-15-746)
Supplement: Supplementary file 5 — Additional file 5: Table S1: Primer sequences used in qRT-PCR analysis. (XLS 20 KB) [file 12864_2014_6432_MOESM5_ESM.xls]

## Sheet: Sheet1
	Supplemental Table S1
	Primers used for real time analysis
S.N.	Transcript name	Primer saequence
1	CyP71D11F	TGGATTTTTAAGATATCCCTTGGTTT
2	CyP71D11R	GATCTGAGTAGTTTTCCATATGCTGAA
3	Cy94A1F	GCGGAGATAGCGAAGGTGAAG
4	Cy94A1R	AGCACCGCATGCATATAATCC
5	MVPdF	ATGTTTTCCCAATATTTCTTCCAGTT
6	MVPdR	GAGCCCACATGAAGATTGAAATT
7	TeGlstF	TTAGTGAGTTGGCCATGCAAAA
8	TeGlstFR	CCCATCACATTGGACATCATAAA
9	FlaSynF	ATATGGGCAAGTTCGCAACAG
10	FlaSynR	CCCCGAGACCTAAGCTCTCA
11	Ster14DamF	TTTTTGTGCCCTTAGATCTTATTGG
12	Ster14DamR	AAGGCACATATAAATGCAGAGGTTT
13	CyP90B1F	TGGAGTGTGATTCCCAATATTAGC
14	CyP90B1F	CTCCACGGGTCGAATTTCTG
15	D24STREDF	GGACTCCTTCGCTCCAAGAGA
16	D24STREDR	CCCTCCGTTGGCGTGTAG
17	1GLT F	CCTCCCTCCTTTTGATTTTTACG
18	1GLTR	GCCACTAAACGGGTCACATGT
19	UGLTF	TGTGAGCTTGCATAAGGCTTCA
20	UGLTR	CTCCTTAGCTCAACTCACATAGCAAA
21	CyPFPF	TGTGTTGATGGCTTTTATCTCAAGA
22	CyPFPR	GAAGTATAGACGATCGGAAAACATTACA
23	47560UGLTF	GGCAGTAACTAGTGAGGCTTGCA
24	47560UGLTR	TCCGCTCCAGGAAAAATTGA
25	UGLT88A1F	CGGAGCGTCCTGCAATGT
26	UGLT88A1R	TCATCGTACAAATTCTATCAGAGTGTTC
27	72841 GLTF	CGGAGAAAAGAACCGCGTTA
28	72841 GLTR	CCGTCCTGCTCCCAAAACT
29	AnthRedF	CTTTGGGTCTCGGAAATAAGTGAA
30	AnthRedR	CCTCACAGGAAAAGACAACTAGCA
31	54001CyPF	ATTCCATGTGGTTGGGAAGTAGTAC
32	54001CyPR	GGTTGTAAATTTGTGGGTCATCATAA
33	ACTarf	CGGCTGAGCGGGAAATT
34	ACTarr	GGTCGTAGTCCAGGGCAATG
